# Supplementary material for: N-(6-Meth­oxy­pyridin-2-yl)-1-(pyridin-2-ylmeth­yl)-1H-pyrazole-3-carboxamide: crystal structure and Hirshfeld surface analysis
Source: Acta Crystallogr E Crystallogr Commun. 2018 Aug 16;74(Pt 9):1254–8. doi: 10.1107/S2056989018011477 (PMC6127692; doi:10.1107/S2056989018011477)
Supplement: Supplementary file 1 [file e-74-01254-sup1.cif]

##############################################################################
#                                                                            #
# This CIF contains the data in a paper accepted for publication in          #
# Acta Crystallographica Section E. It conforms to the requirements of       #
# Notes for Authors for Acta Crystallographica Section E, and has been       #
# peer reviewed under the auspices of the IUCr Commission on Journals.       #
#                                                                            #
# Full details of the Crystallographic Information File format               #
# are given in the paper "The Crystallographic Information File (CIF):       #
# a New Standard Archive File for Crystallography" by S. R. Hall, F. H.      #
# Allen and I. D. Brown [Acta Cryst. (1991), A47, 655-685].                  #
#                                                                            #
# The current version of the core CIF dictionary is obtainable from          #
# ftp://ftp.iucr.org/pub/cif_core.dic.                                       #
#                                                                            #
# Software is freely available for graphical display of the structure(s)     #
# in this CIF. For information consult the CIF software page                 #
# http://www.iucr.org/resources/cif/software.                                #
#                                                                            #
# This file may be used for bona fide research purposes within the           #
# scientific community so long as proper attribution is given to the journal # 
# article from which it was obtained.                                        #
#                                                                            #
##############################################################################
data_I
_database_code_depnum_ccdc_archive 'CCDC 1861657'
_audit_creation_method     'SHELXL-2014/7'
_chemical_name_systematic
;\
<i>N</i>-(6-Methoxypyridin-2-yl)-1-(pyridin-2-ylmethyl)-1<i>H</i>-pyrazole-3-\
carboxamide
;
_chemical_name_common     ?
_chemical_formula_moiety     'C16 H15 N5 O2'
_chemical_formula_sum     'C16 H15 N5 O2'
_chemical_formula_iupac     'C16 H15 N5 O2'
_chemical_formula_weight     309.33
_chemical_melting_point     ?
_shelx_space_group_comment
;
The symmetry employed for this shelxl refinement is uniquely defined
by the following loop, which should always be used as a source of
symmetry information in preference to the above space-group names.
They are only intended as comments.
;
_space_group_crystal_system     monoclinic
_space_group_name_H-M_alt     'P 21/c'
_space_group_name_Hall     '-P 2ybc'
loop_
    _space_group_symop_operation_xyz
    'x, y, z'
    '-x, y+1/2, -z+1/2'
    '-x, -y, -z'
    'x, -y-1/2, z-1/2'
_cell_length_a     15.8867(15)
_cell_length_b     4.6473(4)
_cell_length_c     21.6740(19)
_cell_angle_alpha     90
_cell_angle_beta     108.623(3)
_cell_angle_gamma     90
_cell_volume     1516.4(2)
_cell_formula_units_Z     4
_cell_measurement_reflns_used     11059
_cell_measurement_theta_min     3.17
_cell_measurement_theta_max     27.66
_cell_measurement_temperature     293(2)
_exptl_crystal_description     block
_exptl_crystal_colour     colourless
_exptl_crystal_size_max     0.470
_exptl_crystal_size_mid     0.430
_exptl_crystal_size_min     0.280
_exptl_crystal_density_diffrn     1.355
_exptl_crystal_density_meas     ?
_exptl_crystal_density_method     ?
_exptl_crystal_F_000     648
_exptl_absorpt_coefficient_mu     0.094
_exptl_absorpt_correction_type     multi-scan
_exptl_absorpt_process_details
;
(<i>REQAB</i>; Rigaku, 1998)
;
_shelx_estimated_absorpt_T_min     0.957
_shelx_estimated_absorpt_T_max     0.974
_exptl_absorpt_correction_T_min     0.808
_exptl_absorpt_correction_T_max     0.974
_diffrn_ambient_temperature     293(2)
_diffrn_radiation_type     MoK\a
_diffrn_radiation_wavelength     0.71073
_diffrn_measurement_device_type     'Rigaku SCX mini'
_diffrn_measurement_method     \w
_diffrn_detector_area_resol_mean     6.849
_diffrn_reflns_number     14205
_diffrn_reflns_av_R_equivalents     0.0310
_diffrn_reflns_theta_min     3.761
_diffrn_reflns_theta_max     27.483
_diffrn_reflns_theta_full     25.242
_diffrn_measured_fraction_theta_max     0.998
_diffrn_measured_fraction_theta_full     0.997
_diffrn_reflns_limit_h_min     -19
_diffrn_reflns_limit_h_max     20
_diffrn_reflns_limit_k_min     -6
_diffrn_reflns_limit_k_max     6
_diffrn_reflns_limit_l_min     -28
_diffrn_reflns_limit_l_max     28
_reflns_number_total     3458
_reflns_number_gt     2354
_reflns_threshold_expression     'I > 2\s(I)'
_refine_ls_structure_factor_coef     Fsqd
_refine_ls_matrix_type     full
_refine_ls_R_factor_all     0.0680
_refine_ls_R_factor_gt     0.0417
_refine_ls_wR_factor_gt     0.1030
_refine_ls_wR_factor_ref     0.1167
_refine_ls_goodness_of_fit_ref     1.024
_refine_ls_restrained_S_all     1.024
_refine_ls_number_reflns     3458
_refine_ls_number_parameters     212
_refine_ls_number_restraints     1
_refine_ls_hydrogen_treatment     mixed
_refine_ls_weighting_scheme     calc
_refine_ls_weighting_details
              'w=1/[\s^2^(Fo^2^)+(0.0534P)^2^+0.1998P] where P=(Fo^2^+2Fc^2^)/3'
_atom_sites_solution_hydrogens     mixed
_atom_sites_solution_primary     ?
_atom_sites_solution_secondary     ?
_refine_ls_shift/su_max     0.000
_refine_ls_shift/su_mean     0.000
_refine_diff_density_max     0.127
_refine_diff_density_min     -0.167
_refine_ls_extinction_method     none
_refine_ls_extinction_coef     .
loop_
    _atom_type_symbol
    _atom_type_description
    _atom_type_scat_dispersion_real
    _atom_type_scat_dispersion_imag
    _atom_type_scat_source
    'C' 'C' 0.0033 0.0016
                         'International Tables Vol C Tables 4.2.6.8 and 6.1.1.4'
    'H' 'H' 0.0000 0.0000
                         'International Tables Vol C Tables 4.2.6.8 and 6.1.1.4'
    'O' 'O' 0.0106 0.0060
                         'International Tables Vol C Tables 4.2.6.8 and 6.1.1.4'
    'N' 'N' 0.0061 0.0033
                         'International Tables Vol C Tables 4.2.6.8 and 6.1.1.4'
_computing_data_collection
;
<i>CrystalClear-SM Expert</i> (Rigaku, 2011)
;
_computing_cell_refinement
;
<i>CrystalClear-SM Expert</i> (Rigaku, 2011)
;
_computing_data_reduction
;
<i>CrystalClear-SM Expert</i> (Rigaku, 2011)
;
_computing_structure_solution
;
SHELXS97 (Sheldrick, 2008)
;
_computing_structure_refinement
;
SHELXL2014 (Sheldrick, 2015)
;
_computing_molecular_graphics
;
ORTEP-3 for Windows (Farrugia, 2012) and DIAMOND (Brandenburg,
2006)
;
_computing_publication_material
;
publCIF (Westrip, 2010)
;
loop_
    _atom_site_type_symbol
    _atom_site_label
    _atom_site_fract_x
    _atom_site_fract_y
    _atom_site_fract_z
    _atom_site_U_iso_or_equiv
    _atom_site_adp_type
    _atom_site_calc_flag
    _atom_site_occupancy
    _atom_site_disorder_assembly
    _atom_site_disorder_group
    O O1 0.33267(7) 0.7478(2) 0.23734(5) 0.0605(3) Uani d 1 . .
    O O2 -0.08095(9) 0.9148(4) 0.07466(8) 0.1027(5) Uani d 1 . .
    N N1 0.30289(8) 0.2514(2) 0.10788(5) 0.0434(3) Uani d 1 . .
    N N2 0.36665(8) 0.0898(2) 0.09706(5) 0.0457(3) Uani d 1 . .
    N N3 0.40561(8) 0.2467(3) -0.01587(6) 0.0511(3) Uani d 1 . .
    N N4 0.20890(8) 0.6321(3) 0.15313(6) 0.0516(3) Uani d 1 . .
    H H4N 0.1920(10) 0.521(3) 0.1198(6) 0.062 Uiso d 1 . .
    N N5 0.06549(9) 0.7801(3) 0.11608(7) 0.0577(4) Uani d 1 . .
    C C1 0.44689(10) 0.1427(3) 0.14031(7) 0.0517(4) Uani d 1 . .
    H H1 0.5001 0.0558 0.1415 0.062 Uiso calc 1 . .
    C C2 0.43609(10) 0.3459(3) 0.18194(7) 0.0483(4) Uani d 1 . .
    H H2 0.4795 0.4266 0.2172 0.058 Uiso calc 1 . .
    C C3 0.34578(9) 0.4073(3) 0.16025(6) 0.0408(3) Uani d 1 . .
    C C4 0.34470(12) -0.1001(3) 0.04122(7) 0.0548(4) Uani d 1 . .
    H H4A 0.2866 -0.1833 0.0350 0.066 Uiso calc 1 . .
    H H4B 0.3874 -0.2563 0.0502 0.066 Uiso calc 1 . .
    C C5 0.34405(10) 0.0471(3) -0.02091(6) 0.0438(3) Uani d 1 . .
    C C6 0.40938(11) 0.3653(4) -0.07088(7) 0.0567(4) Uani d 1 . .
    H H6 0.4516 0.5076 -0.0679 0.068 Uiso calc 1 . .
    C C7 0.35489(12) 0.2904(4) -0.13146(8) 0.0615(5) Uani d 1 . .
    H H7 0.3609 0.3760 -0.1686 0.074 Uiso calc 1 . .
    C C8 0.29151(12) 0.0865(4) -0.13579(8) 0.0663(5) Uani d 1 . .
    H H8 0.2530 0.0310 -0.1762 0.080 Uiso calc 1 . .
    C C9 0.28514(11) -0.0364(4) -0.07958(7) 0.0573(4) Uani d 1 . .
    H H9 0.2417 -0.1733 -0.0814 0.069 Uiso calc 1 . .
    C C10 0.29654(9) 0.6120(3) 0.18811(6) 0.0442(3) Uani d 1 . .
    C C11 0.14308(10) 0.8033(3) 0.16395(7) 0.0488(4) Uani d 1 . .
    C C12 -0.00155(11) 0.9321(4) 0.12181(9) 0.0682(5) Uani d 1 . .
    C C13 0.00381(13) 1.1138(4) 0.17359(11) 0.0755(5) Uani d 1 . .
    H H13 -0.0451 1.2186 0.1755 0.091 Uiso calc 1 . .
    C C14 0.08339(13) 1.1327(4) 0.22134(10) 0.0722(5) Uani d 1 . .
    H H14 0.0895 1.2520 0.2570 0.087 Uiso calc 1 . .
    C C15 0.15550(12) 0.9762(4) 0.21746(8) 0.0611(4) Uani d 1 . .
    H H15 0.2104 0.9875 0.2499 0.073 Uiso calc 1 . .
    C C16 -0.08995(15) 0.7152(6) 0.02254(13) 0.1148(9) Uani d 1 . .
    H H16A -0.0495 0.7665 -0.0005 0.172 Uiso calc 1 . .
    H H16B -0.1497 0.7207 -0.0068 0.172 Uiso calc 1 . .
    H H16C -0.0766 0.5245 0.0400 0.172 Uiso calc 1 . .
loop_
    _atom_site_aniso_label
    _atom_site_aniso_U_11
    _atom_site_aniso_U_22
    _atom_site_aniso_U_33
    _atom_site_aniso_U_12
    _atom_site_aniso_U_13
    _atom_site_aniso_U_23
    O1 0.0609(7) 0.0742(7) 0.0434(6) -0.0007(6) 0.0123(5) -0.0163(5)
    O2 0.0550(8) 0.1215(13) 0.1194(12) 0.0237(8) 0.0108(8) -0.0180(11)
    N1 0.0491(7) 0.0441(6) 0.0367(6) 0.0006(5) 0.0130(5) 0.0019(5)
    N2 0.0561(7) 0.0435(6) 0.0385(6) 0.0048(6) 0.0166(5) 0.0020(5)
    N3 0.0564(8) 0.0524(7) 0.0433(7) 0.0002(6) 0.0142(6) 0.0009(6)
    N4 0.0473(7) 0.0551(8) 0.0505(7) 0.0009(6) 0.0129(6) -0.0120(6)
    N5 0.0477(7) 0.0609(8) 0.0643(8) 0.0031(6) 0.0175(6) -0.0004(7)
    C1 0.0482(8) 0.0594(9) 0.0465(8) 0.0102(7) 0.0139(7) 0.0080(7)
    C2 0.0463(8) 0.0567(9) 0.0374(7) 0.0026(7) 0.0073(6) 0.0039(7)
    C3 0.0462(8) 0.0439(7) 0.0312(6) -0.0011(6) 0.0109(6) 0.0050(6)
    C4 0.0765(11) 0.0416(8) 0.0490(8) 0.0004(8) 0.0240(8) -0.0025(7)
    C5 0.0505(8) 0.0399(7) 0.0428(7) 0.0091(6) 0.0175(6) -0.0028(6)
    C6 0.0583(9) 0.0605(10) 0.0550(9) 0.0030(8) 0.0235(8) 0.0070(8)
    C7 0.0692(11) 0.0741(11) 0.0438(8) 0.0168(9) 0.0215(8) 0.0106(8)
    C8 0.0682(11) 0.0806(12) 0.0412(8) 0.0107(10) 0.0050(8) -0.0063(8)
    C9 0.0570(9) 0.0597(10) 0.0525(9) -0.0012(8) 0.0138(7) -0.0064(8)
    C10 0.0492(8) 0.0478(8) 0.0360(7) -0.0035(7) 0.0141(6) 0.0024(6)
    C11 0.0493(8) 0.0467(8) 0.0545(9) -0.0021(7) 0.0222(7) 0.0018(7)
    C12 0.0516(10) 0.0708(11) 0.0842(13) 0.0081(9) 0.0245(9) 0.0051(10)
    C13 0.0673(12) 0.0695(12) 0.1041(15) 0.0109(10) 0.0478(12) 0.0003(11)
    C14 0.0789(13) 0.0668(11) 0.0847(13) -0.0001(10) 0.0455(11) -0.0141(10)
    C15 0.0621(10) 0.0615(10) 0.0648(10) -0.0035(8) 0.0274(8) -0.0103(8)
    C16 0.0657(13) 0.134(2) 0.1161(19) 0.0129(14) -0.0116(13) -0.0294(18)
_geom_special_details
;
 All esds (except the esd in the dihedral angle between two l.s. planes)
 are estimated using the full covariance matrix.  The cell esds are taken
 into account individually in the estimation of esds in distances, angles
 and torsion angles; correlations between esds in cell parameters are only
 used when they are defined by crystal symmetry.  An approximate (isotropic)
 treatment of cell esds is used for estimating esds involving l.s. planes.
;
loop_
    _geom_bond_atom_site_label_1
    _geom_bond_atom_site_label_2
    _geom_bond_site_symmetry_2
    _geom_bond_distance
    _geom_bond_publ_flag
    O1 C10 . 1.2147(16) ?
    O2 C12 . 1.349(2) ?
    O2 C16 . 1.433(3) ?
    N1 C3 . 1.3354(17) ?
    N1 N2 . 1.3404(16) ?
    N2 C1 . 1.3421(18) ?
    N2 C4 . 1.4476(18) ?
    N3 C5 . 1.3271(18) ?
    N3 C6 . 1.3321(19) ?
    N4 C10 . 1.3593(18) ?
    N4 C11 . 1.3920(19) ?
    N4 H4N . 0.859(9) ?
    N5 C12 . 1.317(2) ?
    N5 C11 . 1.338(2) ?
    C1 C2 . 1.355(2) ?
    C1 H1 . 0.9300 ?
    C2 C3 . 1.3893(19) ?
    C2 H2 . 0.9300 ?
    C3 C10 . 1.477(2) ?
    C4 C5 . 1.508(2) ?
    C4 H4A . 0.9700 ?
    C4 H4B . 0.9700 ?
    C5 C9 . 1.372(2) ?
    C6 C7 . 1.367(2) ?
    C6 H6 . 0.9300 ?
    C7 C8 . 1.364(3) ?
    C7 H7 . 0.9300 ?
    C8 C9 . 1.378(2) ?
    C8 H8 . 0.9300 ?
    C9 H9 . 0.9300 ?
    C11 C15 . 1.372(2) ?
    C12 C13 . 1.385(3) ?
    C13 C14 . 1.357(3) ?
    C13 H13 . 0.9300 ?
    C14 C15 . 1.382(2) ?
    C14 H14 . 0.9300 ?
    C15 H15 . 0.9300 ?
    C16 H16A . 0.9600 ?
    C16 H16B . 0.9600 ?
    C16 H16C . 0.9600 ?
loop_
    _geom_angle_atom_site_label_1
    _geom_angle_atom_site_label_2
    _geom_angle_atom_site_label_3
    _geom_angle_site_symmetry_1
    _geom_angle_site_symmetry_3
    _geom_angle
    _geom_angle_publ_flag
    C12 O2 C16 . . 118.00(16) ?
    C3 N1 N2 . . 104.11(11) ?
    N1 N2 C1 . . 112.18(12) ?
    N1 N2 C4 . . 119.62(12) ?
    C1 N2 C4 . . 128.10(13) ?
    C5 N3 C6 . . 117.26(13) ?
    C10 N4 C11 . . 129.51(13) ?
    C10 N4 H4N . . 114.6(11) ?
    C11 N4 H4N . . 115.8(11) ?
    C12 N5 C11 . . 117.15(15) ?
    N2 C1 C2 . . 107.38(13) ?
    N2 C1 H1 . . 126.3 ?
    C2 C1 H1 . . 126.3 ?
    C1 C2 C3 . . 104.75(13) ?
    C1 C2 H2 . . 127.6 ?
    C3 C2 H2 . . 127.6 ?
    N1 C3 C2 . . 111.57(13) ?
    N1 C3 C10 . . 120.24(12) ?
    C2 C3 C10 . . 128.18(13) ?
    N2 C4 C5 . . 113.65(12) ?
    N2 C4 H4A . . 108.8 ?
    C5 C4 H4A . . 108.8 ?
    N2 C4 H4B . . 108.8 ?
    C5 C4 H4B . . 108.8 ?
    H4A C4 H4B . . 107.7 ?
    N3 C5 C9 . . 122.73(14) ?
    N3 C5 C4 . . 116.68(13) ?
    C9 C5 C4 . . 120.50(14) ?
    N3 C6 C7 . . 123.98(16) ?
    N3 C6 H6 . . 118.0 ?
    C7 C6 H6 . . 118.0 ?
    C8 C7 C6 . . 118.04(15) ?
    C8 C7 H7 . . 121.0 ?
    C6 C7 H7 . . 121.0 ?
    C7 C8 C9 . . 119.21(15) ?
    C7 C8 H8 . . 120.4 ?
    C9 C8 H8 . . 120.4 ?
    C5 C9 C8 . . 118.76(16) ?
    C5 C9 H9 . . 120.6 ?
    C8 C9 H9 . . 120.6 ?
    O1 C10 N4 . . 124.52(14) ?
    O1 C10 C3 . . 122.02(13) ?
    N4 C10 C3 . . 113.46(12) ?
    N5 C11 C15 . . 123.41(15) ?
    N5 C11 N4 . . 112.27(13) ?
    C15 C11 N4 . . 124.32(15) ?
    N5 C12 O2 . . 119.06(18) ?
    N5 C12 C13 . . 124.14(17) ?
    O2 C12 C13 . . 116.80(17) ?
    C14 C13 C12 . . 117.31(17) ?
    C14 C13 H13 . . 121.3 ?
    C12 C13 H13 . . 121.3 ?
    C13 C14 C15 . . 120.52(17) ?
    C13 C14 H14 . . 119.7 ?
    C15 C14 H14 . . 119.7 ?
    C11 C15 C14 . . 117.47(17) ?
    C11 C15 H15 . . 121.3 ?
    C14 C15 H15 . . 121.3 ?
    O2 C16 H16A . . 109.5 ?
    O2 C16 H16B . . 109.5 ?
    H16A C16 H16B . . 109.5 ?
    O2 C16 H16C . . 109.5 ?
    H16A C16 H16C . . 109.5 ?
    H16B C16 H16C . . 109.5 ?
loop_
    _geom_torsion_atom_site_label_1
    _geom_torsion_atom_site_label_2
    _geom_torsion_atom_site_label_3
    _geom_torsion_atom_site_label_4
    _geom_torsion_site_symmetry_1
    _geom_torsion_site_symmetry_2
    _geom_torsion_site_symmetry_3
    _geom_torsion_site_symmetry_4
    _geom_torsion
    _geom_torsion_publ_flag
    C3 N1 N2 C1 . . . . -0.62(14) ?
    C3 N1 N2 C4 . . . . -177.19(11) ?
    N1 N2 C1 C2 . . . . 0.51(16) ?
    C4 N2 C1 C2 . . . . 176.71(13) ?
    N2 C1 C2 C3 . . . . -0.17(16) ?
    N2 N1 C3 C2 . . . . 0.50(14) ?
    N2 N1 C3 C10 . . . . -179.01(11) ?
    C1 C2 C3 N1 . . . . -0.21(16) ?
    C1 C2 C3 C10 . . . . 179.25(13) ?
    N1 N2 C4 C5 . . . . 83.78(16) ?
    C1 N2 C4 C5 . . . . -92.17(18) ?
    C6 N3 C5 C9 . . . . -0.7(2) ?
    C6 N3 C5 C4 . . . . 175.81(13) ?
    N2 C4 C5 N3 . . . . 37.45(19) ?
    N2 C4 C5 C9 . . . . -145.99(14) ?
    C5 N3 C6 C7 . . . . -1.0(2) ?
    N3 C6 C7 C8 . . . . 1.5(3) ?
    C6 C7 C8 C9 . . . . -0.4(3) ?
    N3 C5 C9 C8 . . . . 1.7(2) ?
    C4 C5 C9 C8 . . . . -174.61(14) ?
    C7 C8 C9 C5 . . . . -1.2(2) ?
    C11 N4 C10 O1 . . . . 0.4(2) ?
    C11 N4 C10 C3 . . . . -179.08(14) ?
    N1 C3 C10 O1 . . . . 176.69(13) ?
    C2 C3 C10 O1 . . . . -2.7(2) ?
    N1 C3 C10 N4 . . . . -3.79(18) ?
    C2 C3 C10 N4 . . . . 176.79(14) ?
    C12 N5 C11 C15 . . . . -0.3(2) ?
    C12 N5 C11 N4 . . . . 179.54(14) ?
    C10 N4 C11 N5 . . . . 175.29(14) ?
    C10 N4 C11 C15 . . . . -4.9(3) ?
    C11 N5 C12 O2 . . . . -179.95(16) ?
    C11 N5 C12 C13 . . . . 0.5(3) ?
    C16 O2 C12 N5 . . . . 4.2(3) ?
    C16 O2 C12 C13 . . . . -176.20(19) ?
    N5 C12 C13 C14 . . . . -0.5(3) ?
    O2 C12 C13 C14 . . . . 179.96(18) ?
    C12 C13 C14 C15 . . . . 0.2(3) ?
    N5 C11 C15 C14 . . . . 0.1(2) ?
    N4 C11 C15 C14 . . . . -179.76(15) ?
    C13 C14 C15 C11 . . . . 0.0(3) ?
loop_
    _geom_hbond_atom_site_label_D
    _geom_hbond_atom_site_label_H
    _geom_hbond_atom_site_label_A
    _geom_hbond_site_symmetry_A
    _geom_hbond_distance_DH
    _geom_hbond_distance_HA
    _geom_hbond_distance_DA
    _geom_hbond_angle_DHA
    N4 H4N N1 1_555 0.858(13) 2.243(16) 2.6939(18) 112.8(13)
    C15 H15 O1 1_555 0.93 2.33 2.909(2) 120
    C10 O1 Cg1 1_565 1.2147(16) 3.4152(12) 3.5486(16) 86.23(8)
_shelx_hkl_file
;
   0   0   4  791.08    5.85
   0   0   4  779.54    8.14
   0   0  -4  774.80    8.47
   0   0   5    4.14    0.29
   0   0  -5    3.95    0.29
   0   0   6   69.13    1.16
   0   0   6   68.18    0.75
   0   0  -6   68.11    1.22
   0   0   7   -0.13    0.13
   0   0  -7   -0.27    0.18
   0   0   8  126.59    2.20
   0   0   8  120.66    1.45
   0   0  -8  130.75    2.43
   0   0   9    0.03    0.09
   0   0  -9   -0.05    0.18
   0   0  10    7.90    0.45
   0   0  10    8.06    0.27
   0   0 -10    7.59    0.50
   0   0  11    0.26    0.11
   0   0 -11   -0.24    0.22
   0   0  12   29.09    0.99
   0   0  12   27.90    0.62
   0   0 -12   29.01    1.05
   0   0  13   -0.32    0.23
   0   0  13   -0.07    0.15
   0   0 -13   -0.10    0.24
   0   0  14    3.61    0.36
   0   0  14    3.24    0.36
   0   0 -14    2.66    0.48
   0   0  15   -0.16    0.19
   0   0 -15   -0.20    0.30
   0   0  16    2.57    0.33
   0   0  16    3.59    0.53
   0   0 -16    2.58    0.57
   0   0  17   -0.24    0.21
   0   0  17    0.61    0.32
   0   0 -17   -0.64    0.37
   0   0  18    0.49    0.44
   0   0 -18    0.99    0.47
   0   0 -19   -0.34    0.42
   0   0  20    9.99    0.93
   0   0 -20    9.81    0.99
   0   0  21   -0.39    0.40
   0   0 -21   -0.13    0.35
   0   0  22    0.11    0.43
   0   0 -22    0.51    0.39
   0   0  23    0.56    0.40
   0   0 -23   -0.23    0.37
   0   0  24    5.54    0.88
   0   0 -24    6.27    1.00
   0   0  25   -0.26    0.47
   0   0 -25    0.88    0.54
   0   0  26   -0.08    0.46
   0   0 -26   -0.25    0.52
   0   1   0    0.12    0.09
   0   1   0    0.15    0.05
   0   1   0   -0.08    0.09
   0   1   1  842.38    9.81
   0   1   1  829.38    8.98
   0   1  -1  849.61    9.44
   0   1  -1  848.87    8.87
   0  -1  -1  837.63    7.65
   0   1  -1  825.63    8.03
   0   1   2  287.68    3.21
   0   1   2  286.33    3.61
   0  -1  -2  291.88    2.98
   0   1  -2  283.58    3.62
   0   1  -2  284.42    3.01
   0   1  -2  293.08    3.19
   0   1   3    1.57    0.15
   0   1   3    2.66    0.16
   0  -1   3    2.46    0.12
   0   1  -3    2.07    0.20
   0  -1  -3    1.94    0.15
   0   1  -3    2.06    0.17
   0   1   4  128.80    1.97
   0   1   4  126.09    1.63
   0  -1   4  130.03    1.36
   0   1  -4  129.18    1.98
   0  -1  -4  127.42    1.73
   0   1   5  127.03    1.74
   0   1   5  128.08    2.10
   0  -1   5  130.74    1.34
   0   1  -5  128.01    2.07
   0   1  -5  125.89    2.19
   0  -1  -5  127.10    1.93
   0  -1   6   52.93    0.60
   0   1   6   53.57    0.92
   0   1   6   52.21    1.07
   0  -1   6   53.60    1.12
   0   1  -6   53.52    1.11
   0  -1  -6   53.81    1.08
   0  -1   7   43.44    0.50
   0   1   7   42.56    0.90
   0   1   7   44.03    0.98
   0  -1   7   43.31    1.11
   0  -1  -7   43.69    1.02
   0   1  -7   43.18    1.04
   0   1   8  176.76    2.96
   0   1   8  173.21    3.07
   0  -1   8  172.09    1.63
   0  -1   8  176.95    3.36
   0   1  -8  171.34    3.17
   0  -1  -8  178.84    3.27
   0   1   9  180.45    3.30
   0  -1   9  183.30    3.60
   0  -1   9  176.76    1.73
   0   1   9  184.39    3.14
   0   1  -9  181.69    3.57
   0  -1  -9  183.15    3.54
   0  -1  10  159.30    1.60
   0   1  10  165.13    3.19
   0   1  10  166.78    3.14
   0  -1  10  168.19    3.55
   0  -1 -10  165.15    3.44
   0   1 -10  165.01    3.59
   0  -1  11   25.25    0.95
   0  -1  11   24.24    0.37
   0   1  11   25.66    0.87
   0   1  11   25.38    0.77
   0   1 -11   25.89    0.86
   0  -1 -11   26.78    0.94
   0   1  12   20.75    0.77
   0   1  12   19.43    0.81
   0  -1  12   20.22    0.86
   0   1 -12   20.79    0.78
   0  -1 -12   20.08    0.77
   0  -1  13    0.64    0.29
   0   1  13    0.67    0.25
   0   1  13    0.63    0.30
   0   1 -13    0.33    0.23
   0  -1 -13   -0.21    0.30
   0  -1  14    3.75    0.41
   0   1  14    3.24    0.51
   0   1  14    3.16    0.40
   0   1 -14    3.45    0.38
   0  -1 -14    2.66    0.48
   0  -1  15    0.38    0.36
   0   1  15    0.16    0.30
   0   1  15    0.58    0.35
   0   1 -15    1.38    0.36
   0  -1 -15    1.36    0.38
   0  -1  16   10.17    0.82
   0   1  16    8.98    0.68
   0   1  16   10.86    0.88
   0   1 -16    9.85    0.83
   0  -1 -16   10.12    0.76
   0  -1  17   10.18    0.89
   0   1  17    9.56    0.94
   0   1  17   10.29    0.76
   0   1 -17    9.70    0.76
   0  -1 -17    9.72    1.00
   0  -1  18   32.65    1.65
   0   1  18   33.07    1.54
   0   1  18   31.34    1.41
   0   1 -18   34.07    1.72
   0  -1 -18   36.30    1.87
   0  -1  19    2.61    0.49
   0   1  19    1.59    0.47
   0   1  19    1.37    0.55
   0  -1 -19    2.07    0.66
   0   1 -19    1.92    0.60
   0   1  20    0.82    0.51
   0  -1  20    0.12    0.47
   0   1  20   -0.21    0.37
   0  -1 -20    0.95    0.54
   0   1 -20    1.29    0.40
   0   1  21   -0.13    0.32
   0  -1  21    0.23    0.42
   0  -1 -21   -0.20    0.47
   0   1 -21   -0.27    0.42
   0  -1  22    0.50    0.33
   0   1  22   -0.27    0.30
   0   1 -22   -0.06    0.40
   0  -1 -22   -0.34    0.37
   0  -1  23    5.60    0.90
   0   1  23    3.94    0.68
   0  -1 -23    6.80    0.96
   0   1 -23    4.73    0.76
   0  -1  24    1.85    0.54
   0   1  24    1.49    0.53
   0  -1 -24    1.23    0.74
   0   1 -24    0.96    0.68
   0   1  25    2.41    0.62
   0  -1  25    3.42    0.80
   0   1 -25    2.16    0.80
   0  -1 -25    3.29    0.75
   0  -1  26    3.94    0.99
   0   1 -26    5.69    1.00
   0  -1 -26    4.19    1.10
   0   2   0   88.57    1.72
   0   2   0   90.67    1.79
   0   2   1   36.41    0.91
   0   2   1   35.63    0.82
   0   2  -1   33.53    0.86
   0   2  -1   36.27    0.86
   0  -2  -1   34.98    0.67
   0   2  -1   35.12    0.66
   0   2   2    3.27    0.31
   0   2  -2    3.37    0.19
   0   2  -2    3.81    0.26
   0   2  -2    3.05    0.25
   0  -2  -2    3.31    0.22
   0   2   3    1.51    0.22
   0  -2   3    1.81    0.23
   0   2   3    1.23    0.20
   0   2  -3    1.87    0.18
   0  -2  -3    1.55    0.19
   0   2  -3    1.48    0.21
   0   2   4    0.85    0.20
   0  -2   4    1.69    0.21
   0   2   4    1.13    0.18
   0   2  -4    0.69    0.23
   0  -2  -4    0.73    0.20
   0  -2   5    4.41    0.28
   0   2   5    4.58    0.32
   0   2   5    4.18    0.28
   0   2  -5    4.83    0.29
   0  -2  -5    4.15    0.28
   0   2  -5    4.85    0.32
   0   2   6   13.72    0.65
   0  -2   6   14.46    0.44
   0   2   6   15.02    0.50
   0  -2  -6   14.62    0.56
   0   2  -6   14.98    0.58
   0   2  -6   14.51    0.48
   0   2   7   17.46    0.77
   0  -2   7   18.03    0.50
   0   2   7   17.51    0.61
   0   2  -7   18.36    0.81
   0  -2  -7   17.29    0.64
   0   2  -7   18.20    0.68
   0   2   8  143.99    3.35
   0  -2   8  147.89    2.39
   0   2   8  142.10    2.78
   0   2  -8  146.97    3.37
   0  -2  -8  144.93    3.09
   0   2  -8  143.69    3.15
   0  -2   9   31.06    0.74
   0  -2   9   32.57    1.09
   0   2   9   31.39    0.87
   0   2   9   31.09    1.13
   0  -2  -9   31.15    1.10
   0   2  -9   31.35    1.05
   0  -2  10    0.13    0.20
   0   2  10    0.07    0.15
   0   2  10    0.14    0.22
   0  -2  10   -0.01    0.14
   0   2 -10   -0.21    0.16
   0  -2 -10    0.26    0.25
   0  -2  11    7.63    0.33
   0   2  11    7.67    0.60
   0  -2  11    9.49    0.65
   0   2  11    7.64    0.43
   0  -2 -11    7.36    0.69
   0   2 -11    8.30    0.58
   0   2  12    0.33    0.27
   0  -2  12    1.51    0.34
   0   2  12   -0.03    0.22
   0   2 -12    0.15    0.29
   0  -2 -12    0.88    0.36
   0   2  13    0.11    0.22
   0   2  13    0.01    0.31
   0  -2  13    0.09    0.30
   0  -2 -13    0.26    0.33
   0   2 -13    0.13    0.28
   0   2  14   17.62    0.76
   0   2  14   17.14    1.12
   0  -2  14   17.15    0.94
   0  -2 -14   16.68    1.19
   0   2 -14   17.35    1.00
   0   2  15    5.38    0.83
   0   2  15    6.22    0.53
   0  -2  15    5.61    0.73
   0  -2 -15    6.03    0.82
   0   2 -15    5.78    0.70
   0   2  16    5.76    0.58
   0  -2  16    6.53    0.74
   0   2  16    5.91    0.97
   0  -2 -16    6.12    0.90
   0   2 -16    5.81    0.73
   0  -2  17    4.41    0.71
   0   2  17    4.36    0.55
   0   2  17    3.47    0.94
   0  -2 -17    3.74    0.85
   0   2 -17    5.49    0.72
   0   2  18    2.39    0.77
   0  -2  18    2.29    0.60
   0   2  18    1.72    0.45
   0   2 -18    2.13    0.60
   0  -2 -18    1.59    0.74
   0   2  19    5.13    0.99
   0  -2  19    3.74    0.76
   0   2  19    3.27    0.54
   0   2 -19    5.62    0.75
   0  -2 -19    4.29    0.96
   0  -2  20    0.77    0.53
   0   2  20    0.07    0.60
   0   2  20    0.43    0.36
   0   2 -20    0.71    0.41
   0  -2 -20    2.16    0.70
   0  -2  21    0.59    0.51
   0   2  21    0.18    0.69
   0   2  21    0.17    0.35
   0  -2 -21    2.32    0.71
   0   2 -21    0.44    0.51
   0   2  22   -0.36    0.73
   0   2  22    0.46    0.38
   0  -2  22    0.56    0.57
   0   2 -22    1.25    0.54
   0  -2 -22    1.60    0.78
   0   2  23    1.43    0.51
   0  -2  23    1.96    0.61
   0   2 -23    2.56    0.60
   0  -2 -23    3.49    1.03
   0  -2  24    1.38    0.74
   0  -2 -24    1.37    0.99
   0   2 -24    1.93    0.72
   0  -2  25    0.25    0.66
   0  -2 -25    0.45    0.89
   0   2 -25    0.79    0.51
   0   3   0    0.04    0.17
   0   3   0    0.05    0.16
   0   3   1   12.31    0.58
   0   3   1   11.88    0.65
   0   3  -1   12.84    0.61
   0  -3  -1   12.39    0.57
   0   3  -1   13.71    0.63
   0   3  -1   12.58    0.45
   0   3   2    1.01    0.25
   0   3   2    0.72    0.30
   0   3  -2    1.05    0.27
   0  -3  -2    1.40    0.27
   0   3  -2    0.94    0.18
   0   3   3   -0.35    0.18
   0   3   3   -0.01    0.22
   0  -3   3    0.13    0.26
   0   3  -3    0.06    0.14
   0   3  -3   -0.21    0.17
   0  -3  -3    0.27    0.20
   0   3   4   18.08    0.67
   0  -3   4   19.07    0.96
   0   3   4   18.44    0.86
   0  -3  -4   17.47    0.75
   0   3  -4   18.27    0.82
   0   3  -4   18.36    0.63
   0  -3   5    3.13    0.51
   0   3   5    2.98    0.27
   0   3   5    2.82    0.43
   0   3  -5    3.43    0.42
   0   3  -5    2.52    0.29
   0  -3  -5    2.86    0.39
   0   3   6    0.68    0.24
   0   3   6    1.31    0.34
   0  -3   6    2.09    0.40
   0   3  -6    0.86    0.27
   0   3  -6    0.81    0.24
   0  -3  -6    0.41    0.37
   0  -3   7    2.64    0.46
   0   3   7    3.33    0.46
   0   3   7    2.83    0.33
   0   3  -7    3.03    0.38
   0  -3  -7    4.89    0.51
   0   3  -7    3.04    0.34
   0  -3   8    0.57    0.32
   0   3   8    0.66    0.20
   0   3   8    0.68    0.28
   0   3  -8    1.78    0.34
   0   3  -8    0.67    0.26
   0  -3  -8    0.12    0.41
   0  -3   9    0.67    0.33
   0   3   9    1.17    0.23
   0   3   9    0.85    0.36
   0   3  -9    0.64    0.28
   0   3  -9    1.60    0.38
   0  -3  -9    0.75    0.45
   0  -3  10   -0.11    0.28
   0   3  10    0.17    0.20
   0   3  10   -0.14    0.33
   0   3 -10    1.20    0.27
   0   3 -10    0.37    0.28
   0  -3 -10    0.75    0.42
   0  -3  11    4.49    0.70
   0  -3  11    4.19    0.43
   0   3  11    5.06    0.44
   0   3  11    2.80    0.62
   0   3 -11    4.73    0.49
   0  -3 -11    4.14    0.76
   0  -3  12    0.66    0.51
   0   3  12    1.28    0.32
   0   3  12    1.10    0.48
   0  -3 -12    1.25    0.53
   0   3 -12    1.59    0.39
   0   3  13    0.06    0.30
   0   3  13   -0.01    0.24
   0  -3  13    0.58    0.39
   0  -3 -13   -0.13    0.47
   0   3 -13    0.22    0.30
   0   3  14   30.80    1.25
   0   3  14   31.01    1.76
   0  -3  14   32.53    1.75
   0   3 -14   29.92    1.46
   0  -3 -14   28.79    1.97
   0  -3  15    4.38    0.61
   0   3  15    3.08    0.80
   0   3  15    3.71    0.41
   0  -3 -15    3.80    0.94
   0   3 -15    3.13    0.62
   0  -3  16    0.50    0.37
   0   3  16   -0.03    0.27
   0   3  16    0.85    0.52
   0   3 -16    0.36    0.38
   0  -3 -16    0.50    0.59
   0   3  17   -0.03    0.25
   0   3  17   -0.06    0.54
   0  -3  17    0.20    0.40
   0   3 -17    0.31    0.35
   0  -3 -17    0.11    0.56
   0   3  18    0.75    0.34
   0   3  18    0.74    0.73
   0  -3  18    1.60    0.53
   0  -3 -18    1.31    0.77
   0   3 -18    0.28    0.40
   0   3  19    5.61    0.65
   0  -3  19    5.75    0.90
   0   3  19    5.77    1.26
   0  -3 -19    4.80    1.23
   0   3 -19    5.73    0.84
   0   3  20   -0.00    0.71
   0  -3  20    0.08    0.49
   0  -3 -20   -0.70    0.71
   0   3 -20   -0.41    0.45
   0   3  21    0.17    0.66
   0  -3  21   -0.35    0.38
   0   3 -21    0.38    0.42
   0  -3 -21   -0.38    0.65
   0  -3  22   -0.17    0.44
   0   3  22   -0.43    0.80
   0  -3 -22   -0.52    0.83
   0   3 -22   -0.27    0.50
   0  -3  23    0.45    0.72
   0  -3 -23    0.65    1.03
   0   3 -23    1.91    0.66
   0  -4   0    6.49    0.82
   0  -4   0    6.22    0.67
   0   4   0    7.39    0.59
   0   4   1    0.82    0.31
   0  -4   1   -0.07    0.48
   0   4   1    0.77    0.31
   0  -4   1    0.56    0.39
   0  -4  -1    1.14    0.39
   0   4  -1    0.77    0.33
   0   4   2    6.80    0.54
   0  -4   2    5.80    0.89
   0   4   2    6.08    0.68
   0  -4  -2    6.09    0.72
   0   4  -2    5.84    0.40
   0   4  -2    7.08    0.61
   0   4   3    0.32    0.28
   0   4   3    0.42    0.36
   0  -4   3    1.66    0.53
   0  -4  -3    0.83    0.34
   0   4  -3   -0.28    0.32
   0   4  -3    0.37    0.21
   0  -4   4   14.77    1.39
   0   4   4   14.39    0.80
   0   4   4   16.05    1.00
   0   4  -4   14.82    0.64
   0   4  -4   14.30    0.94
   0  -4  -4   12.64    0.90
   0   4   5    1.29    0.47
   0   4   5    1.02    0.34
   0  -4   5    2.18    0.66
   0   4  -5    1.00    0.30
   0  -4  -5    1.90    0.44
   0   4  -5    1.58    0.43
   0   4   6   11.21    0.67
   0  -4   6   12.20    1.27
   0   4   6   12.59    0.93
   0  -4  -6    9.62    0.84
   0   4  -6   11.19    0.65
   0   4  -6   11.40    0.88
   0   4   7    0.35    0.46
   0  -4   7    0.90    0.58
   0   4   7    0.55    0.32
   0   4  -7    0.52    0.30
   0  -4  -7    0.57    0.40
   0   4  -7    1.38    0.44
   0   4   8   28.80    1.16
   0   4   8   32.98    1.76
   0  -4   8   32.88    1.86
   0   4  -8   32.27    1.69
   0  -4  -8   29.36    1.49
   0   4  -8   31.41    1.29
   0   4   9   27.48    1.62
   0  -4   9   26.22    1.47
   0   4   9   23.92    1.13
   0   4  -9   26.10    1.18
   0   4  -9   28.13    1.66
   0  -4  -9   22.61    1.41
   0   4  10    8.20    0.95
   0  -4  10    8.54    0.97
   0   4  10    8.45    0.63
   0   4 -10    9.52    0.98
   0  -4 -10    7.28    1.07
   0   4 -10    8.36    0.69
   0   4  11    0.52    0.46
   0   4  11    1.06    0.27
   0  -4 -11    0.14    0.49
   0   4 -11    0.45    0.33
   0   4 -11    0.09    0.27
   0  -4  12    0.71    0.55
   0   4  12    0.62    0.51
   0   4  12    0.51    0.28
   0   4 -12    1.10    0.37
   0  -4 -12    0.94    0.54
   0  -4  13    5.66    0.91
   0   4  13    3.84    0.47
   0   4  13    6.30    0.84
   0  -4 -13    5.62    0.90
   0   4 -13    5.31    0.62
   0   4  14    0.10    0.28
   0   4  14   -0.28    0.48
   0  -4  14    0.81    0.50
   0  -4 -14    2.22    0.59
   0   4 -14   -0.23    0.34
   0  -4  15    2.65    0.67
   0   4  15    1.59    0.56
   0   4 -15    1.00    0.50
   0  -4 -15    1.61    0.82
   0  -4  16   -0.21    0.44
   0   4  16    0.90    0.49
   0   4 -16   -0.19    0.35
   0   4  17    0.39    0.67
   0  -4  17    0.61    0.58
   0   4 -17    0.59    0.46
   0  -4  18    1.63    0.71
   0   4  18    1.74    0.87
   0   4 -18    1.24    0.57
   0   4  19   -0.46    0.66
   0  -4  19    1.29    0.51
   0   4 -19   -0.39    0.44
   0  -5   0   -0.07    0.60
   0   5   0   -0.25    0.33
   0  -5   1    0.42    0.62
   0   5   1    0.51    0.32
   0  -5  -1   -0.56    0.44
   0   5  -1    0.07    0.33
   0  -5   2   -0.52    0.60
   0   5   2    0.04    0.29
   0  -5  -2    0.32    0.46
   0   5  -2   -0.16    0.31
   0  -5   3    4.54    1.16
   0   5   3    3.80    0.59
   0   5  -3    3.91    0.67
   0  -5  -3    5.15    0.92
   0   5   4    2.74    0.49
   0  -5   4    3.00    1.05
   0  -5  -4    2.25    0.65
   0   5  -4    2.66    0.61
   0   5   5    2.79    0.53
   0  -5   5    4.89    1.11
   0  -5  -5    4.02    0.85
   0   5  -5    3.35    0.69
   0  -5   6    3.03    1.06
   0   5   6    2.72    0.49
   0   5  -6    2.82    0.67
   0   5   7   -0.23    0.28
   0   5   7    0.19    0.24
   0  -5   7    0.12    0.61
   0   5  -7    0.47    0.38
   0   5   8    2.40    0.56
   0   5   8    1.73    0.46
   0  -5   8    2.01    0.82
   0   5  -8    2.56    0.65
   0   5   9    1.71    0.56
   0   5  -9    2.67    0.67
   0   5  10    9.00    0.99
   0   5 -10   10.55    1.17
   0   5  11    1.15    0.64
   0  -5  12    0.06    0.52
   0   5  12    0.06    0.44
   0   5  13    3.82    0.85
   0  -5  13    3.25    0.98
   0  -5  14    0.10    0.56
   0   5  14    0.09    0.40
   0  -6   0    4.87    1.45
   0  -6   1    3.62    1.25
   0   6  -1    2.76    0.66
   0  -6  -1    1.75    1.21
   0  -6   2   -0.31    0.77
   0   6  -2    0.08    0.41
   0  -6  -2    0.42    0.70
   1   0 -27    0.41    0.57
  -1   0  27   -0.01    0.45
   1   0 -26    0.04    0.61
  -1   0  26    0.89    0.54
   1   0 -25   -0.33    0.54
  -1   0  25    0.94    0.50
   1   0 -24    0.19    0.49
  -1   0  24   -0.70    0.46
   1   0 -23    0.79    0.56
  -1   0  23    0.70    0.51
   1   0 -22    2.13    0.63
  -1   0  22    1.24    0.57
   1   0 -21    0.75    0.46
  -1   0  21    0.07    0.42
   1   0 -20   -0.03    0.46
  -1   0  20    0.79    0.42
   1   0 -19    0.06    0.41
  -1   0  19    0.55    0.38
   1   0 -18    2.26    0.57
  -1   0  18    3.25    0.57
   1   0 -17    3.73    0.55
  -1   0  17    3.82    0.64
   1   0 -16  261.51    6.41
  -1   0  16  265.08    6.52
  -1   0  16  256.28    4.20
   1   0 -15    5.10    0.53
  -1   0  15    1.51    0.52
  -1   0  15    2.47    0.34
   1   0 -14   23.11    0.97
  -1   0  14   22.89    0.98
  -1   0  14   23.68    0.69
   1   0 -13   -0.13    0.20
  -1   0  13   -0.17    0.23
  -1   0  13   -0.03    0.15
   1   0 -12    8.76    0.53
  -1   0  12    7.70    0.26
  -1   0  12    8.20    0.55
   1   0 -11    0.31    0.16
  -1   0  11   -0.25    0.17
   1   0 -10   24.62    0.82
  -1   0  10   24.04    0.44
  -1   0  10   24.43    0.85
   1   0  -9   -0.20    0.16
  -1   0   9   -0.26    0.21
  -1   0   9   -0.10    0.07
   1   0  -8   53.33    1.08
  -1   0   8   51.34    0.64
  -1   0   8   51.89    1.16
   1   0  -7    0.13    0.15
  -1   0   7    0.54    0.14
  -1   0   7    0.03    0.06
   1   0  -6    6.66    0.27
  -1   0   6    6.31    0.31
  -1   0   6    6.87    0.12
   1   0  -5    0.11    0.11
  -1   0   5    0.03    0.04
   1   0  -4 1382.47   13.73
  -1   0   4 1363.00   14.66
   1   0   3    0.19    0.07
   1   0   3    0.22    0.07
  -1   0  -3    0.10    0.09
   1   0   4 1053.19   10.16
   1   0   4 1062.76   10.72
  -1   0  -4 1038.40   12.47
   1   0   5   -0.11    0.12
  -1   0  -5   -0.06    0.15
   1   0   6   19.30    0.35
   1   0   6   19.06    0.48
  -1   0  -6   19.91    0.52
   1   0   7   -0.01    0.13
   1   0   7   -0.03    0.08
  -1   0  -7    0.35    0.16
   1   0   8   22.73    0.63
   1   0   8   22.68    0.45
  -1   0  -8   23.46    0.66
   1   0   9    0.01    0.10
   1   0   9   -0.13    0.16
  -1   0  -9    0.06    0.18
   1   0  10    3.85    0.22
   1   0  10    3.67    0.32
  -1   0 -10    4.66    0.38
   1   0  11   -0.01    0.13
   1   0  11    0.62    0.20
  -1   0 -11    0.24    0.18
   1   0  12   11.33    0.42
   1   0  12   11.75    0.57
  -1   0 -12   12.82    0.68
   1   0  13    0.03    0.16
  -1   0 -13    0.04    0.25
   1   0  14    7.67    0.57
   1   0  14    7.11    0.44
  -1   0 -14    7.49    0.54
   1   0  15    2.73    0.43
   1   0  15    0.57    0.30
  -1   0 -15    2.23    0.48
   1   0  16  155.30    4.18
   1   0  16  144.57    3.13
  -1   0 -16  159.71    4.63
   1   0  17    4.63    0.68
  -1   0 -17    3.58    0.85
   1   0  18  134.97    4.15
  -1   0 -18  137.29    4.35
   1   0  19    2.56    0.64
  -1   0 -19    2.96    0.71
   1   0  20    2.83    0.61
  -1   0 -20    2.99    0.70
   1   0  21    0.03    0.36
   1   0  22   24.99    1.54
  -1   0 -22   25.50    1.67
   1   0  23    0.25    0.40
  -1   0 -23    0.03    0.37
   1   0  24   18.50    1.42
  -1   0 -24   20.30    1.61
   1   0  25   -0.31    0.42
  -1   0 -25    0.06    0.50
   1   0  26    2.83    0.76
  -1   0 -26    3.61    0.89
   1  -1 -26   11.70    1.57
   1   1 -26   11.52    1.39
  -1   1  26   10.04    1.08
  -1  -1  26   10.71    1.09
   1  -1 -25    2.63    1.03
   1   1 -25    4.51    0.91
  -1  -1  25    3.96    0.85
  -1   1  25    3.07    0.68
   1  -1 -24    1.82    0.73
   1   1 -24    3.44    0.66
  -1  -1  24    3.42    0.65
  -1   1  24    2.48    0.62
   1   1 -23    0.66    0.54
   1  -1 -23    0.65    0.59
  -1   1  23    0.36    0.42
  -1  -1  23    0.99    0.54
   1  -1 -22   -0.57    0.53
   1   1 -22    0.56    0.50
  -1  -1  22    1.52    0.41
  -1   1  22   -0.07    0.40
   1   1 -21   11.73    0.93
   1  -1 -21   10.28    1.16
  -1   1  21   10.45    0.89
  -1  -1  21   11.36    1.10
   1   1 -20   -0.02    0.38
   1  -1 -20    0.27    0.44
  -1   1  20   -0.10    0.34
  -1  -1  20    0.20    0.33
   1   1 -19    0.02    0.31
   1  -1 -19    0.33    0.42
  -1   1  19   -0.30    0.33
  -1   1  19   -0.26    0.31
  -1  -1  19   -0.18    0.38
   1  -1 -18   10.63    1.02
   1   1 -18   11.48    0.97
  -1  -1  18   10.86    0.81
  -1   1  18   11.63    0.99
  -1   1  18   10.67    0.69
   1  -1 -17    0.49    0.43
   1   1 -17    0.32    0.39
  -1   1  17    0.26    0.33
  -1  -1  17    1.46    0.40
  -1   1  17   -0.01    0.36
   1  -1 -16    5.87    0.70
   1   1 -16    5.36    0.55
  -1   1  16    6.15    0.60
  -1  -1  16    5.50    0.66
  -1   1  16    5.99    0.55
   1  -1 -15    0.36    0.26
   1   1 -15    0.15    0.24
  -1  -1  15    0.60    0.25
  -1   1  15   -0.15    0.25
  -1   1  15   -0.16    0.32
   1   1 -14    0.32    0.25
   1  -1 -14    0.64    0.32
  -1   1  14    0.58    0.28
  -1  -1  14    0.30    0.31
  -1   1  14    0.39    0.27
   1   1 -13    1.16    0.35
   1  -1 -13    1.18    0.29
  -1  -1  13    1.63    0.36
  -1   1  13    1.65    0.30
  -1   1  13    1.37    0.30
   1  -1 -12    1.56    0.31
   1   1 -12    0.91    0.31
  -1   1  12    0.57    0.28
  -1  -1  12    1.36    0.32
  -1   1  12    0.74    0.29
   1  -1 -11   70.25    1.79
   1   1 -11   72.44    1.78
  -1   1  11   70.81    1.64
  -1  -1  11   73.96    1.96
  -1   1  11   67.25    1.66
   1   1 -10   52.91    1.34
   1  -1 -10   52.01    1.35
  -1  -1  10   51.03    1.42
  -1   1  10   50.79    1.31
  -1   1  10   50.61    1.17
   1   1  -9   10.19    0.54
   1  -1  -9   10.08    0.49
  -1  -1   9    9.38    0.46
  -1   1   9    8.74    0.45
  -1   1   9    9.01    0.47
   1   1  -8   41.57    1.01
   1  -1  -8   40.96    1.00
  -1  -1   8   40.46    1.16
  -1   1   8   41.87    1.01
  -1   1   8   42.16    0.99
   1  -1  -7  375.08    5.49
   1   1  -7  370.82    6.26
  -1  -1   7  373.18    2.44
  -1   1   7  376.04    5.75
  -1  -1   7  373.55    6.26
  -1   1   7  383.41    5.83
   1   1  -6  269.04    4.35
   1  -1  -6  275.39    3.74
  -1  -1   6  263.32    2.02
  -1   1   6  270.60    4.16
  -1  -1   6  269.55    4.43
  -1   1   6  263.76    3.91
   1   1  -5  344.12    5.10
   1  -1  -5  347.36    4.23
  -1  -1   5  351.35    2.97
  -1  -1   5  348.27    5.24
  -1   1   5  342.15    4.96
  -1   1   5  349.60    4.77
   1   1  -4  108.16    1.70
   1   1  -4  106.06    1.06
   1   1  -4  107.16    1.68
   1  -1  -4  107.32    1.28
  -1   1   4  104.35    1.59
  -1   1   4  106.95    1.65
   1   1  -3  732.03    8.96
   1   1  -3  729.31    6.95
   1  -1  -3  740.61    6.53
   1   1  -3  739.39    9.02
  -1   1   3  719.82    9.29
  -1   1   3  747.14    8.77
   1   1  -2 1188.67   13.40
   1   1  -2 1195.30   13.15
   1   1  -2 1191.10   11.81
   1  -1  -2 1187.02    9.14
  -1   1   2 1177.67   13.85
  -1   1   2 1190.66   14.40
   1   1  -1    0.92    0.11
   1   1  -1    0.82    0.11
   1   1  -1    1.00    0.12
  -1   1   1    0.62    0.12
  -1   1   1    0.75    0.14
   1   1   0  104.81    1.31
   1  -1   0  111.19    1.51
   1   1   0  108.49    1.40
   1   1   0  107.71    1.19
  -1   1   0  108.46    1.46
  -1   1   0  106.10    0.91
   1   1   1  166.94    1.69
   1   1   1  166.68    2.18
   1  -1   1  168.81    2.08
  -1  -1  -1  166.69    2.01
  -1   1  -1  171.32    1.62
  -1   1  -1  170.17    2.31
   1   1   2    2.88    0.22
   1   1   2    3.04    0.10
   1  -1   2    3.02    0.17
  -1  -1  -2    3.10    0.19
  -1   1  -2    2.76    0.14
  -1   1  -2    3.20    0.17
   1   1   3  107.40    1.17
   1   1   3  107.35    1.67
   1  -1   3  108.43    1.34
  -1   1  -3  108.56    1.67
  -1   1  -3  108.48    1.45
  -1  -1  -3  109.56    1.59
   1   1   4   80.03    0.97
   1   1   4   82.59    1.37
   1  -1   4   82.15    1.06
  -1  -1  -4   82.48    1.28
  -1   1  -4   79.20    1.42
  -1   1  -4   82.14    1.27
   1   1   5   64.59    1.20
   1   1   5   64.86    0.91
   1  -1   5   67.77    0.90
  -1  -1  -5   65.26    1.24
  -1   1  -5   64.82    1.31
  -1   1  -5   64.04    1.19
   1   1   6  311.65    4.90
   1   1   6  310.01    4.05
   1  -1   6  310.83    3.50
  -1  -1  -6  308.54    4.96
  -1   1  -6  314.35    5.20
  -1   1  -6  311.40    4.80
   1   1   7    4.90    0.34
   1  -1   7    4.19    0.37
   1   1   7    5.00    0.26
   1  -1   7    4.79    0.20
  -1   1  -7    4.10    0.29
  -1  -1  -7    4.28    0.37
   1   1   8   57.32    1.26
   1   1   8   57.47    1.12
   1  -1   8   56.92    0.85
   1  -1   8   58.73    1.43
  -1  -1  -8   59.00    1.40
  -1   1  -8   55.65    1.33
   1   1   9    6.82    0.37
   1   1   9    7.14    0.46
   1  -1   9    8.82    0.51
   1  -1   9    7.40    0.25
  -1  -1  -9    8.20    0.43
  -1   1  -9    7.40    0.49
   1  -1  10  151.59    2.03
   1   1  10  153.62    2.87
   1   1  10  153.17    3.05
   1  -1  10  152.04    3.37
  -1  -1 -10  153.11    3.27
  -1   1 -10  149.21    3.13
   1   1  11    7.43    0.45
   1   1  11    7.89    0.55
   1  -1  11    7.48    0.29
   1  -1  11    8.22    0.54
  -1  -1 -11    7.31    0.55
  -1   1 -11    6.52    0.55
   1   1  12   33.67    1.16
   1  -1  12   31.45    0.66
   1   1  12   34.53    0.94
   1  -1  12   34.31    1.06
  -1   1 -12   32.08    1.19
  -1  -1 -12   34.01    1.11
   1   1  13   19.63    0.96
   1   1  13   20.50    0.78
   1  -1  13   18.50    0.50
   1  -1  13   20.65    0.92
  -1  -1 -13   21.55    0.98
  -1   1 -13   19.57    0.81
   1   1  14    8.27    0.72
   1   1  14    7.14    0.53
   1  -1  14    8.42    0.63
  -1  -1 -14    7.71    0.70
  -1   1 -14    7.27    0.62
   1   1  15    8.86    0.82
   1   1  15    9.00    0.59
   1  -1  15    9.51    0.73
  -1  -1 -15    7.81    0.75
  -1   1 -15    8.56    0.60
   1   1  16    5.74    0.55
   1   1  16    4.24    0.75
   1  -1  16    5.57    0.67
  -1  -1 -16    5.32    0.59
  -1   1 -16    6.83    0.74
   1   1  17   81.90    2.70
   1   1  17   81.98    2.52
   1  -1  17   85.28    3.02
  -1  -1 -17   85.90    3.06
  -1   1 -17   87.08    3.13
   1   1  18    6.17    0.65
   1   1  18    5.52    0.92
   1  -1  18    9.77    0.87
  -1   1 -18    5.87    0.74
  -1  -1 -18    7.54    0.95
   1   1  19    0.42    0.45
   1  -1  19    0.71    0.38
  -1  -1 -19   -0.27    0.43
  -1   1 -19   -0.41    0.40
   1   1  20    3.08    0.80
   1   1  20    3.63    0.55
   1  -1  20    2.79    0.71
  -1  -1 -20    3.86    0.82
  -1   1 -20    4.05    0.72
   1   1  21    4.06    0.58
   1  -1  21    4.85    0.81
  -1   1 -21    4.17    0.76
   1   1  22   -0.02    0.31
   1  -1  22    0.47    0.42
  -1   1 -22    0.09    0.35
  -1  -1 -22   -0.13    0.48
   1   1  23    0.31    0.38
   1  -1  23    2.00    0.53
  -1  -1 -23   -0.27    0.59
  -1   1 -23   -0.04    0.42
   1   1  24   -0.14    0.40
   1  -1  24    1.78    0.54
  -1  -1 -24   -0.17    0.64
  -1   1 -24    0.67    0.46
   1  -1  25    0.38    0.57
  -1  -1 -25    0.82    0.64
  -1   1 -25    0.53    0.60
   1  -2 -25    6.52    1.38
   1   2 -25    3.85    0.87
  -1  -2  25    7.04    1.11
   1  -2 -24    0.76    1.00
   1   2 -24    1.92    0.70
  -1  -2  24    0.60    0.68
  -1   2  24    1.44    0.50
   1  -2 -23    1.23    1.05
   1   2 -23    2.96    0.59
  -1  -2  23    2.14    0.60
  -1   2  23    1.42    0.51
   1  -2 -22   -0.14    0.64
   1   2 -22   -0.69    0.46
  -1  -2  22   -0.09    0.45
  -1   2  22    0.11    0.32
  -1   2  22    0.12    0.52
   1  -2 -21   11.27    1.58
   1   2 -21   11.12    1.20
  -1  -2  21   13.11    1.19
  -1   2  21   10.77    0.90
  -1   2  21   11.93    1.46
   1   2 -20    0.51    0.44
   1  -2 -20   -0.56    0.61
  -1   2  20    0.50    0.35
  -1  -2  20    0.20    0.47
  -1   2  20    0.40    0.61
   1  -2 -19    2.10    0.84
   1   2 -19    2.10    0.61
  -1   2  19    2.29    0.47
  -1   2  19    2.65    0.83
  -1  -2  19    1.71    0.52
   1   2 -18    4.20    0.68
   1  -2 -18    3.28    0.92
  -1   2  18    4.12    0.92
  -1  -2  18    4.20    0.71
  -1   2  18    3.17    0.54
   1  -2 -17    0.02    0.47
   1   2 -17   -0.24    0.36
  -1   2  17    0.24    0.50
  -1  -2  17    0.05    0.39
  -1   2  17   -0.47    0.31
   1  -2 -16   20.73    1.48
   1   2 -16   22.86    1.29
  -1   2  16   22.36    1.08
  -1   2  16   22.39    1.53
  -1  -2  16   21.94    1.33
   1  -2 -15    4.05    0.73
   1   2 -15    4.14    0.57
  -1   2  15    2.99    0.69
  -1   2  15    2.68    0.48
  -1  -2  15    3.64    0.59
   1  -2 -14    0.87    0.43
   1   2 -14    0.07    0.33
  -1  -2  14    0.38    0.34
  -1   2  14    0.18    0.40
  -1   2  14    0.42    0.28
   1  -2 -13    7.32    0.78
   1   2 -13    8.40    0.68
  -1   2  13    8.05    0.74
  -1   2  13    8.44    0.56
  -1  -2  13    8.14    0.60
   1  -2 -12   -0.00    0.28
   1   2 -12    0.10    0.23
  -1   2  12   -0.08    0.19
  -1   2  12    0.09    0.26
  -1  -2  12    0.12    0.26
   1   2 -11   -0.26    0.17
   1  -2 -11    0.14    0.25
  -1   2  11    0.46    0.17
  -1   2  11   -0.46    0.23
  -1  -2  11    0.10    0.24
   1   2 -10    0.01    0.22
   1  -2 -10   -0.18    0.26
  -1   2  10   -0.18    0.18
  -1  -2  10    0.02    0.21
  -1   2  10   -0.29    0.23
   1   2  -9    3.53    0.39
   1  -2  -9    3.53    0.42
  -1   2   9    3.14    0.43
  -1  -2   9    3.77    0.25
  -1  -2   9    3.62    0.39
  -1   2   9    3.87    0.35
   1   2  -8   25.81    0.92
   1  -2  -8   26.31    0.86
  -1  -2   8   25.64    1.05
  -1  -2   8   26.47    0.56
  -1   2   8   24.94    0.81
  -1   2   8   27.04    0.88
   1  -2  -7  116.65    2.14
   1   2  -7  114.05    2.49
   1   2  -7  117.44    2.63
  -1   2   7  119.01    2.70
  -1  -2   7  114.97    1.81
  -1   2   7  119.00    2.39
   1   2  -6    0.22    0.18
   1  -2  -6    0.35    0.14
   1   2  -6    0.03    0.15
  -1   2   6   -0.34    0.18
  -1  -2   6    0.00    0.12
  -1   2   6   -0.26    0.15
   1  -2  -5    2.39    0.19
   1   2  -5    2.46    0.15
   1   2  -5    2.51    0.25
   1   2  -5    2.56    0.24
  -1   2   5    1.67    0.31
  -1   2   5    2.35    0.26
   1  -2  -4    0.03    0.10
   1   2  -4    0.07    0.17
   1   2  -4    0.03    0.14
   1   2  -4    0.19    0.12
  -1   2   4    0.19    0.15
  -1   2   4    0.15    0.15
   1   2  -3   66.82    1.42
   1  -2  -3   65.96    1.00
   1   2  -3   66.13    1.25
   1   2  -3   65.73    1.27
  -1   2   3   67.21    1.41
  -1   2   3   66.75    1.55
   1  -2  -2  123.69    1.66
   1   2  -2  127.29    2.23
   1   2  -2  124.10    2.12
   1   2  -2  122.91    2.27
  -1   2   2  124.74    2.49
  -1   2   2  124.88    2.26
   1   2  -1    2.44    0.22
   1   2  -1    2.63    0.23
   1   2  -1    2.72    0.21
  -1   2   1    2.54    0.23
  -1   2   1    2.62    0.22
   1  -2   0   10.59    0.42
   1   2   0   11.13    0.44
   1   2   0   10.69    0.37
   1   2   0   10.59    0.34
  -1   2   0   11.37    0.47
  -1   2   0   11.45    0.26
   1   2   1    0.06    0.12
   1  -2   1    0.24    0.17
   1   2   1    0.15    0.13
  -1  -2  -1    0.11    0.14
  -1   2  -1    0.02    0.08
  -1   2  -1    0.32    0.16
   1   2   2   22.81    0.75
   1   2   2   21.13    0.53
   1  -2   2   22.54    0.71
  -1   2  -2   21.01    0.61
  -1  -2  -2   22.00    0.62
  -1   2  -2   21.77    0.45
   1   2   3  401.16    7.33
   1   2   3  395.54    5.91
   1  -2   3  397.96    6.55
  -1   2  -3  405.66    7.30
  -1  -2  -3  410.10    6.46
  -1   2  -3  406.69    5.86
   1  -2   4   44.96    1.04
   1   2   4   44.82    0.89
   1   2   4   44.91    1.27
  -1   2  -4   45.32    0.90
  -1  -2  -4   46.91    1.12
  -1   2  -4   45.76    1.24
   1  -2   5    0.01    0.15
   1   2   5    0.09    0.10
   1   2   5    0.00    0.20
  -1   2  -5    0.17    0.16
  -1   2  -5    0.17    0.14
  -1  -2  -5    0.14    0.19
   1   2   6   37.15    0.79
   1   2   6   34.00    1.16
   1  -2   6   37.38    0.86
  -1  -2  -6   36.16    1.03
  -1   2  -6   36.10    0.95
  -1   2  -6   36.36    1.03
   1   2   7  242.98    5.15
   1   2   7  244.73    4.06
   1  -2   7  238.13    3.82
  -1   2  -7  245.00    4.71
  -1   2  -7  243.52    5.18
  -1  -2  -7  235.21    4.70
   1  -2   8    2.38    0.23
   1   2   8    1.83    0.36
   1   2   8    1.40    0.19
  -1   2  -8    1.89    0.31
  -1  -2  -8    1.14    0.36
  -1   2  -8    0.96    0.37
   1  -2   9   43.85    0.98
   1   2   9   44.44    1.05
   1   2   9   43.96    1.41
  -1   2  -9   46.35    1.51
  -1  -2  -9   46.27    1.48
  -1   2  -9   46.84    1.35
   1   2  10    0.83    0.34
   1   2  10    1.22    0.18
   1  -2  10    1.46    0.21
   1  -2  10    0.79    0.37
  -1  -2 -10    1.24    0.38
  -1   2 -10    1.11    0.32
   1  -2  11    2.96    0.32
   1   2  11    3.40    0.27
   1  -2  11    4.64    0.51
   1   2  11    3.81    0.47
  -1   2 -11    3.17    0.45
  -1  -2 -11    3.98    0.53
   1  -2  12    1.54    0.39
   1   2  12    0.33    0.39
   1   2  12    0.83    0.21
  -1  -2 -12    1.64    0.42
  -1   2 -12    0.98    0.36
   1  -2  13    9.32    0.75
   1   2  13    6.95    0.74
   1   2  13    7.66    0.45
  -1   2 -13    8.26    0.71
  -1  -2 -13    8.27    0.80
   1   2  14    9.56    0.58
   1  -2  14    9.20    0.83
   1   2  14    8.38    0.88
  -1   2 -14   10.84    0.80
  -1  -2 -14    8.30    0.89
   1   2  15    1.34    0.35
   1   2  15    2.10    0.61
   1  -2  15    1.93    0.53
  -1  -2 -15    1.64    0.58
  -1   2 -15    1.75    0.50
   1   2  16    0.10    0.22
   1  -2  16    0.09    0.26
   1   2  16    0.09    0.43
  -1  -2 -16   -0.46    0.39
  -1   2 -16    0.05    0.32
   1  -2  17   18.44    1.12
   1   2  17   19.41    1.63
   1   2  17   19.05    0.88
  -1   2 -17   20.84    1.30
  -1  -2 -17   20.52    1.47
   1   2  18    1.02    0.35
   1   2  18    3.11    0.68
   1  -2  18    0.65    0.50
  -1  -2 -18   -0.03    0.50
  -1   2 -18    0.66    0.42
   1   2  19   -0.72    0.57
   1  -2  19    0.08    0.42
  -1   2 -19   -0.13    0.39
  -1  -2 -19    0.03    0.50
   1   2  20    0.28    0.65
   1   2  20    0.40    0.27
   1  -2  20   -0.10    0.47
  -1  -2 -20   -0.07    0.58
  -1   2 -20    0.85    0.46
   1   2  21    3.90    1.12
   1  -2  21    4.22    0.84
   1   2  21    3.45    0.47
  -1   2 -21    4.71    0.68
   1  -2  22    3.51    0.70
  -1  -2 -22    4.27    1.10
  -1   2 -22    3.31    0.84
   1  -2  23    1.25    0.55
  -1  -2 -23    1.08    0.72
  -1   2 -23    1.37    0.54
   1  -2  24    6.46    1.12
  -1  -2 -24    7.66    1.44
  -1   2 -24    7.10    1.16
   1   3 -23    0.13    0.49
  -1  -3  23   -0.42    0.51
   1   3 -22    0.09    0.44
   1  -3 -22   -0.14    0.70
  -1   3  22    0.02    0.69
  -1  -3  22    0.14    0.40
   1   3 -21    5.02    0.87
   1  -3 -21    3.86    1.32
  -1  -3  21    4.33    0.96
  -1   3  21    5.90    1.33
   1  -3 -20    0.69    0.84
   1   3 -20    0.61    0.53
  -1   3  20    2.55    0.85
  -1  -3  20    0.53    0.59
  -1   3  20    0.84    0.43
   1   3 -19   -0.44    0.31
   1  -3 -19   -0.26    0.59
  -1   3  19    0.53    0.63
  -1   3  19   -0.06    0.32
  -1  -3  19    0.28    0.42
   1  -3 -18   -0.44    0.50
   1   3 -18   -0.35    0.35
  -1   3  18    0.25    0.27
  -1  -3  18    0.09    0.39
   1   3 -17    6.01    0.64
   1  -3 -17    4.82    1.13
  -1  -3  17    6.46    0.87
  -1   3  17    5.89    0.60
  -1   3  17    5.87    1.08
   1  -3 -16   -0.07    0.63
   1   3 -16    0.44    0.42
  -1   3  16    0.33    0.33
  -1   3  16    3.39    0.57
  -1  -3  16   -0.26    0.50
   1  -3 -15   -0.27    0.45
   1   3 -15   -0.24    0.31
  -1   3  15   -0.00    0.24
  -1  -3  15    0.39    0.37
   1  -3 -14    8.62    0.96
   1   3 -14    8.72    0.77
  -1  -3  14    8.79    0.95
  -1   3  14    9.66    0.98
  -1   3  14    9.44    0.67
   1   3 -13   -0.04    0.28
   1  -3 -13    0.14    0.41
  -1   3  13    0.03    0.25
  -1  -3  13   -0.51    0.37
  -1   3  13    0.73    0.35
   1   3 -12    1.31    0.43
   1  -3 -12    2.39    0.61
  -1   3  12    1.17    0.43
  -1   3  12    1.89    0.39
  -1  -3  12    3.14    0.55
   1   3 -11   18.75    0.97
   1  -3 -11   20.55    1.22
  -1   3  11   18.97    0.91
  -1   3  11   19.10    0.97
  -1  -3  11   21.14    1.07
   1  -3 -10    5.55    0.64
   1   3 -10    5.34    0.51
  -1   3  10    6.45    0.48
  -1  -3  10    6.10    0.69
  -1  -3  10    5.61    0.47
  -1   3  10    5.53    0.53
   1   3  -9    0.52    0.25
   1   3  -9    1.05    0.24
   1  -3  -9   -0.06    0.34
  -1   3   9   -0.30    0.30
  -1  -3   9    0.11    0.25
  -1   3   9    0.03    0.20
   1  -3  -8   -0.18    0.25
   1   3  -8   -0.04    0.28
   1   3  -8    0.32    0.20
  -1  -3   8    0.56    0.25
  -1   3   8    0.08    0.18
  -1   3   8   -0.33    0.26
   1   3  -7    3.51    0.48
   1   3  -7    3.73    0.37
   1  -3  -7    3.39    0.42
  -1   3   7    3.55    0.48
  -1  -3   7    4.31    0.47
  -1   3   7    3.75    0.37
   1  -3  -6   16.62    0.69
   1   3  -6   18.05    0.84
   1   3  -6   17.71    0.73
  -1   3   6   18.67    0.76
  -1   3   6   18.13    0.80
  -1  -3   6   19.82    0.92
   1  -3  -5   13.01    0.61
   1   3  -5   15.22    0.72
   1   3  -5   13.77    0.60
  -1   3   5   14.15    0.63
  -1   3   5   13.73    0.66
  -1  -3   5   13.79    0.83
   1  -3  -4    0.32    0.17
   1   3  -4    0.20    0.15
   1   3  -4   -0.30    0.15
   1   3  -4    0.12    0.19
  -1   3   4   -0.12    0.17
  -1   3   4   -0.13    0.17
   1  -3  -3    5.12    0.36
   1   3  -3    5.19    0.39
   1   3  -3    4.58    0.33
   1   3  -3    4.13    0.35
  -1   3   3    4.20    0.46
  -1   3   3    4.00    0.33
   1   3  -2    0.88    0.28
   1  -3  -2    1.80    0.25
   1   3  -2    1.69    0.28
   1   3  -2    1.43    0.24
  -1   3   2    1.00    0.31
  -1   3   2    1.38    0.28
   1  -3  -1    7.49    0.49
   1   3  -1    8.16    0.50
   1   3  -1    7.81    0.38
   1   3  -1    7.91    0.46
  -1   3   1    8.62    0.50
   1  -3   0    1.67    0.36
   1   3   0    1.67    0.25
   1   3   0    1.27    0.32
  -1  -3   0    2.22    0.37
  -1   3   0    1.56    0.15
  -1   3   0    1.58    0.30
   1  -3   1    8.95    0.55
   1   3   1    9.05    0.46
   1   3   1   10.67    0.59
  -1   3  -1    8.29    0.56
  -1  -3  -1    9.42    0.61
  -1   3  -1    9.91    0.34
   1   3   2   31.21    1.06
   1   3   2   31.11    0.94
   1  -3   2   32.29    1.24
  -1  -3  -2   30.46    1.13
  -1   3  -2   30.05    1.02
  -1   3  -2   29.79    0.72
   1  -3   3   77.04    2.23
   1   3   3   73.96    1.76
   1   3   3   78.06    2.25
  -1   3  -3   76.19    2.14
  -1  -3  -3   74.53    1.90
  -1   3  -3   73.17    1.57
   1   3   4    2.09    0.34
   1  -3   4    1.33    0.45
   1   3   4    2.36    0.26
  -1  -3  -4    1.74    0.43
  -1   3  -4    2.40    0.38
  -1   3  -4    1.86    0.22
   1  -3   5    1.06    0.38
   1   3   5    0.43    0.32
   1   3   5    1.11    0.21
  -1   3  -5    0.79    0.18
  -1   3  -5    0.59    0.33
  -1  -3  -5    1.55    0.38
   1  -3   6    0.34    0.29
   1   3   6    0.29    0.17
   1   3   6    0.82    0.22
  -1   3  -6   -0.17    0.28
  -1  -3  -6    0.28    0.33
  -1   3  -6   -0.11    0.18
   1   3   7    0.31    0.19
   1  -3   7    0.22    0.37
   1   3   7    0.53    0.30
  -1  -3  -7    0.53    0.37
  -1   3  -7    0.60    0.31
  -1   3  -7    0.56    0.22
   1   3   8    8.81    0.47
   1   3   8    9.86    0.73
   1  -3   8    9.24    0.69
  -1   3  -8   10.02    0.53
  -1   3  -8    9.39    0.72
  -1  -3  -8    9.25    0.84
   1   3   9    4.70    0.59
   1   3   9    3.78    0.35
   1  -3   9    4.51    0.51
  -1   3  -9    4.77    0.43
  -1  -3  -9    5.61    0.72
  -1   3  -9    5.02    0.60
   1   3  10   10.44    0.86
   1   3  10   10.85    0.50
   1  -3  10    9.55    0.66
  -1   3 -10    9.79    0.66
  -1  -3 -10   10.99    1.05
  -1   3 -10   10.65    0.87
   1  -3  11    6.29    0.52
   1   3  11    6.30    0.73
   1   3  11    7.15    0.46
  -1  -3 -11    7.91    0.92
  -1   3 -11    6.54    0.49
  -1   3 -11    4.33    0.46
   1  -3  12   17.56    1.17
   1   3  12   15.28    1.13
   1   3  12   15.65    0.68
  -1  -3 -12   17.08    1.39
  -1   3 -12   15.27    0.91
   1  -3  13    1.58    0.43
   1   3  13    1.45    0.41
   1   3  13    0.67    0.29
  -1   3 -13    0.77    0.40
  -1  -3 -13    1.48    0.57
   1   3  14    1.15    0.30
   1   3  14    1.03    0.52
   1  -3  14    0.36    0.52
  -1   3 -14    0.25    0.41
  -1  -3 -14    0.94    0.68
   1   3  15    0.94    0.58
   1   3  15    1.00    0.28
   1  -3  15    0.08    0.54
  -1   3 -15    2.09    0.45
  -1  -3 -15    0.29    0.70
   1  -3  16    6.04    0.85
   1   3  16    4.86    0.52
   1   3  16    6.06    0.98
  -1  -3 -16    5.63    1.15
  -1   3 -16    6.16    0.75
   1  -3  17    2.19    0.68
   1   3  17    4.67    0.85
   1   3  17    1.78    0.35
  -1   3 -17    2.46    0.60
  -1  -3 -17    1.48    0.94
   1   3  18    0.64    0.69
   1  -3  18    0.67    0.41
  -1   3 -18    0.01    0.45
  -1  -3 -18    0.82    0.73
   1  -3  19    4.37    0.71
   1   3  19    4.80    1.20
  -1  -3 -19    4.80    1.23
  -1   3 -19    4.22    0.79
   1   3  20   -0.21    0.68
   1  -3  20   -0.31    0.39
  -1   3 -20   -0.07    0.44
  -1  -3 -20    2.23    0.67
   1  -3  21   -0.45    0.44
   1   3  21   -0.10    0.78
  -1  -3 -21   -0.49    0.79
  -1   3 -21   -0.22    0.49
   1  -3  22    2.49    0.63
   1   3  22    0.36    1.06
  -1  -3 -22    0.94    1.10
  -1   3 -22    2.48    0.74
   1   4 -20    0.93    0.63
  -1  -4  20    1.17    0.75
  -1   4  20    2.22    0.79
   1   4 -19    1.73    0.59
  -1  -4  19    1.25    0.68
  -1   4  19    0.69    0.73
   1   4 -18    0.22    0.43
  -1  -4  18    0.48    0.52
  -1   4  18    0.15    0.65
   1   4 -17    0.29    0.38
  -1  -4  17    0.33    0.41
  -1   4  17   -0.30    0.45
   1   4 -16    1.11    0.52
  -1   4  16    2.53    0.74
  -1  -4  16    2.05    0.56
  -1   4  16    1.26    0.39
   1   4 -15    0.04    0.37
  -1  -4  15    0.29    0.42
  -1   4  15    0.38    0.32
  -1   4  15    0.44    0.52
   1   4 -14    1.45    0.45
  -1  -4  14    1.44    0.53
  -1   4  14    1.26    0.36
  -1   4  14    1.14    0.50
   1   4 -13    1.53    0.47
  -1  -4  13    1.72    0.55
  -1   4  13    2.55    0.63
  -1   4  13    1.79    0.43
   1   4 -12    4.22    0.58
   1  -4 -12    4.46    0.83
  -1   4  12    4.29    0.76
  -1  -4  12    4.36    0.71
  -1   4  12    3.94    0.53
   1   4 -11    2.20    0.50
   1  -4 -11    2.43    0.71
  -1  -4  11    3.89    0.62
  -1   4  11    3.33    0.48
  -1   4  11    3.42    0.68
   1   4 -10    1.31    0.39
   1   4 -10    0.35    0.35
   1  -4 -10    0.06    0.44
  -1  -4  10    0.65    0.51
  -1   4  10    0.78    0.34
  -1   4  10    0.98    0.40
   1   4  -9    1.69    0.46
   1   4  -9    1.83    0.62
   1  -4  -9    3.32    0.54
  -1  -4   9    2.25    0.70
  -1   4   9    2.13    0.63
  -1   4   9    2.67    0.48
   1   4  -8   36.87    1.81
   1  -4  -8   34.08    1.43
   1   4  -8   35.13    1.35
  -1  -4   8   36.06    2.03
  -1   4   8   37.66    1.85
  -1   4   8   34.48    1.43
   1  -4  -7    0.07    0.30
   1   4  -7   -0.03    0.27
   1   4  -7    0.08    0.35
  -1  -4   7    0.67    0.42
  -1   4   7    0.22    0.38
  -1   4   7    0.28    0.23
   1   4  -6    3.87    0.56
   1   4  -6    2.85    0.43
   1  -4  -6    3.70    0.49
  -1  -4   6    4.15    0.75
  -1   4   6    3.57    0.47
  -1   4   6    3.89    0.62
   1   4  -5    0.98    0.33
   1  -4  -5    0.86    0.36
   1   4  -5    1.46    0.34
  -1  -4   5    1.85    0.67
  -1   4   5    1.83    0.36
  -1   4   5    1.03    0.36
   1   4  -4    3.37    0.49
   1   4  -4    3.08    0.39
   1  -4  -4    3.09    0.44
  -1   4   4    3.15    0.44
  -1  -4   4    2.72    0.77
   1   4  -3    1.94    0.41
   1   4  -3    2.11    0.33
   1  -4  -3    1.29    0.38
   1  -4  -3    1.38    0.52
  -1  -4   3    2.51    0.65
  -1   4   3    1.22    0.39
   1   4  -2    3.68    0.37
   1   4  -2    4.86    0.44
   1  -4  -2    4.11    0.55
   1  -4  -2    4.40    0.48
   1   4  -2    4.46    0.51
  -1   4   2    3.51    0.51
   1   4  -1    3.91    0.47
   1   4  -1    4.10    0.55
   1  -4  -1    4.10    0.69
   1  -4  -1    3.34    0.49
  -1  -4   1    4.20    0.73
  -1   4   1    3.87    0.50
   1   4   0    2.12    0.45
   1  -4   0    1.85    0.45
   1   4   0    1.65    0.36
   1  -4   0    1.31    0.47
  -1  -4   0    1.56    0.56
  -1   4   0    2.09    0.41
   1   4   1    5.58    0.49
   1   4   1    5.75    0.54
   1  -4   1    4.79    0.82
  -1  -4  -1    6.42    0.82
  -1   4  -1    5.96    0.61
   1   4   2    4.01    0.43
   1   4   2    3.83    0.58
   1  -4   2    5.02    0.84
  -1   4  -2    4.81    0.33
  -1   4  -2    4.78    0.56
  -1  -4  -2    4.54    0.75
   1   4   3    0.86    0.40
   1   4   3    1.20    0.28
   1  -4   3    1.08    0.57
  -1  -4  -3    0.91    0.48
  -1   4  -3    0.69    0.21
  -1   4  -3   -0.04    0.38
   1   4   4   16.96    0.81
   1   4   4   17.83    0.97
   1  -4   4   18.85    1.44
  -1  -4  -4   15.51    1.10
  -1   4  -4   18.80    1.07
  -1   4  -4   17.36    0.66
   1   4   5    3.52    0.39
   1   4   5    3.08    0.59
   1  -4   5    4.09    0.83
  -1  -4  -5    3.80    0.62
  -1   4  -5    2.74    0.31
  -1   4  -5    2.92    0.46
   1   4   6    2.47    0.58
   1   4   6    3.25    0.38
   1  -4   6    3.26    0.70
  -1  -4  -6    2.66    0.68
  -1   4  -6    2.39    0.32
  -1   4  -6    3.95    0.56
   1   4   7    8.25    0.51
   1   4   7    8.58    0.88
   1  -4   7    8.41    1.11
  -1  -4  -7    7.55    1.00
  -1   4  -7    8.27    0.57
  -1   4  -7    8.71    0.72
   1   4   8    6.41    0.67
   1   4   8    4.86    0.48
   1  -4   8    5.24    0.85
  -1  -4  -8    4.78    0.92
  -1   4  -8    5.23    0.52
  -1   4  -8    6.48    0.82
   1   4   9   13.63    1.04
   1   4   9   13.01    0.75
   1  -4   9   14.56    1.31
  -1  -4  -9   12.60    1.31
  -1   4  -9   15.26    1.19
  -1   4  -9   14.00    0.79
   1   4  10    2.03    0.69
   1   4  10    3.03    0.35
   1  -4  10    2.74    0.66
  -1  -4 -10    3.73    0.74
  -1   4 -10    2.75    0.68
  -1   4 -10    3.65    0.41
   1   4  11   -0.01    0.18
   1   4  11   -0.18    0.29
  -1  -4 -11    0.74    0.48
  -1   4 -11    0.22    0.22
  -1   4 -11   -0.45    0.37
   1   4  12   -0.02    0.20
   1   4  12   -0.58    0.33
  -1  -4 -12   -0.15    0.53
  -1   4 -12    0.14    0.28
   1   4  13    0.28    0.56
   1  -4  13    1.92    0.49
  -1   4 -13    0.75    0.40
  -1  -4 -13    0.70    0.73
   1   4  14    0.34    0.51
   1  -4  14    0.14    0.42
  -1  -4 -14    0.95    0.67
  -1   4 -14    0.40    0.37
   1   4  15   -0.45    0.38
   1  -4  15    0.18    0.47
  -1  -4 -15   -0.21    0.61
  -1   4 -15    0.55    0.33
   1   4  16    3.73    0.91
   1  -4  16    2.70    0.82
  -1  -4 -16    2.33    1.08
  -1   4 -16    3.17    0.62
   1   4  17   -0.37    0.46
   1  -4  17   -0.03    0.49
  -1   4 -17    0.00    0.38
   1  -4  18    0.15    0.62
   1   4  18    0.85    0.77
  -1   4 -18    0.90    0.48
   1   4  19    2.71    0.93
   1  -4  19    2.83    0.71
  -1   4 -19    0.14    0.59
   1  -5 -15   -0.13    0.37
  -1  -5  15    0.40    0.55
   1  -5 -14    3.12    0.82
  -1  -5  14    2.39    0.97
   1  -5 -13    1.74    0.75
  -1  -5  13    2.52    0.75
   1  -5 -12    0.17    0.49
  -1  -5  12    0.22    0.61
   1   5 -11    1.77    0.52
   1  -5 -11    2.99    0.62
  -1  -5  11    2.74    0.94
   1   5 -10   -0.22    0.31
   1  -5 -10    0.10    0.38
   1   5  -9    0.52    0.53
   1   5  -9    1.09    0.33
   1  -5  -9    0.29    0.58
  -1   5   9    0.42    0.39
   1   5  -8    2.07    0.43
   1   5  -8    1.13    0.61
   1  -5  -8    1.76    0.67
  -1  -5   8    2.64    0.89
  -1   5   8    1.45    0.47
   1   5  -7    3.11    0.67
   1  -5  -7    2.83    0.79
   1   5  -7    2.63    0.49
  -1  -5   7    4.33    1.03
  -1   5   7    2.65    0.55
   1   5  -6    2.30    0.60
   1   5  -6    2.25    0.45
   1  -5  -6    1.57    0.61
  -1  -5   6    2.52    0.98
  -1   5   6    1.82    0.51
   1   5  -5   15.57    1.20
   1   5  -5   14.00    0.79
   1  -5  -5   18.98    1.49
  -1  -5   5   16.61    1.65
  -1   5   5   14.79    1.02
   1   5  -4    0.57    0.33
   1  -5  -4   -0.49    0.47
  -1  -5   4    0.17    0.61
  -1   5   4   -0.22    0.29
   1   5  -3    1.38    0.54
   1  -5  -3    2.74    0.77
  -1  -5   3    3.33    1.01
  -1  -5   3    1.48    0.76
  -1   5   3    1.87    0.50
   1   5  -2    5.39    0.74
   1  -5  -2    4.80    1.08
  -1  -5   2    6.50    1.30
  -1   5   2    6.62    0.72
   1  -5  -1    9.35    1.28
   1   5  -1    8.25    0.80
  -1  -5   1    9.56    1.38
  -1   5   1    8.53    0.86
   1   5   0    0.65    0.44
   1  -5   0    1.42    0.76
  -1  -5   0    2.35    0.77
  -1   5   0    1.50    0.48
   1   5   1    1.86    0.40
   1  -5   1    1.10    0.91
  -1  -5  -1    2.18    0.78
  -1   5  -1    2.06    0.54
   1   5   2    1.36    0.35
   1   5   2    0.83    0.42
   1  -5   2    2.42    0.89
  -1   5  -2    2.74    0.53
   1   5   3    1.11    0.39
   1   5   3    0.48    0.43
   1  -5   3    1.72    0.83
  -1   5  -3    1.24    0.49
   1   5   4    2.64    0.46
   1   5   4    3.20    0.69
   1  -5   4    2.47    1.03
  -1   5  -4    1.78    0.61
   1   5   5    2.76    0.48
   1   5   5    3.21    0.76
   1  -5   5    3.52    1.11
  -1   5  -5    3.85    0.68
   1   5   6    7.79    0.98
   1   5   6    5.88    0.62
   1  -5   6    8.02    1.37
  -1   5  -6    6.10    0.77
   1   5   7    0.46    0.57
   1  -5   7    1.22    0.80
  -1   5  -7    0.90    0.42
   1   5   8   13.21    1.24
  -1   5  -8   10.43    1.00
   1   5   9    0.13    0.55
  -1   5  -9    1.25    0.55
   1   5  10    1.87    0.54
  -1   5 -10    0.95    0.66
   1   5  11    0.37    0.37
  -1   5 -11   -0.13    0.38
   1   5  12    0.45    0.41
   1  -5  12   -0.19    0.57
   1   5  13    0.08    0.38
   1  -5  13   -0.39    0.54
   1   5  14    0.45    0.65
   1  -5  14    1.08    0.58
   1  -6  -3    2.79    1.12
  -1  -6   3    3.28    1.36
   1  -6  -2    0.02    0.80
  -1  -6   2   -1.10    0.93
   1  -6  -1    0.37    0.77
  -1  -6   1    0.40    0.87
  -1   6   1    0.20    0.44
   1  -6   0    3.07    1.05
  -1  -6   0    0.29    1.10
  -1   6   0    1.10    0.58
   1  -6   1    0.43    1.03
  -1  -6  -1    1.03    1.02
  -1   6  -1    1.36    0.56
   1  -6   2    2.05    1.19
  -1  -6  -2    0.84    1.04
  -1   6  -2    1.93    0.63
   2   0 -27    0.19    0.64
  -2   0  27    0.54    0.51
  -2   0  26    2.50    0.71
   2   0 -25    0.59    0.48
  -2   0  25   -0.22    0.35
   2   0 -24    2.71    0.74
  -2   0  24    1.45    0.53
   2   0 -23    0.14    0.40
  -2   0  23   -0.53    0.35
   2   0 -22   13.63    1.09
  -2   0  22   12.12    0.96
   2   0 -21    0.40    0.41
  -2   0  21   -0.46    0.32
   2   0 -20    9.44    0.93
  -2   0  20    8.05    0.75
   2   0 -19    0.20    0.31
  -2   0  19    0.10    0.31
   2   0 -18   39.32    1.77
  -2   0  18   39.34    1.70
   2   0 -17   -0.46    0.42
   2   0 -16  218.96    5.52
  -2   0  16  213.75    5.59
   2   0 -15    5.25    0.55
  -2   0  15    2.90    0.26
   2   0 -14    1.57    0.36
  -2   0  14    1.44    0.17
  -2   0  14    1.29    0.30
   2   0 -13   -0.02    0.21
  -2   0  13   -0.16    0.13
   2   0 -12   72.31    1.70
  -2   0  12   74.01    1.10
  -2   0  12   75.13    1.81
   2   0 -11    1.94    0.29
  -2   0  11    1.92    0.38
   2   0 -10  270.58    4.92
  -2   0  10  271.44    5.10
  -2   0   9    1.05    0.29
   2   0  -8   12.42    0.41
   2   0  -8   13.02    0.23
  -2   0   8   12.68    0.55
   2   0  -7    0.10    0.14
   2   0  -7    0.08    0.06
  -2   0   7    0.85    0.15
   2   0  -6    1.19    0.07
   2   0  -6    1.22    0.17
  -2   0   6    0.50    0.18
   2   0  -5    0.30    0.06
   2   0  -5    0.03    0.13
  -2   0   5    0.98    0.13
   2   0  -4   86.64    1.05
   2   0  -4   84.73    0.78
  -2   0   4   82.98    1.18
   2   0  -3    0.41    0.06
   2   0  -3    0.09    0.08
  -2   0   3    0.21    0.11
   2   0   1    0.16    0.03
   2   0   1   -0.02    0.09
  -2   0  -1    0.05    0.08
  -2   0  -1   -0.04    0.04
   2   0   2   64.55    0.85
  -2   0  -2   66.76    0.64
  -2   0  -2   67.30    0.90
   2   0   4   87.67    1.27
   2   0   4   86.07    1.12
  -2   0  -4   86.08    1.37
   2   0   5    0.08    0.10
  -2   0  -5    0.00    0.12
   2   0   6   73.46    1.13
   2   0   6   72.55    1.19
  -2   0  -6   71.95    1.46
   2   0   7   -0.02    0.13
   2   0   7   -0.18    0.10
  -2   0  -7    0.02    0.18
   2   0   8   42.72    0.89
   2   0   8   42.99    0.86
  -2   0  -8   43.09    1.06
   2   0   9   -0.01    0.12
   2   0   9   -0.26    0.15
  -2   0  -9   -0.00    0.16
   2   0  10   28.43    0.75
   2   0  10   28.15    0.80
  -2   0 -10   29.12    0.89
   2   0  11    0.08    0.16
   2   0  11    0.23    0.17
  -2   0 -11   -0.13    0.18
   2   0  12    1.56    0.30
   2   0  12    2.05    0.29
  -2   0 -12    1.94    0.36
   2   0  13   -0.00    0.22
   2   0  13   -0.14    0.20
  -2   0 -13   -0.05    0.24
   2   0  14    1.77    0.38
   2   0  14    2.47    0.35
  -2   0 -14    1.66    0.44
   2   0  15   -0.02    0.25
   2   0  15    0.01    0.22
  -2   0 -15    0.14    0.30
   2   0  16   23.07    1.16
   2   0  16   21.27    0.94
  -2   0 -16   23.44    1.36
   2   0  17    0.15    0.35
   2   0  17    0.20    0.27
  -2   0 -17   -0.01    0.34
   2   0  18    3.24    0.60
  -2   0 -18    3.31    0.75
   2   0  19    0.37    0.40
  -2   0 -19    0.39    0.40
   2   0  20   43.49    1.84
  -2   0 -20   45.86    2.34
   2   0  21    0.09    0.36
   2   0  22    8.89    0.91
   2   0  23    0.71    0.48
   2   0  24    0.98    0.51
  -2   0 -24    0.78    0.59
   2   0  25    0.28    0.47
  -2   0 -25    0.37    0.54
   2   1 -27    0.77    0.62
   2  -1 -27    0.76    0.76
  -2  -1  27    0.34    0.60
  -2   1  27    0.31    0.49
  -2  -1  26    2.86    0.70
  -2   1  26    3.13    0.71
   2  -1 -25   -0.09    0.56
   2   1 -25   -0.09    0.48
  -2  -1  25   -0.75    0.46
  -2   1  25    0.41    0.38
   2   1 -24    0.38    0.57
   2  -1 -24    0.87    0.66
  -2  -1  24    0.75    0.56
  -2   1  24    0.45    0.45
   2   1 -23    4.24    0.80
   2  -1 -23    4.38    0.95
  -2  -1  23    3.18    0.79
  -2   1  23    3.25    0.64
   2   1 -22    2.34    0.65
   2  -1 -22    1.24    0.71
  -2  -1  22    1.35    0.65
  -2   1  22    2.40    0.54
   2   1 -21    0.33    0.40
   2  -1 -21   -0.21    0.36
  -2  -1  21    0.29    0.34
  -2   1  21   -0.02    0.34
   2  -1 -20   31.89    1.60
   2   1 -20   33.04    1.81
  -2  -1  20   32.52    1.83
  -2   1  20   29.85    1.55
  -2   1  20   30.57    1.52
   2  -1 -19   26.77    1.57
   2   1 -19   27.83    1.37
  -2  -1  19   28.26    1.62
  -2   1  19   24.05    1.37
  -2   1  19   25.89    1.29
   2   1 -18    1.56    0.46
   2  -1 -18    2.49    0.62
  -2  -1  18    2.69    0.48
  -2   1  18    1.95    0.50
  -2   1  18    2.14    0.50
   2   1 -17    6.23    0.70
   2  -1 -17    5.90    0.77
  -2   1  17    6.33    0.62
  -2   1  17    4.92    0.62
  -2  -1  17    6.71    0.69
   2  -1 -16    1.46    0.38
   2   1 -16    0.05    0.28
  -2  -1  16    0.37    0.29
  -2   1  16    0.34    0.31
  -2   1  16    0.33    0.32
   2   1 -15    3.12    0.39
   2  -1 -15    2.67    0.52
  -2   1  15    2.12    0.43
  -2  -1  15    3.28    0.51
  -2   1  15    4.38    0.50
   2   1 -14    3.04    0.41
   2  -1 -14    2.29    0.44
  -2  -1  14    1.88    0.35
  -2   1  14    1.60    0.39
  -2   1  14    2.66    0.37
   2   1 -13    1.67    0.30
   2  -1 -13    1.77    0.39
  -2  -1  13    2.57    0.38
  -2   1  13    1.17    0.33
  -2   1  13    1.10    0.35
   2   1 -12   32.32    1.14
   2  -1 -12   32.90    1.01
  -2   1  12   30.08    1.04
  -2   1  12   32.79    0.98
  -2  -1  12   31.54    1.17
   2   1 -11   19.90    0.83
   2  -1 -11   19.74    0.80
  -2   1  11   18.61    0.69
  -2   1  11   19.47    0.67
  -2  -1  11   19.41    0.74
   2   1 -10    2.34    0.29
   2  -1 -10    2.94    0.32
  -2  -1  10    2.12    0.38
  -2   1  10    2.73    0.28
  -2   1  10    1.63    0.33
   2   1  -9    6.06    0.37
   2  -1  -9    7.65    0.43
  -2  -1   9    5.58    0.47
  -2   1   9    4.45    0.43
  -2   1   9    7.03    0.38
   2   1  -8  369.48    6.58
   2  -1  -8  368.45    5.49
  -2  -1   8  359.02    6.35
  -2   1   8  368.35    5.84
  -2   1   8  368.53    6.18
   2   1  -7  356.37    6.01
   2  -1  -7  354.70    4.90
  -2  -1   7  352.44    5.71
  -2  -1   7  348.35    2.12
  -2   1   7  364.22    5.55
  -2   1   7  355.62    5.69
   2   1  -6  628.28    9.74
   2   1  -6  639.91    4.79
   2  -1  -6  648.79    7.55
  -2  -1   6  637.64    9.65
  -2   1   6  634.32    9.19
  -2   1   6  637.58    9.42
   2   1  -5   15.46    0.23
   2  -1  -5   15.00    0.32
   2   1  -5   14.97    0.53
  -2  -1   5   15.70    0.56
  -2   1   5   14.25    0.44
  -2   1   5   14.29    0.36
   2   1  -3 1682.03   21.08
   2   1  -3 1664.03   16.62
   2  -1  -3 1649.87   21.85
  -2  -1   3 1650.62   19.41
  -2   1   3 1654.28   21.20
   2  -1  -2   92.16    0.48
   2   1  -2   91.96    1.20
   2   1  -2   92.81    1.16
   2  -1  -2   90.06    0.48
   2   1  -2   93.53    1.35
   2  -1  -2   93.14    1.50
  -2   1   2   93.10    1.43
   2   1  -1  102.30    1.43
   2   1  -1  105.76    1.51
   2  -1  -1  102.23    1.57
   2   1  -1   99.06    1.08
  -2   1   1  101.73    1.56
   2   1   0  576.13    4.99
   2   1   0  576.09    7.16
   2  -1   0  570.54    7.21
  -2   1   0  570.20    4.05
  -2   1   0  573.09    7.44
   2   1   1   74.81    1.25
   2  -1   1   74.63    1.19
   2   1   1   75.14    0.70
  -2   1  -1   75.70    1.21
  -2  -1  -1   77.91    1.17
  -2   1  -1   72.31    0.76
   2   1   2    0.51    0.05
   2   1   2    0.43    0.16
   2  -1   2    0.62    0.15
  -2  -1  -2    0.68    0.16
  -2   1  -2    0.39    0.09
  -2   1  -2    0.70    0.13
   2   1   3   20.71    0.50
   2  -1   3   21.35    0.49
   2   1   3   20.93    0.27
  -2   1  -3   20.86    0.41
  -2  -1  -3   21.53    0.57
  -2   1  -3   20.91    0.56
   2   1   4   55.68    0.64
   2   1   4   56.47    1.13
   2  -1   4   57.66    0.97
  -2  -1  -4   56.29    1.15
  -2   1  -4   55.90    1.14
  -2   1  -4   58.16    1.00
   2   1   5   16.40    0.31
   2   1   5   16.00    0.49
   2  -1   5   16.12    0.43
  -2  -1  -5   15.55    0.49
  -2   1  -5   16.96    0.51
  -2   1  -5   16.20    0.55
   2   1   6   57.86    1.18
   2  -1   6   58.93    0.97
   2   1   6   59.23    0.85
  -2  -1  -6   58.64    1.34
  -2   1  -6   58.45    1.31
  -2   1  -6   60.51    1.26
   2   1   7    0.24    0.12
   2  -1   7    0.10    0.10
   2   1   7   -0.07    0.09
  -2  -1  -7   -0.27    0.14
  -2   1  -7    0.11    0.16
  -2   1  -7    0.03    0.13
   2  -1   8   13.43    0.51
   2   1   8   11.83    0.44
   2  -1   8   12.72    0.37
   2   1   8   12.71    0.37
  -2  -1  -8   13.45    0.52
  -2   1  -8   11.62    0.57
   2   1   9   24.85    0.83
   2   1   9   26.17    0.68
   2  -1   9   27.04    0.89
   2  -1   9   25.31    0.57
  -2   1  -9   26.89    0.83
  -2  -1  -9   26.74    0.98
   2   1  10   29.08    0.73
   2  -1  10   29.59    0.93
   2  -1  10   27.63    0.64
   2   1  10   28.73    0.96
  -2   1 -10   29.67    1.06
  -2  -1 -10   27.91    1.06
   2   1  11   15.67    0.70
   2   1  11   14.67    0.60
   2  -1  11   15.12    0.54
   2  -1  11   16.19    0.68
  -2  -1 -11   14.91    0.82
  -2   1 -11   16.67    0.74
   2   1  12   55.57    1.71
   2  -1  12   57.56    1.28
   2  -1  12   58.27    1.73
   2   1  12   55.50    1.33
  -2   1 -12   58.33    1.85
  -2  -1 -12   56.70    1.66
   2   1  13    6.61    0.41
   2  -1  13    5.96    0.37
   2  -1  13    6.33    0.56
   2   1  13    7.87    0.60
  -2   1 -13    6.46    0.59
  -2  -1 -13    6.64    0.64
   2   1  14   -0.02    0.35
   2  -1  14   -0.03    0.20
   2  -1  14    0.34    0.28
   2   1  14    0.24    0.19
  -2  -1 -14   -0.43    0.32
  -2   1 -14    0.50    0.25
   2   1  15    2.53    0.64
   2   1  15    3.21    0.39
   2  -1  15    4.15    0.54
  -2  -1 -15    2.11    0.58
  -2   1 -15    3.68    0.46
   2   1  16    2.26    0.56
   2   1  16    2.06    0.39
   2  -1  16    2.12    0.53
  -2  -1 -16    1.68    0.61
  -2   1 -16    2.57    0.55
   2   1  17    0.31    0.31
   2   1  17    0.49    0.43
   2  -1  17    0.27    0.42
  -2  -1 -17    0.38    0.46
  -2   1 -17    0.57    0.43
   2   1  18    1.56    0.37
   2   1  18    0.79    0.53
   2  -1  18    0.81    0.52
  -2  -1 -18    1.49    0.55
  -2   1 -18    0.74    0.51
   2  -1  19    0.54    0.50
   2   1  19    0.95    0.61
   2   1  19    0.63    0.38
  -2  -1 -19    1.45    0.47
  -2   1 -19    1.66    0.55
   2   1  20   16.01    1.24
   2   1  20   13.52    0.93
   2  -1  20   16.01    1.18
  -2  -1 -20   15.44    1.36
  -2   1 -20   15.25    1.23
   2   1  21    0.02    0.29
   2  -1  21    0.84    0.44
  -2  -1 -21    0.67    0.51
  -2   1 -21    0.03    0.46
   2  -1  22    5.69    0.72
   2   1  22    4.42    0.54
  -2   1 -22    4.49    0.85
   2   1  23    0.16    0.33
   2  -1  23    0.12    0.46
  -2   1 -23    0.42    0.37
  -2  -1 -23   -0.47    0.50
   2  -1  24    3.87    0.89
  -2  -1 -24    4.76    0.83
  -2   1 -24    4.30    0.78
   2  -1  25    0.34    0.67
  -2  -1 -25    2.21    0.79
  -2   1 -25    1.86    0.57
   2  -2 -25    2.72    1.00
   2   2 -25    1.81    0.58
  -2  -2  25    2.12    0.76
  -2   2  25    0.24    0.51
   2   2 -24    1.14    0.65
   2  -2 -24    1.69    0.88
  -2   2  24    0.20    0.50
  -2  -2  24    2.15    0.68
   2   2 -23    0.28    0.50
   2  -2 -23    0.67    0.71
  -2  -2  23    0.89    0.54
  -2   2  23    0.09    0.41
   2  -2 -22    2.63    0.83
   2   2 -22    0.57    0.55
  -2  -2  22   -0.24    0.58
  -2   2  22    1.39    0.46
   2   2 -21    1.17    0.45
   2  -2 -21    1.90    0.85
  -2   2  21    1.80    0.47
  -2  -2  21    1.26    0.50
  -2   2  21    0.33    0.77
   2   2 -20    0.39    0.34
   2  -2 -20    0.83    0.62
  -2  -2  20   -0.21    0.45
  -2   2  20    0.42    0.50
  -2   2  20    0.03    0.34
   2  -2 -19   -0.62    0.50
   2   2 -19   -0.08    0.29
  -2   2  19   -0.07    0.30
  -2   2  19    0.46    0.43
  -2  -2  19    0.03    0.37
   2   2 -18    7.35    0.85
   2  -2 -18    8.57    1.21
  -2  -2  18    7.96    0.75
  -2   2  18    7.12    0.98
  -2   2  18    7.82    0.75
   2  -2 -17   10.27    1.14
   2   2 -17    9.23    0.87
  -2   2  17    9.22    0.77
  -2   2  17    9.16    1.15
  -2  -2  17    8.86    0.95
   2   2 -16    1.13    0.34
   2  -2 -16    0.55    0.59
  -2  -2  16    0.75    0.46
  -2   2  16    0.67    0.56
  -2   2  16    0.93    0.37
   2  -2 -15    2.87    0.72
   2   2 -15    3.68    0.55
  -2   2  15    3.06    0.68
  -2   2  15    3.60    0.49
  -2  -2  15    3.69    0.59
   2  -2 -14   -0.40    0.34
   2   2 -14   -0.01    0.28
  -2   2  14    0.15    0.25
  -2  -2  14   -0.00    0.30
  -2   2  14   -0.20    0.33
   2  -2 -13   35.23    1.51
   2   2 -13   37.08    1.40
  -2   2  13   37.24    1.31
  -2  -2  13   35.61    1.44
  -2   2  13   38.07    1.49
   2   2 -12    6.25    0.47
   2  -2 -12    5.91    0.63
  -2   2  12    5.26    0.59
  -2  -2  12    5.85    0.60
  -2   2  12    5.75    0.47
   2   2 -11    4.81    0.46
   2  -2 -11    4.72    0.46
  -2  -2  11    4.45    0.51
  -2   2  11    3.93    0.40
  -2   2  11    5.06    0.50
   2   2 -10    2.49    0.42
   2  -2 -10    3.08    0.41
  -2  -2  10    3.30    0.18
  -2  -2  10    3.52    0.39
  -2   2  10    3.15    0.38
  -2   2  10    2.95    0.45
   2   2  -9  199.77    4.28
   2  -2  -9  198.31    3.59
  -2  -2   9  195.03    2.59
  -2  -2   9  209.20    4.70
  -2   2   9  205.88    4.56
  -2   2   9  201.42    4.24
   2   2  -8   18.19    0.71
   2  -2  -8   20.57    0.63
  -2  -2   8   20.30    0.80
  -2  -2   8   22.09    0.54
  -2   2   8   18.44    0.79
  -2   2   8   17.66    0.79
   2   2  -7   81.15    1.91
   2   2  -7   77.22    1.23
   2  -2  -7   78.99    1.41
  -2  -2   7   81.90    1.92
  -2   2   7   80.71    1.88
  -2   2   7   83.49    1.95
   2   2  -6    2.92    0.33
   2   2  -6    3.43    0.31
   2  -2  -6    3.65    0.22
   2   2  -6    4.00    0.19
  -2   2   6    3.17    0.36
  -2   2   6    3.47    0.32
   2   2  -5    0.15    0.10
   2   2  -5    0.28    0.18
   2  -2  -5    0.17    0.12
  -2   2   5    0.11    0.19
  -2   2   5    0.10    0.20
   2   2  -4   22.55    0.69
   2   2  -4   23.68    0.54
   2   2  -4   22.96    0.67
   2  -2  -4   21.88    0.41
  -2   2   4   22.84    0.71
   2   2  -3    0.90    0.20
   2   2  -3    1.42    0.18
   2   2  -3    1.26    0.17
   2  -2  -3    0.75    0.21
   2  -2  -3    0.80    0.11
  -2   2   3    1.61    0.24
   2   2  -2   82.32    1.63
   2   2  -2   82.28    1.53
   2   2  -2   82.18    1.58
   2  -2  -2   81.70    0.99
   2  -2  -2   82.26    1.84
  -2   2   2   81.37    1.73
   2   2  -1   26.72    0.74
   2   2  -1   26.55    0.59
   2   2  -1   26.08    0.70
   2  -2  -1   27.22    0.86
  -2   2   1   25.61    0.78
   2   2   0   15.05    0.48
   2   2   0   14.45    0.38
   2  -2   0   14.95    0.60
  -2   2   0   14.79    0.58
  -2   2   0   14.72    0.28
   2   2   1    6.06    0.39
   2   2   1    6.55    0.25
   2  -2   1    6.28    0.39
  -2  -2  -1    6.28    0.35
  -2   2  -1    5.71    0.39
   2   2   2    1.16    0.12
   2   2   2    1.34    0.25
   2  -2   2    1.67    0.25
  -2  -2  -2    1.01    0.24
  -2   2  -2    1.04    0.11
  -2   2  -2    1.06    0.24
   2   2   3   10.02    0.42
   2   2   3    8.53    0.27
   2  -2   3    9.31    0.47
  -2  -2  -3    8.54    0.47
  -2   2  -3    9.13    0.28
  -2   2  -3    8.45    0.50
   2   2   4    2.22    0.14
   2   2   4    2.19    0.31
   2  -2   4    2.57    0.27
  -2  -2  -4    2.39    0.31
  -2   2  -4    2.37    0.26
  -2   2  -4    2.47    0.20
   2   2   5    7.74    0.25
   2   2   5    7.98    0.54
   2  -2   5    9.08    0.43
  -2  -2  -5    8.49    0.51
  -2   2  -5    8.81    0.52
  -2   2  -5    8.60    0.37
   2   2   6  131.70    2.10
   2  -2   6  133.83    2.57
   2   2   6  138.05    3.15
  -2  -2  -6  131.03    2.86
  -2   2  -6  133.53    2.61
  -2   2  -6  132.83    3.08
   2   2   7   12.52    0.37
   2   2   7   11.56    0.70
   2  -2   7   12.62    0.52
  -2  -2  -7   12.43    0.67
  -2   2  -7   12.51    0.57
  -2   2  -7   13.05    0.72
   2   2   8   58.85    1.71
   2   2   8   56.00    1.09
   2  -2   8   58.58    1.36
  -2  -2  -8   55.56    1.72
  -2   2  -8   57.59    1.64
  -2   2  -8   59.61    1.55
   2   2   9    1.27    0.17
   2   2   9    1.05    0.37
   2  -2   9    2.31    0.28
  -2  -2  -9    1.66    0.40
  -2   2  -9    1.73    0.38
  -2   2  -9    1.41    0.32
   2   2  10   25.25    0.64
   2  -2  10   24.96    0.81
   2   2  10   26.43    1.11
  -2  -2 -10   26.29    1.03
  -2   2 -10   28.02    0.93
  -2   2 -10   25.07    1.01
   2   2  11    6.83    0.65
   2   2  11    6.90    0.32
   2  -2  11    6.61    0.68
   2  -2  11    7.38    0.42
  -2  -2 -11    7.92    0.70
  -2   2 -11    7.09    0.58
   2   2  12    0.04    0.29
   2   2  12    0.00    0.14
   2  -2  12    0.29    0.30
   2  -2  12    0.32    0.22
  -2  -2 -12   -0.13    0.33
  -2   2 -12   -0.02    0.21
   2   2  13    0.66    0.20
   2   2  13    0.45    0.41
   2  -2  13    0.25    0.33
  -2  -2 -13    0.52    0.34
  -2   2 -13    0.63    0.36
   2   2  14    6.89    0.51
   2   2  14    6.63    0.89
   2  -2  14    7.23    0.79
  -2  -2 -14    8.01    0.87
  -2   2 -14    8.62    0.72
   2   2  15    8.70    1.03
   2   2  15    7.76    0.56
   2  -2  15    8.18    0.72
  -2  -2 -15    8.88    0.92
  -2   2 -15    8.34    0.80
   2   2  16    2.23    0.38
   2   2  16    2.29    0.78
   2  -2  16    3.57    0.59
  -2  -2 -16    1.63    0.67
  -2   2 -16    2.34    0.47
   2   2  17    0.34    0.56
   2   2  17    0.26    0.26
   2  -2  17   -0.21    0.41
  -2  -2 -17    2.16    0.50
  -2   2 -17   -0.18    0.41
   2   2  18    0.98    0.29
   2   2  18    0.20    0.67
   2  -2  18    1.42    0.39
  -2  -2 -18   -0.47    0.56
  -2   2 -18   -0.07    0.46
   2   2  19   -0.01    0.23
   2   2  19   -0.25    0.62
   2  -2  19    0.35    0.45
  -2  -2 -19   -0.23    0.52
  -2   2 -19    1.41    0.36
   2   2  20    6.61    1.26
   2  -2  20    5.89    0.94
  -2  -2 -20    6.12    1.09
  -2   2 -20    6.97    0.91
   2   2  21    5.53    1.17
   2  -2  21    4.60    0.85
  -2  -2 -21    2.96    1.04
  -2   2 -21    4.78    0.70
   2  -2  22    0.75    0.57
  -2   2 -22    0.55    0.58
   2  -2  23    0.34    0.47
  -2  -2 -23   -0.08    0.63
  -2   2 -23   -0.03    0.48
   2  -2  24    0.16    0.38
  -2  -2 -24   -0.49    0.52
  -2   2 -24   -0.02    0.40
   2   3 -23    0.12    0.49
  -2  -3  23    0.26    0.43
   2  -3 -22    0.35    0.43
   2   3 -22    0.62    0.51
   2  -3 -22   -0.06    0.68
  -2  -3  22    0.47    0.55
  -2   3  22    0.21    0.40
   2  -3 -21    0.84    0.80
   2   3 -21    1.00    0.42
  -2  -3  21    0.41    0.57
  -2   3  21    0.22    0.37
   2   3 -20    1.02    0.50
   2  -3 -20    0.56    0.77
  -2   3  20    0.55    0.42
  -2   3  20    0.17    0.65
  -2  -3  20    0.45    0.46
   2   3 -19   -0.13    0.37
   2  -3 -19   -0.16    0.52
  -2   3  19    0.32    0.60
  -2   3  19    0.06    0.31
  -2  -3  19    0.22    0.40
   2  -3 -18   -0.16    0.65
   2   3 -18    0.53    0.36
  -2   3  18    0.45    0.68
  -2   3  18    0.93    0.37
  -2  -3  18    0.06    0.50
   2  -3 -17    6.04    1.08
   2   3 -17    6.58    0.79
  -2   3  17    6.86    0.69
  -2  -3  17    6.03    0.88
  -2   3  17    5.78    1.15
   2   3 -16    6.45    0.80
   2  -3 -16    6.30    1.08
  -2   3  16    7.84    1.08
  -2  -3  16    7.26    0.91
  -2   3  16    8.87    0.69
   2  -3 -15    5.19    0.94
   2   3 -15    6.27    0.68
  -2   3  15    5.72    0.89
  -2  -3  15    5.43    0.83
  -2   3  15    5.12    0.58
   2  -3 -14    0.02    0.44
   2   3 -14   -0.35    0.36
  -2   3  14    1.12    0.33
  -2  -3  14    0.98    0.45
  -2   3  14   -0.15    0.45
   2   3 -13   15.94    1.07
   2  -3 -13   17.31    1.11
  -2   3  13   17.64    1.27
  -2   3  13   17.91    0.90
  -2  -3  13   19.41    1.28
   2   3 -12   57.26    1.93
   2  -3 -12   57.16    1.97
  -2   3  12   60.72    2.37
  -2  -3  12   64.79    2.51
  -2   3  12   61.54    1.95
   2  -3 -11    0.91    0.47
   2   3 -11    1.28    0.40
  -2   3  11    1.63    0.47
  -2  -3  11    0.83    0.50
  -2   3  11    1.83    0.37
   2   3 -10    0.15    0.29
   2  -3 -10    0.23    0.30
  -2   3  10    0.28    0.27
  -2  -3  10    0.74    0.31
  -2  -3  10    0.15    0.28
  -2   3  10    0.46    0.27
   2   3  -9    0.14    0.25
   2  -3  -9    0.29    0.28
  -2   3   9   -0.38    0.29
  -2  -3   9    0.09    0.24
  -2  -3   9    0.05    0.35
  -2   3   9    0.63    0.25
   2   3  -8   18.18    0.83
   2   3  -8   18.92    0.85
   2  -3  -8   17.63    0.74
  -2   3   8   18.78    0.85
  -2  -3   8   19.32    0.98
  -2   3   8   18.36    0.83
   2  -3  -7   11.59    0.66
   2   3  -7   12.77    0.79
   2   3  -7   12.19    0.66
  -2   3   7   13.16    0.68
  -2   3   7   13.78    0.80
  -2  -3   7   12.55    0.74
   2   3  -6    0.51    0.27
   2   3  -6    0.82    0.19
   2   3  -6    1.10    0.31
   2  -3  -6    0.61    0.22
  -2   3   6    1.26    0.29
  -2   3   6    1.08    0.28
   2   3  -5    5.30    0.41
   2   3  -5    5.86    0.46
   2   3  -5    5.80    0.38
   2  -3  -5    4.52    0.33
  -2   3   5    5.95    0.45
   2   3  -4    6.90    0.45
   2  -3  -4    7.08    0.36
   2   3  -4    6.90    0.49
   2   3  -4    7.97    0.45
   2  -3  -4    7.50    0.51
  -2   3   4    7.60    0.43
   2  -3  -3   64.89    1.97
   2  -3  -3   59.42    1.20
   2   3  -3   65.62    1.68
   2   3  -3   67.40    1.70
   2   3  -3   66.35    1.68
  -2   3   3   64.53    1.79
   2  -3  -2    1.23    0.23
   2   3  -2    1.06    0.22
   2   3  -2    0.97    0.23
   2   3  -2    0.94    0.22
   2  -3  -2    1.02    0.29
  -2   3   2    0.84    0.29
   2  -3  -1   12.15    0.50
   2  -3  -1   13.04    0.65
   2   3  -1   11.70    0.51
   2   3  -1   12.26    0.53
   2   3  -1   12.89    0.62
  -2   3   1   12.71    0.68
   2   3   0    0.16    0.24
   2   3   0   -0.07    0.18
   2  -3   0    0.48    0.23
  -2   3   0    0.25    0.20
  -2  -3   0    0.38    0.28
  -2   3   0    0.24    0.11
   2  -3   1   10.16    0.71
   2   3   1    8.79    0.66
   2   3   1    8.69    0.44
  -2   3  -1    9.42    0.61
  -2   3  -1    9.99    0.36
  -2  -3  -1    9.69    0.68
   2   3   2   89.15    2.45
   2   3   2   80.70    1.82
   2  -3   2   86.95    2.47
  -2   3  -2   80.82    1.53
  -2   3  -2   86.74    2.43
  -2  -3  -2   83.23    2.33
   2   3   3    0.34    0.14
   2   3   3   -0.15    0.27
  -2   3  -3   -0.01    0.12
  -2   3  -3   -0.09    0.27
  -2  -3  -3   -0.08    0.25
   2  -3   4   22.48    1.09
   2   3   4   20.01    0.64
   2   3   4   21.73    0.88
  -2   3  -4   21.88    1.00
  -2  -3  -4   20.12    1.05
  -2   3  -4   19.57    0.58
   2   3   5    6.76    0.32
   2   3   5    6.40    0.61
   2  -3   5    6.99    0.63
  -2  -3  -5    7.69    0.69
  -2   3  -5    7.53    0.62
  -2   3  -5    6.77    0.37
   2  -3   6    0.51    0.33
   2   3   6    0.55    0.24
   2   3   6    0.31    0.14
  -2   3  -6    0.38    0.19
  -2  -3  -6    0.44    0.36
  -2   3  -6    0.22    0.25
   2   3   7    0.70    0.15
   2   3   7    0.19    0.26
   2  -3   7    0.38    0.36
  -2  -3  -7    0.41    0.40
  -2   3  -7    0.25    0.18
  -2   3  -7    0.59    0.26
   2  -3   8    3.02    0.56
   2   3   8    2.64    0.24
   2   3   8    2.40    0.41
  -2   3  -8    3.14    0.35
  -2  -3  -8    4.60    0.61
  -2   3  -8    2.82    0.41
   2  -3   9    3.09    0.55
   2   3   9    4.03    0.31
   2   3   9    5.34    0.49
  -2  -3  -9    5.21    0.76
  -2   3  -9    4.44    0.40
  -2   3  -9    4.21    0.51
   2  -3  10   19.93    0.99
   2   3  10   18.84    0.64
   2   3  10   21.68    1.19
  -2   3 -10   23.42    1.24
  -2  -3 -10   19.87    1.44
  -2   3 -10   19.98    0.92
   2  -3  11    0.48    0.34
   2   3  11    0.56    0.18
   2   3  11    0.33    0.42
  -2   3 -11    0.65    0.32
  -2   3 -11    1.50    0.42
  -2  -3 -11    0.01    0.54
   2   3  12    0.29    0.18
   2   3  12   -0.05    0.33
   2  -3  12    0.52    0.31
  -2  -3 -12    0.11    0.52
  -2   3 -12    0.25    0.30
   2  -3  13    0.82    0.50
   2   3  13    0.10    0.50
   2   3  13    0.63    0.21
  -2   3 -13    0.87    0.37
  -2  -3 -13    2.32    0.64
   2  -3  14    4.82    0.59
   2   3  14    2.66    0.32
   2   3  14    3.33    0.73
  -2   3 -14    2.81    0.58
  -2  -3 -14    2.41    0.90
   2  -3  15    9.65    1.01
   2   3  15    7.33    0.49
   2   3  15    8.64    0.87
  -2   3 -15    8.43    0.85
  -2  -3 -15   10.24    1.28
   2  -3  16    3.67    0.76
   2   3  16    3.20    0.89
  -2   3 -16    3.20    0.64
  -2  -3 -16    3.90    1.04
   2  -3  17    0.39    0.55
   2   3  17   -0.27    0.71
  -2   3 -17    1.51    0.48
  -2  -3 -17    0.56    0.75
   2  -3  18    0.51    0.46
   2   3  18   -0.34    0.62
  -2  -3 -18    0.30    0.65
  -2   3 -18    0.06    0.41
   2   3  19    0.06    0.72
   2  -3  19    0.33    0.41
  -2  -3 -19    0.36    0.73
  -2   3 -19    0.53    0.47
   2   3  20    3.50    0.92
   2  -3  20    0.07    0.50
  -2  -3 -20    3.60    0.92
  -2   3 -20    0.25    0.57
   2   3  21   -0.47    0.63
   2  -3  21   -0.08    0.35
  -2  -3 -21   -0.19    0.63
  -2   3 -21    0.36    0.41
   2  -3  22    0.73    0.60
  -2  -3 -22    1.32    0.99
  -2   3 -22    1.67    0.66
   2  -4 -20    0.25    0.47
   2   4 -20    0.49    0.47
  -2  -4  20   -0.25    0.57
   2  -4 -19    3.35    0.73
   2   4 -19    4.25    0.75
  -2  -4  19    1.98    0.72
   2  -4 -18    0.69    0.56
   2   4 -18    1.01    0.52
  -2  -4  18    1.05    0.64
   2   4 -17    0.54    0.47
   2  -4 -17    2.34    0.52
  -2   4  17    0.03    0.36
  -2  -4  17    0.56    0.60
   2  -4 -16    1.61    0.43
   2   4 -16    0.93    0.46
  -2   4  16    0.62    0.42
  -2  -4  16    0.42    0.63
   2   4 -15    0.28    0.33
  -2  -4  15    0.27    0.45
  -2   4  15   -0.19    0.31
   2   4 -14   -0.51    0.35
  -2   4  14    0.04    0.35
  -2  -4  14   -0.22    0.42
   2   4 -13    0.21    0.33
  -2   4  13   -0.12    0.31
  -2  -4  13    0.52    0.39
   2   4 -12    6.35    0.67
  -2   4  12    5.67    0.65
  -2  -4  12    6.18    0.80
   2   4 -11    0.62    0.39
  -2   4  11    1.37    0.42
  -2  -4  11    1.23    0.49
   2  -4 -10    0.32    0.34
   2   4 -10    0.24    0.31
  -2   4  10   -0.07    0.31
  -2  -4  10    0.31    0.38
  -2  -4  10   -0.07    0.43
   2   4  -9   26.54    1.29
   2   4  -9   23.05    1.30
   2  -4  -9   29.49    1.65
  -2   4   9   28.76    1.32
  -2  -4   9   25.96    1.47
   2   4  -8    5.65    0.62
   2   4  -8    5.17    0.73
   2  -4  -8    5.84    0.81
  -2   4   8    5.26    0.62
  -2  -4   8    6.06    0.96
   2  -4  -7    0.21    0.38
   2   4  -7   -0.20    0.24
   2   4  -7    0.24    0.34
  -2   4   7    0.49    0.28
  -2  -4   7    0.10    0.48
   2   4  -6   14.11    0.80
   2   4  -6   13.12    0.80
   2  -4  -6   14.26    1.08
  -2   4   6   14.13    0.87
  -2  -4   6   12.68    1.29
   2  -4  -5    0.08    0.32
   2   4  -5    1.13    0.30
   2   4  -5   -0.10    0.27
  -2   4   5   -0.09    0.29
   2  -4  -4    0.09    0.30
   2   4  -4    0.32    0.24
   2   4  -4    0.07    0.28
  -2   4   4    0.05    0.28
   2  -4  -3    0.23    0.38
   2   4  -3    0.16    0.20
   2   4  -3    0.47    0.29
   2   4  -3   -0.16    0.28
  -2   4   3    0.17    0.30
   2   4  -2   19.09    0.93
   2   4  -2   20.42    1.04
   2  -4  -2   19.70    1.31
  -2   4   2   18.99    1.03
   2  -4  -1   -0.23    0.36
   2   4  -1    0.08    0.22
   2   4  -1   -0.19    0.22
  -2   4   1    0.03    0.22
  -2  -4   1    0.32    0.38
   2  -4   0    3.70    0.42
   2   4   0    3.36    0.41
   2  -4   0    3.55    0.67
   2   4   0    4.12    0.53
  -2   4   0    3.48    0.50
  -2  -4   0    3.66    0.74
   2  -4   1   -0.37    0.42
   2   4   1    0.29    0.32
  -2   4  -1    0.13    0.14
  -2   4  -1    0.73    0.31
  -2  -4  -1    0.07    0.39
   2  -4   2    3.58    0.77
   2   4   2    3.68    0.35
   2   4   2    4.66    0.55
  -2   4  -2    3.27    0.26
  -2   4  -2    3.46    0.54
  -2  -4  -2    3.55    0.76
   2  -4   3    2.43    0.70
   2   4   3    2.30    0.31
   2   4   3    1.94    0.48
  -2   4  -3    1.72    0.23
  -2   4  -3    2.27    0.38
  -2  -4  -3    1.29    0.65
   2  -4   4    1.20    0.52
   2   4   4    0.11    0.22
   2   4   4    0.30    0.30
  -2   4  -4    0.31    0.17
  -2   4  -4    0.33    0.34
  -2  -4  -4    0.52    0.47
   2  -4   5    0.85    0.56
   2   4   5    0.35    0.24
   2   4   5    0.51    0.40
  -2   4  -5    0.59    0.39
  -2   4  -5    0.45    0.19
  -2  -4  -5    0.98    0.46
   2  -4   6    4.44    0.92
   2   4   6    4.20    0.55
   2   4   6    4.01    0.38
  -2   4  -6    5.03    0.53
  -2  -4  -6    3.74    0.83
  -2   4  -6    4.12    0.34
   2  -4   7    2.74    0.78
   2   4   7    1.77    0.58
   2   4   7    2.30    0.29
  -2   4  -7    2.90    0.57
  -2   4  -7    2.25    0.36
  -2  -4  -7    2.76    0.73
   2  -4   8    7.68    0.96
   2   4   8    8.68    0.87
   2   4   8    5.85    0.43
  -2   4  -8    7.66    0.71
  -2   4  -8    6.81    0.53
  -2  -4  -8    6.52    0.94
   2  -4   9    2.49    0.66
   2   4   9    1.78    0.63
   2   4   9    2.25    0.32
  -2   4  -9    2.27    0.63
  -2   4  -9    2.68    0.38
  -2  -4  -9    2.48    0.82
   2  -4  10    1.56    0.57
   2   4  10    1.18    0.57
  -2   4 -10    1.86    0.37
  -2  -4 -10    1.52    0.76
  -2   4 -10    1.15    0.58
   2   4  11   -0.11    0.36
  -2   4 -11    0.44    0.35
  -2   4 -11   -0.04    0.23
  -2  -4 -11   -0.42    0.49
   2   4  12    9.08    0.85
  -2   4 -12    7.61    0.71
  -2   4 -12    9.16    0.85
  -2  -4 -12    7.62    1.36
   2  -4  13    1.00    0.59
   2   4  13    0.73    0.57
  -2  -4 -13    0.97    0.77
  -2   4 -13    0.78    0.39
   2  -4  14    0.04    0.38
   2   4  14   -0.10    0.47
  -2  -4 -14    0.12    0.62
  -2   4 -14   -0.30    0.32
   2  -4  15    1.89    0.52
   2   4  15    1.58    0.54
  -2   4 -15    0.60    0.44
  -2  -4 -15    0.35    0.89
   2  -4  16    0.87    0.68
   2   4  16    1.32    0.75
  -2   4 -16    1.63    0.43
  -2  -4 -16    0.96    0.93
   2  -4  17    0.20    0.51
   2   4  17    0.23    0.61
  -2  -4 -17    0.21    0.73
  -2   4 -17    0.19    0.39
   2  -4  18   -0.21    0.44
   2   4  18   -0.27    0.45
  -2   4 -18    0.30    0.37
   2  -5 -15    0.15    0.56
  -2  -5  15    0.71    0.69
   2  -5 -14    0.33    0.53
   2   5 -14    0.25    0.40
  -2  -5  14    0.44    0.69
   2  -5 -13    1.06    0.54
   2   5 -13    0.12    0.40
  -2  -5  13    0.12    0.69
   2  -5 -12    2.78    0.77
   2   5 -12    1.67    0.54
  -2   5  12    2.45    0.55
  -2  -5  12    2.92    0.80
   2  -5 -11    0.21    0.40
   2   5 -11    0.40    0.34
  -2   5  11   -0.45    0.35
  -2  -5  11    0.86    0.64
   2  -5 -10    5.28    0.96
   2   5 -10    5.26    0.65
  -2   5  10    3.99    0.68
  -2  -5  10    3.95    1.20
   2  -5  -9    0.38    0.45
   2   5  -9    0.07    0.31
  -2   5   9   -0.09    0.29
   2  -5  -8    2.74    0.64
   2   5  -8    2.29    0.64
   2   5  -8    2.37    0.52
  -2   5   8    1.98    0.55
  -2  -5   8    3.57    0.85
   2  -5  -7    2.01    0.51
   2   5  -7    0.18    0.41
   2   5  -7   -0.49    0.32
  -2   5   7    0.52    0.36
  -2  -5   7   -0.34    0.67
   2  -5  -6    3.72    0.89
   2   5  -6    3.56    0.67
   2   5  -6    3.19    0.53
  -2   5   6    3.74    0.61
  -2  -5   6    4.78    1.15
   2  -5  -5    0.01    0.48
   2   5  -5   -0.33    0.37
   2   5  -5    0.09    0.28
  -2  -5   5    0.33    0.67
  -2   5   5    0.60    0.35
   2  -5  -4    2.72    0.66
   2   5  -4    1.99    0.58
  -2   5   4    2.24    0.54
  -2  -5   4    2.63    0.88
  -2  -5   4    2.88    1.02
   2  -5  -3   14.85    1.43
   2   5  -3   13.90    1.02
  -2   5   3   13.33    1.06
  -2  -5   3   13.46    1.53
  -2  -5   3   14.44    1.49
   2  -5  -2    3.19    0.91
   2   5  -2    3.76    0.59
  -2   5   2    3.95    0.66
  -2  -5   2    2.35    0.95
  -2  -5   2    4.03    1.11
   2  -5  -1    0.43    0.51
   2   5  -1    0.24    0.29
   2   5  -1   -0.04    0.29
  -2  -5   1   -0.58    0.50
   2   5   0    2.54    0.59
   2   5   0    1.80    0.45
   2  -5   0    1.71    0.84
  -2   5   0    2.37    0.56
  -2  -5   0    0.81    0.71
   2  -5   1    1.29    0.86
   2   5   1    1.25    0.42
   2   5   1    1.60    0.58
  -2   5  -1    2.51    0.54
  -2  -5  -1    1.12    0.66
   2  -5   2   20.60    1.96
   2   5   2   19.90    1.38
   2   5   2   15.72    1.00
  -2   5  -2   17.50    1.14
  -2  -5  -2   16.96    1.47
   2  -5   3   -0.06    0.68
   2   5   3    0.33    0.28
   2   5   3   -0.40    0.43
  -2   5  -3    0.61    0.41
   2  -5   4    3.62    0.82
   2   5   4    0.63    0.41
   2   5   4    0.54    0.33
  -2   5  -4    0.18    0.48
   2  -5   5    6.08    1.44
   2   5   5    8.71    1.00
  -2   5  -5    6.83    0.92
   2  -5   6    0.53    0.67
   2   5   6   -0.35    0.34
  -2   5  -6    0.04    0.41
   2   5   7    0.56    0.40
   2  -5   7    0.00    0.59
  -2   5  -7   -0.45    0.38
   2   5   8    2.35    0.71
  -2   5  -8    2.20    0.70
   2   5   9    1.85    0.63
  -2   5  -9    0.88    0.64
   2   5  10    1.32    0.67
  -2   5 -10    2.11    0.58
   2   5  11    2.01    0.70
  -2   5 -11    1.57    0.58
   2   5  12    0.11    0.51
  -2   5 -12    0.30    0.30
   2  -5  13    1.63    0.59
   2   5  13    0.48    0.68
   2  -6  -2    0.54    0.91
  -2   6   2    0.77    0.53
  -2  -6   2    2.52    1.05
   2  -6  -1    0.53    1.01
  -2   6   1    0.73    0.56
  -2  -6   1    4.31    1.10
   2  -6   0    0.53    0.73
  -2   6   0   -0.20    0.42
  -2  -6   0    0.53    0.76
   3   0 -27    0.48    0.58
  -3   0  27   -0.05    0.48
   3   0 -26    0.24    0.47
  -3   0  26    0.30    0.48
   3   0 -25   -0.07    0.49
  -3   0  25   -0.11    0.42
   3   0 -24    2.43    0.79
  -3   0  24    2.92    0.72
   3   0 -23    0.31    0.51
  -3   0  23    0.34    0.47
   3   0 -22    5.13    0.70
  -3   0  22    4.34    0.79
   3   0 -21    0.19    0.42
  -3   0  21   -0.42    0.40
   3   0 -20   20.59    1.17
  -3   0  20   20.29    1.31
   3   0 -19   -0.52    0.44
  -3   0  19   -0.41    0.35
   3   0 -18   27.87    1.26
  -3   0  18   26.83    1.43
   3   0 -17   -0.07    0.32
  -3   0  17   -0.03    0.31
   3   0 -16    3.85    0.54
  -3   0  16    3.02    0.45
   3   0 -14  212.19    2.82
   3   0 -14  233.93    5.31
  -3   0  14  227.21    5.09
   3   0 -13    3.94    0.50
  -3   0  13    4.72    0.55
   3   0 -12   17.88    0.65
   3   0 -12   17.16    0.33
  -3   0  12   16.96    0.82
   3   0 -11    0.86    0.21
   3   0 -11    0.18    0.08
  -3   0  11   -0.14    0.26
   3   0 -10   45.24    1.16
   3   0 -10   44.09    0.62
  -3   0  10   46.55    1.30
   3   0  -9   -0.04    0.05
   3   0  -9   -0.02    0.16
   3   0  -8    2.07    0.24
   3   0  -8    1.68    0.12
  -3   0   8    2.35    0.24
   3   0  -7   -0.00    0.13
   3   0  -7   -0.08    0.08
  -3   0   7    0.12    0.17
   3   0  -6  499.57    6.63
   3   0  -6  502.65    5.00
  -3   0   6  493.23    7.10
   3   0  -5    0.19    0.10
   3   0  -5    0.13    0.09
  -3   0   5    1.31    0.18
   3   0  -4 1237.55   12.45
   3   0  -4 1241.06   13.42
  -3   0   4 1250.61   14.19
   3   0  -3   -0.11    0.08
  -3   0   3   -0.13    0.11
   3   0  -2  416.36    4.20
   3   0  -2  418.62    4.53
  -3   0   2  418.89    4.09
   3   0  -1   -0.02    0.09
  -3   0   1    0.11    0.06
  -3   0   1    0.08    0.07
  -3   0   0 3134.65   31.51
  -3   0  -1    0.22    0.05
  -3   0  -1    0.01    0.11
   3   0   2   39.23    0.76
  -3   0  -2   36.59    0.44
  -3   0  -2   39.78    0.72
  -3   0  -3    0.00    0.06
  -3   0  -3   -0.26    0.14
   3   0   4   87.16    1.45
  -3   0  -4   84.83    1.50
   3   0   5    0.09    0.10
   3   0   5    0.36    0.15
  -3   0  -5   -0.08    0.14
   3   0   6   11.80    0.35
   3   0   6   11.76    0.42
  -3   0  -6   11.18    0.52
   3   0   7   -0.16    0.12
  -3   0  -7    0.01    0.17
   3   0   8  281.02    4.58
   3   0   8  267.64    4.22
  -3   0  -8  280.19    5.30
   3   0   9   -0.06    0.19
  -3   0  -9   -0.33    0.23
   3   0  10    4.03    0.31
   3   0  10    3.91    0.37
  -3   0 -10    3.18    0.42
   3   0  11    0.03    0.14
   3   0  11   -0.18    0.18
  -3   0 -11    0.36    0.23
   3   0  12    4.63    0.42
   3   0  12    4.01    0.37
  -3   0 -12    3.89    0.49
   3   0  13   -0.02    0.20
   3   0  13    0.27    0.22
  -3   0 -13   -0.14    0.26
   3   0  14   26.42    1.01
   3   0  14   27.36    1.01
  -3   0 -14   27.20    1.11
   3   0  15    0.00    0.29
  -3   0 -15   -0.54    0.36
   3   0  16   29.32    1.34
   3   0  16   26.54    1.20
  -3   0 -16   30.83    1.67
   3   0  17    0.22    0.35
   3   0  17    0.78    0.38
  -3   0 -17    0.25    0.41
   3   0  18    0.38    0.30
   3   0  18    0.22    0.33
  -3   0 -18   -0.21    0.43
   3   0  19    0.33    0.36
   3   0  20    4.14    0.65
  -3   0 -20    5.13    0.85
   3   0  21    0.09    0.31
  -3   0 -21   -0.17    0.38
   3   0  22    4.09    0.64
  -3   0 -22    3.40    0.68
   3   0  23    0.07    0.36
  -3   0 -24    3.81    0.71
  -3   0 -25    0.35    0.53
   3   1 -27    0.27    0.57
   3  -1 -27    0.57    0.70
  -3  -1  27   -0.01    0.53
  -3   1  27    0.18    0.46
   3   1 -26    0.79    0.53
   3  -1 -26    0.68    0.67
  -3  -1  26    0.40    0.41
  -3   1  26   -0.40    0.35
   3   1 -25    1.60    0.69
   3  -1 -25    1.30    0.89
  -3  -1  25    1.32    0.69
  -3   1  25    1.70    0.56
   3   1 -24    0.87    0.57
   3  -1 -24    1.09    0.71
  -3   1  24    0.66    0.48
  -3  -1  24    0.60    0.59
   3  -1 -23    2.50    0.73
   3   1 -23    0.90    0.58
  -3  -1  23    0.94    0.59
  -3   1  23    0.68    0.50
   3  -1 -22    3.44    0.81
   3   1 -22    2.11    0.56
  -3  -1  22    2.23    0.56
  -3   1  22    2.31    0.59
   3   1 -21   -0.26    0.46
   3  -1 -21   -0.28    0.52
  -3  -1  21    0.86    0.47
  -3   1  21    0.37    0.39
   3  -1 -20   68.11    2.96
   3  -1 -20   61.27    1.70
   3   1 -20   71.15    2.93
  -3  -1  20   69.90    2.94
  -3   1  20   64.90    2.52
   3   1 -19   13.41    1.06
   3  -1 -19    9.86    0.50
   3  -1 -19    9.95    1.08
  -3  -1  19   10.17    1.07
  -3   1  19   10.99    0.77
   3  -1 -18    4.75    0.34
   3  -1 -18    4.26    0.73
   3   1 -18    5.46    0.69
  -3  -1  18    6.53    0.63
  -3   1  18    4.56    0.52
   3   1 -17    1.35    0.47
   3  -1 -17    1.42    0.49
   3  -1 -17    1.55    0.25
  -3  -1  17    2.22    0.51
  -3   1  17    1.01    0.35
   3  -1 -16    4.61    0.31
   3  -1 -16    4.57    0.51
   3   1 -16    4.90    0.58
  -3  -1  16    4.82    0.62
  -3   1  16    5.07    0.55
   3   1 -15    1.26    0.36
   3  -1 -15    0.66    0.22
   3  -1 -15    1.32    0.37
  -3  -1  15    1.51    0.33
  -3   1  15    1.42    0.36
   3  -1 -14   -0.33    0.27
   3   1 -14   -0.12    0.22
  -3   1  14   -0.47    0.26
  -3  -1  14    0.07    0.23
   3   1 -13   45.54    1.48
   3  -1 -13   44.37    1.10
   3  -1 -13   45.45    1.44
  -3   1  13   44.46    1.30
  -3  -1  13   44.93    1.49
   3   1 -12    8.35    0.48
   3  -1 -12    7.71    0.39
   3  -1 -12    8.63    0.56
  -3   1  12    7.54    0.57
  -3  -1  12    7.69    0.51
   3   1 -11    1.47    0.32
   3  -1 -11    1.12    0.31
   3  -1 -11    1.51    0.20
  -3  -1  11    1.45    0.29
  -3   1  11    0.84    0.31
   3   1 -10  216.50    4.46
   3  -1 -10  217.72    3.84
   3  -1 -10  210.24    3.73
  -3  -1  10  209.51    4.38
  -3   1  10  210.10    4.25
   3  -1  -9   15.02    0.56
   3  -1  -9   14.86    0.52
   3   1  -9   13.34    0.64
  -3  -1   9   14.53    0.60
  -3   1   9   13.29    0.68
   3   1  -8   33.24    0.95
   3  -1  -8   33.13    0.69
   3  -1  -8   32.98    0.84
  -3  -1   8   31.34    0.97
  -3   1   8   31.73    0.84
   3   1  -7   -0.19    0.16
   3  -1  -7   -0.04    0.15
   3  -1  -7    0.17    0.10
   3   1  -7    0.01    0.04
  -3  -1   7    0.11    0.15
   3   1  -6  218.14    3.71
   3   1  -6  211.37    2.07
   3  -1  -6  205.53    2.41
   3  -1  -6  224.44    3.59
  -3  -1   6  215.84    3.55
  -3   1   6  217.86    3.66
   3   1  -5  197.12    2.10
   3   1  -5  208.06    3.28
   3  -1  -5  204.29    2.03
   3  -1  -5  209.56    3.31
  -3  -1   5  202.92    3.08
  -3   1   5  200.54    3.15
   3  -1  -4  294.72    4.47
   3  -1  -4  290.10    2.24
   3   1  -4  296.64    3.43
  -3  -1   4  287.44    3.89
  -3   1   4  289.41    4.42
   3   1  -3  280.54    3.49
   3  -1  -3  278.06    4.17
   3   1  -3  276.68    4.03
   3  -1  -3  278.78    1.39
  -3   1   3  275.24    4.16
  -3  -1   3  279.16    3.35
   3   1  -2   31.56    0.66
   3   1  -2   29.66    0.70
   3  -1  -2   28.82    0.72
  -3   1   2   29.14    0.69
  -3  -1   2   27.95    0.44
   3   1  -1 1321.97   17.16
   3   1  -1 1364.76   17.25
   3  -1  -1 1339.40   18.00
  -3   1   1 1324.71   17.94
  -3  -1   1 1330.47   11.72
   3  -1   0  934.24   12.92
   3   1   0  953.39   13.02
  -3  -1   0  950.03   12.72
  -3   1   0  948.31    7.40
  -3   1   0  975.24   13.17
   3  -1   1    7.06    0.38
  -3  -1  -1    8.23    0.36
  -3   1  -1    8.16    0.30
  -3   1  -1    7.80    0.20
   3   1   2   59.62    1.12
   3  -1   2   58.67    1.13
  -3  -1  -2   58.15    1.19
  -3   1  -2   57.60    0.79
  -3   1  -2   57.44    1.04
   3   1   3    0.14    0.15
   3   1   3    0.38    0.04
  -3  -1  -3    0.40    0.19
  -3   1  -3    0.29    0.16
  -3   1  -3    0.14    0.12
   3   1   4   75.82    1.42
   3  -1   4   77.33    1.40
   3   1   4   74.66    0.72
  -3  -1  -4   78.24    1.53
  -3   1  -4   76.93    1.31
  -3   1  -4   77.18    1.50
   3   1   5   17.88    0.29
   3   1   5   17.13    0.52
   3  -1   5   18.08    0.50
  -3  -1  -5   17.97    0.63
  -3   1  -5   18.26    0.55
  -3   1  -5   17.33    0.59
   3   1   6    1.89    0.13
   3   1   6    1.14    0.25
   3  -1   6    2.41    0.21
  -3   1  -6    1.89    0.25
  -3   1  -6    1.60    0.25
  -3  -1  -6    1.33    0.30
   3   1   7   23.37    0.74
   3   1   7   24.22    0.46
   3  -1   7   24.72    0.64
  -3  -1  -7   23.22    0.84
  -3   1  -7   24.04    0.78
  -3   1  -7   24.30    0.78
   3   1   8   18.24    0.44
   3   1   8   17.87    0.69
   3  -1   8   18.65    0.56
  -3  -1  -8   17.76    0.69
  -3   1  -8   18.64    0.74
  -3   1  -8   18.32    0.65
   3   1   9   -0.09    0.23
   3  -1   9    0.15    0.16
   3  -1   9    0.84    0.23
   3   1   9    0.00    0.13
  -3  -1  -9    0.58    0.26
  -3   1  -9    0.50    0.25
   3   1  10  110.28    2.62
   3  -1  10  105.70    2.07
   3  -1  10  114.97    2.78
   3   1  10  111.15    2.01
  -3  -1 -10  112.44    2.89
  -3   1 -10  117.63    2.89
   3   1  11    0.03    0.30
   3   1  11    0.17    0.19
   3  -1  11    1.14    0.28
   3  -1  11    0.36    0.23
  -3  -1 -11    0.50    0.31
  -3   1 -11    0.25    0.32
   3   1  12   64.45    1.53
   3  -1  12   62.58    1.50
   3  -1  12   68.56    1.97
   3   1  12   61.49    1.95
  -3   1 -12   68.66    2.10
  -3  -1 -12   65.60    2.11
   3   1  13   -0.24    0.20
   3  -1  13   -0.04    0.26
   3  -1  13    0.06    0.21
  -3  -1 -13    0.12    0.32
  -3   1 -13   -0.43    0.32
   3   1  14   65.89    1.69
   3   1  14   67.82    2.24
   3  -1  14   69.32    2.17
   3  -1  14   61.88    1.58
  -3   1 -14   70.20    2.46
  -3  -1 -14   66.47    2.17
   3  -1  15   10.19    0.69
   3  -1  15   11.72    0.88
   3   1  15    9.74    1.05
   3   1  15    9.33    0.63
  -3   1 -15   11.67    0.97
  -3  -1 -15   11.33    0.99
   3   1  16    3.69    0.40
   3   1  16    4.16    0.79
   3  -1  16    3.99    0.53
  -3  -1 -16    3.62    0.73
  -3   1 -16    3.75    0.68
   3   1  17    1.86    0.44
   3   1  17    1.90    0.78
   3  -1  17    2.36    0.63
  -3   1 -17    3.25    0.67
  -3  -1 -17    5.89    0.73
   3   1  18   65.36    2.15
   3   1  18   68.46    3.04
   3  -1  18   73.54    2.80
  -3  -1 -18   71.54    2.98
  -3   1 -18   71.15    2.90
   3   1  19    0.78    0.44
   3   1  19   -0.43    0.22
   3  -1  19    0.14    0.34
  -3  -1 -19    0.38    0.32
  -3   1 -19    0.06    0.37
   3   1  20   10.34    1.26
   3   1  20    9.67    0.75
   3  -1  20   10.87    1.01
  -3  -1 -20   10.65    1.14
  -3   1 -20   10.24    1.03
   3   1  21    1.13    0.40
   3  -1  21    2.54    0.55
  -3  -1 -21    0.68    0.65
  -3   1 -21    1.14    0.60
   3  -1  22    0.38    0.47
  -3   1 -22    0.16    0.47
   3  -1  23   -0.20    0.48
  -3   1 -23   -0.27    0.49
   3  -1  24    6.71    0.98
  -3  -1 -24    5.88    1.12
  -3   1 -24    4.99    1.01
   3   2 -26    0.20    0.47
   3  -2 -26    0.16    0.71
  -3   2  26    0.01    0.37
  -3  -2  26   -0.21    0.49
   3   2 -25    1.33    0.60
   3  -2 -25    1.34    0.89
  -3  -2  25    0.28    0.66
  -3   2  25    0.23    0.49
   3   2 -24    3.43    0.67
   3  -2 -24    1.54    1.12
  -3  -2  24    3.24    0.86
  -3   2  24    2.61    0.63
   3   2 -23   -0.09    0.44
   3  -2 -23    0.06    0.64
  -3  -2  23    0.44    0.48
  -3   2  23    0.03    0.36
   3   2 -22    0.13    0.41
   3  -2 -22   -0.46    0.58
   3  -2 -22    0.02    0.27
  -3   2  22    0.40    0.34
  -3  -2  22   -0.03    0.43
   3   2 -21    1.49    0.59
   3  -2 -21    0.64    0.82
   3  -2 -21    1.70    0.41
  -3  -2  21    2.43    0.62
  -3   2  21    1.26    0.48
   3   2 -20    0.17    0.44
   3  -2 -20    0.37    0.30
   3  -2 -20    0.44    0.60
  -3  -2  20    0.99    0.46
  -3   2  20    0.07    0.38
   3   2 -19   -0.12    0.28
   3  -2 -19   -0.18    0.51
   3  -2 -19    0.32    0.22
  -3  -2  19   -0.43    0.37
  -3   2  19    0.04    0.31
   3   2 -18    1.42    0.58
   3  -2 -18    2.64    0.80
   3  -2 -18    2.06    0.44
  -3   2  18    1.97    0.53
  -3  -2  18    2.73    0.50
   3   2 -17   14.11    0.89
   3  -2 -17   13.55    1.35
  -3  -2  17   14.08    1.11
  -3   2  17   14.59    0.97
   3   2 -16    1.29    0.44
   3  -2 -16    2.11    0.58
  -3  -2  16    0.79    0.49
  -3   2  16    0.56    0.42
   3   2 -15    4.68    0.60
   3  -2 -15    4.44    0.67
  -3  -2  15    4.53    0.54
  -3   2  15    4.39    0.56
  -3   2  15    4.31    0.60
   3   2 -14   17.06    0.96
   3  -2 -14   17.84    1.16
  -3  -2  14   15.77    1.03
  -3   2  14   16.16    0.90
  -3   2  14   16.75    0.91
   3   2 -13    2.68    0.39
   3  -2 -13    3.39    0.50
  -3  -2  13    3.18    0.50
  -3   2  13    2.69    0.44
  -3   2  13    2.43    0.44
   3   2 -12   42.91    1.50
   3  -2 -12   41.09    1.47
  -3  -2  12   42.94    1.53
  -3   2  12   41.66    1.35
  -3   2  12   42.17    1.37
   3   2 -11    0.42    0.27
   3  -2 -11    0.42    0.24
  -3  -2  11   -0.07    0.30
  -3   2  11   -0.24    0.26
  -3   2  11    0.37    0.17
   3   2 -10    6.98    0.62
   3  -2 -10    7.73    0.47
  -3  -2  10    6.12    0.66
  -3  -2  10    7.91    0.27
  -3   2  10    6.46    0.59
   3  -2  -9  463.89    7.22
   3  -2  -9  469.48    9.75
   3   2  -9  464.09    9.72
  -3  -2   9  472.95    9.76
  -3   2   9  463.60    9.44
   3   2  -8   50.53    1.59
   3   2  -8   50.93    0.86
   3  -2  -8   51.62    1.63
   3  -2  -8   50.77    1.00
  -3  -2   8   50.29    1.62
  -3   2   8   47.53    1.35
   3   2  -7   19.81    0.45
   3  -2  -7   19.02    0.91
   3  -2  -7   19.03    0.51
   3   2  -7   19.36    0.73
  -3  -2   7   21.08    0.87
  -3   2   7   19.93    0.86
   3   2  -6  134.07    2.15
   3   2  -6  134.43    2.93
   3  -2  -6  134.48    3.08
   3  -2  -6  133.04    1.73
  -3  -2   6  139.75    2.89
  -3   2   6  139.10    3.04
   3   2  -5   60.70    1.36
   3   2  -5   58.12    1.12
   3  -2  -5   60.38    1.64
   3  -2  -5   58.90    0.77
  -3   2   5   59.73    1.40
   3   2  -4    0.88    0.21
   3   2  -4    0.64    0.24
   3   2  -4    0.84    0.17
   3  -2  -4    0.85    0.08
   3  -2  -4    0.33    0.28
  -3   2   4    0.76    0.24
   3   2  -3  205.15    3.83
   3   2  -3  204.03    3.44
   3   2  -3  207.88    3.54
   3  -2  -3  203.89    4.13
  -3   2   3  203.25    3.99
   3   2  -2  119.02    2.03
   3   2  -2  125.16    2.36
   3  -2  -2  123.78    2.54
   3   2  -2  128.15    2.51
  -3   2   2  119.43    2.46
   3   2  -1   18.48    0.43
   3  -2  -1   20.74    0.74
   3   2  -1   19.53    0.65
   3   2  -1   17.78    0.59
  -3   2   1   19.14    0.26
  -3   2   1   19.74    0.70
   3   2   0    3.10    0.15
   3   2   0    3.07    0.31
   3  -2   0    3.83    0.29
  -3  -2   0    3.53    0.30
  -3   2   0    2.50    0.32
  -3   2   0    3.16    0.11
   3   2   1    0.04    0.20
   3   2   1    0.44    0.10
   3  -2   1    0.42    0.22
  -3   2  -1    0.35    0.21
  -3   2  -1    0.30    0.08
  -3  -2  -1    0.49    0.17
   3   2   2   56.25    1.31
   3   2   2   54.55    0.84
   3  -2   2   57.24    1.40
  -3  -2  -2   56.27    1.37
  -3   2  -2   54.89    0.85
  -3   2  -2   54.72    1.41
   3   2   3    1.68    0.13
   3   2   3    1.28    0.30
   3  -2   3    1.52    0.30
  -3  -2  -3    1.41    0.29
  -3   2  -3    1.59    0.14
  -3   2  -3    2.13    0.29
   3   2   4   58.06    0.87
   3  -2   4   64.37    1.53
   3   2   4   63.28    1.60
  -3  -2  -4   63.65    1.58
  -3   2  -4   62.18    1.50
  -3   2  -4   60.86    1.15
   3   2   5    9.17    0.59
   3   2   5   10.12    0.27
   3  -2   5   10.95    0.57
  -3   2  -5   10.70    0.40
  -3   2  -5   10.10    0.58
  -3  -2  -5   10.64    0.51
   3  -2   6   56.68    1.37
   3   2   6   54.70    1.48
   3   2   6   51.28    0.84
  -3  -2  -6   54.28    1.46
  -3   2  -6   56.54    1.29
  -3   2  -6   55.84    1.61
   3   2   7   41.91    1.39
   3  -2   7   45.67    1.32
   3   2   7   41.49    0.76
  -3  -2  -7   44.26    1.43
  -3   2  -7   44.70    1.18
  -3   2  -7   44.52    1.40
   3   2   8   42.40    1.33
   3   2   8   42.62    0.85
   3  -2   8   44.07    1.23
  -3  -2  -8   42.94    1.48
  -3   2  -8   44.08    1.51
  -3   2  -8   44.32    1.26
   3   2   9   27.20    0.63
   3   2   9   29.19    1.19
   3  -2   9   28.10    0.97
  -3  -2  -9   29.77    1.22
  -3   2  -9   29.00    1.06
  -3   2  -9   29.34    1.19
   3   2  10   17.26    0.98
   3  -2  10   19.50    0.78
   3   2  10   17.72    0.48
  -3  -2 -10   19.02    0.90
  -3   2 -10   19.76    0.87
  -3   2 -10   19.90    0.90
   3   2  11    0.52    0.13
   3   2  11    0.00    0.33
   3  -2  11    0.15    0.25
   3  -2  11   -0.15    0.27
  -3  -2 -11    0.09    0.36
  -3   2 -11    0.89    0.28
   3   2  12    1.79    0.49
   3  -2  12    2.20    0.38
   3  -2  12    1.31    0.34
   3   2  12    1.30    0.20
  -3  -2 -12    1.69    0.51
  -3   2 -12    1.94    0.41
   3   2  13   28.55    0.83
   3   2  13   30.58    1.55
   3  -2  13   27.31    0.96
   3  -2  13   34.16    1.54
  -3   2 -13   31.01    1.40
  -3  -2 -13   30.02    1.38
   3   2  14    6.55    0.45
   3   2  14    6.16    0.88
   3  -2  14    7.48    0.80
  -3  -2 -14    5.50    0.88
  -3   2 -14    4.59    0.73
   3   2  15    8.44    0.55
   3  -2  15    9.13    0.91
   3   2  15   10.69    1.09
  -3  -2 -15    9.37    1.01
  -3   2 -15    8.98    0.74
   3   2  16   15.55    0.74
   3  -2  16   18.88    1.21
   3   2  16   16.36    1.50
  -3  -2 -16   16.45    1.33
  -3   2 -16   14.47    1.12
   3   2  17    0.43    0.20
   3   2  17    0.41    0.59
   3  -2  17    0.11    0.40
  -3  -2 -17   -0.61    0.49
  -3   2 -17    0.43    0.41
   3   2  18    1.12    0.90
   3  -2  18    3.10    0.53
  -3  -2 -18    2.64    0.62
  -3   2 -18    2.18    0.63
   3   2  19    2.36    0.91
   3  -2  19    2.29    0.65
  -3  -2 -19    2.67    0.66
  -3   2 -19    2.59    0.54
   3   2  20   -0.35    0.65
   3  -2  20    0.68    0.47
  -3   2 -20    0.30    0.45
  -3  -2 -20    0.03    0.44
   3   2  21    0.05    0.67
   3  -2  21    1.93    0.53
  -3  -2 -21   -0.42    0.52
  -3   2 -21    0.74    0.53
   3  -2  22    0.89    0.57
  -3  -2 -22   -0.19    0.69
  -3   2 -22    0.82    0.57
   3  -2  23    2.03    0.73
  -3   2 -23    1.46    0.75
   3   3 -24   -0.49    0.51
  -3  -3  24   -0.08    0.46
   3   3 -23    0.15    0.44
  -3   3  23   -0.02    0.36
   3   3 -22    1.08    0.48
   3  -3 -22    1.51    0.51
  -3  -3  22    0.59    0.65
  -3   3  22    0.46    0.51
   3   3 -21    3.22    0.67
   3  -3 -21    1.47    0.58
   3  -3 -21    2.54    0.99
  -3  -3  21    2.24    0.71
  -3   3  21    1.66    0.58
   3   3 -20   -0.23    0.38
   3  -3 -20    0.08    0.58
   3  -3 -20   -0.18    0.34
  -3  -3  20    0.58    0.43
  -3   3  20    0.19    0.34
   3  -3 -19    2.83    0.60
   3  -3 -19    3.03    0.83
   3   3 -19    2.74    0.64
  -3   3  19    2.81    0.61
  -3  -3  19    2.67    0.60
   3  -3 -18    1.87    0.53
   3  -3 -18    2.72    0.81
   3   3 -18    1.76    0.46
  -3  -3  18    1.95    0.65
  -3   3  18    1.47    0.51
   3   3 -17   -0.05    0.38
   3  -3 -17    0.07    0.54
   3  -3 -17   -0.17    0.38
  -3   3  17    0.19    0.34
  -3  -3  17    1.58    0.45
   3   3 -16    0.05    0.29
   3  -3 -16    0.02    0.30
   3  -3 -16   -0.16    0.37
  -3  -3  16   -0.32    0.36
  -3   3  16    0.25    0.27
   3   3 -15    0.30    0.31
   3  -3 -15   -0.42    0.33
   3  -3 -15   -0.17    0.32
  -3  -3  15   -0.25    0.29
  -3   3  15    0.31    0.28
   3   3 -14   36.52    1.70
   3  -3 -14   38.70    1.73
   3  -3 -14   34.66    1.70
  -3  -3  14   36.39    1.64
  -3   3  14   38.87    1.58
   3   3 -13    5.47    0.71
   3  -3 -13    6.35    0.66
   3  -3 -13    4.83    0.75
  -3   3  13    7.65    0.70
  -3  -3  13    6.11    0.83
   3  -3 -12   35.17    1.61
   3  -3 -12   34.29    1.33
   3   3 -12   33.96    1.50
  -3  -3  12   38.04    1.76
  -3   3  12   37.48    1.49
   3   3 -11    1.51    0.44
   3  -3 -11    1.39    0.50
   3  -3 -11    1.43    0.38
  -3  -3  11    2.93    0.55
  -3   3  11    2.01    0.43
   3   3 -10   18.56    0.94
   3  -3 -10   17.51    0.78
   3  -3 -10   18.95    0.94
  -3  -3  10   20.66    1.05
  -3   3  10   21.17    1.00
  -3  -3  10   18.90    0.81
   3   3  -9   14.34    0.78
   3  -3  -9   15.19    0.92
   3  -3  -9   13.31    0.61
  -3  -3   9   13.42    0.71
  -3  -3   9   14.05    1.01
  -3   3   9   14.74    0.80
   3   3  -8    0.08    0.26
   3  -3  -8    0.15    0.19
   3  -3  -8   -0.24    0.31
   3   3  -8    0.45    0.14
  -3  -3   8    0.34    0.35
  -3   3   8   -0.03    0.27
   3  -3  -7   10.83    0.68
   3  -3  -7   10.17    0.50
   3   3  -7   11.46    0.49
   3   3  -7   11.87    0.65
  -3   3   7   11.61    0.69
   3   3  -6   24.22    0.77
   3  -3  -6   24.92    1.04
   3  -3  -6   21.50    0.65
   3   3  -6   23.99    0.97
   3   3  -6   22.61    0.92
  -3   3   6   24.12    1.01
   3   3  -5    0.64    0.23
   3   3  -5    0.02    0.24
   3  -3  -5    0.78    0.31
   3  -3  -5    0.32    0.15
   3   3  -5    0.13    0.19
  -3   3   5   -0.27    0.26
   3   3  -4   22.68    0.80
   3   3  -4   22.92    0.82
   3  -3  -4   24.04    1.07
   3  -3  -4   20.76    0.53
   3   3  -4   24.98    0.90
  -3   3   4   22.27    0.93
   3   3  -3    3.72    0.34
   3  -3  -3    2.77    0.48
   3  -3  -3    3.52    0.23
   3   3  -3    3.60    0.37
   3   3  -3    3.53    0.38
  -3   3   3    4.23    0.42
   3   3  -2    7.74    0.49
   3   3  -2    6.78    0.44
   3   3  -2    6.55    0.40
   3  -3  -2    7.43    0.51
   3  -3  -2    6.09    0.30
  -3   3   2    7.15    0.52
   3   3  -1    3.55    0.27
   3  -3  -1    3.60    0.25
   3  -3  -1    2.84    0.40
   3   3  -1    3.18    0.42
  -3   3   1    3.59    0.37
   3   3   0   87.45    2.23
   3   3   0   85.99    1.81
   3  -3   0   88.31    2.50
  -3  -3   0   87.33    2.40
  -3   3   0   90.42    2.52
  -3   3   0   82.22    1.31
   3   3   1   47.77    1.45
   3  -3   1   47.05    1.69
   3   3   1   45.37    1.08
  -3   3  -1   47.04    1.59
  -3   3  -1   44.90    0.87
  -3  -3  -1   46.80    1.61
   3   3   2    5.12    0.53
   3  -3   2    5.61    0.59
  -3  -3  -2    5.18    0.61
  -3   3  -2    4.86    0.44
  -3   3  -2    5.01    0.22
   3   3   3    5.84    0.32
   3  -3   3    6.41    0.67
   3   3   3    5.24    0.62
  -3  -3  -3    6.87    0.66
  -3   3  -3    6.74    0.27
  -3   3  -3    6.44    0.60
   3   3   4  108.09    3.07
   3  -3   4  107.08    3.04
   3   3   4   99.73    1.95
  -3  -3  -4  104.41    2.99
  -3   3  -4  104.45    3.00
  -3   3  -4  100.24    1.94
   3  -3   5   13.60    0.96
   3   3   5   10.96    0.39
   3   3   5   12.28    0.72
  -3  -3  -5   13.71    0.91
  -3   3  -5   12.23    0.49
  -3   3  -5   13.86    0.71
   3   3   6   27.35    1.08
   3   3   6   23.62    0.62
   3  -3   6   27.09    1.37
  -3   3  -6   28.07    1.21
  -3   3  -6   25.50    0.80
  -3  -3  -6   24.59    1.31
   3   3   7    1.77    0.18
   3   3   7    1.37    0.38
   3  -3   7    1.88    0.55
  -3   3  -7    2.55    0.44
  -3   3  -7    1.90    0.29
  -3  -3  -7    3.25    0.55
   3   3   8   31.15    1.23
   3   3   8   25.90    0.70
   3  -3   8   29.24    1.48
  -3  -3  -8   29.92    1.58
  -3   3  -8   30.86    1.35
  -3   3  -8   28.66    1.00
   3   3   9    5.58    0.68
   3   3   9    5.01    0.27
   3  -3   9    5.99    0.64
  -3  -3  -9    5.79    0.81
  -3   3  -9    5.44    0.67
  -3   3  -9    4.97    0.48
   3   3  10    0.58    0.15
   3  -3  10    0.88    0.40
   3   3  10    0.59    0.41
  -3  -3 -10    1.12    0.53
  -3   3 -10    0.54    0.41
  -3   3 -10    0.88    0.30
   3   3  11    0.23    0.14
   3  -3  11    0.05    0.33
   3   3  11    0.57    0.31
  -3   3 -11    0.41    0.32
  -3   3 -11    0.26    0.29
  -3  -3 -11    0.19    0.50
   3   3  12    4.33    0.72
  -3  -3 -12    4.62    0.93
  -3   3 -12    4.84    0.56
  -3   3 -12    4.26    0.60
   3  -3  13    1.64    0.61
   3   3  13    2.37    0.60
  -3  -3 -13    2.10    0.77
  -3   3 -13    1.70    0.48
   3   3  14    7.51    0.87
   3  -3  14   10.04    1.01
  -3  -3 -14   10.51    1.30
  -3   3 -14    9.88    0.85
   3   3  15    5.26    0.90
   3  -3  15    5.24    0.69
  -3  -3 -15    3.94    1.11
  -3   3 -15    5.08    0.72
   3  -3  16    0.49    0.53
   3   3  16    0.28    0.62
  -3  -3 -16    1.07    0.59
  -3   3 -16    0.72    0.45
   3  -3  17   -0.26    0.45
   3   3  17   -0.28    0.58
  -3  -3 -17   -0.52    0.61
  -3   3 -17    0.16    0.39
   3  -3  18   -0.13    0.35
   3   3  18   -0.17    0.58
  -3  -3 -18    0.21    0.57
  -3   3 -18    0.23    0.38
   3  -3  19    1.94    0.72
   3   3  19    2.17    1.04
  -3  -3 -19    1.23    1.06
  -3   3 -19    3.22    0.67
   3  -3  20   -0.01    0.43
   3   3  20   -0.80    0.63
  -3  -3 -20    0.48    0.63
  -3   3 -20    0.10    0.40
   3  -3  21   -0.37    0.56
   3   3  21    0.27    0.81
  -3  -3 -21    0.08    0.80
  -3   3 -21   -0.65    0.51
   3  -4 -20    0.39    0.57
   3   4 -20    0.50    0.42
  -3  -4  20    0.77    0.64
   3   4 -19   -0.07    0.43
   3  -4 -19    0.60    0.47
  -3  -4  19    0.47    0.54
  -3   4  19   -0.05    0.37
   3  -4 -18    0.41    0.45
   3   4 -18   -0.05    0.39
  -3  -4  18    0.20    0.43
  -3   4  18    0.17    0.37
   3   4 -17    0.86    0.46
   3  -4 -17    1.42    0.51
  -3  -4  17   -0.52    0.59
  -3   4  17    0.42    0.41
   3   4 -16    1.06    0.50
   3  -4 -16    1.62    0.57
  -3  -4  16    1.27    0.69
  -3   4  16    1.42    0.48
   3  -4 -15    1.68    0.53
   3   4 -15    1.55    0.37
  -3  -4  15   -0.27    0.64
  -3   4  15    0.26    0.44
   3  -4 -14   -0.18    0.37
   3   4 -14    0.46    0.39
  -3   4  14    0.30    0.38
  -3  -4  14    1.58    0.45
   3   4 -13    1.59    0.44
   3  -4 -13    0.86    0.44
  -3  -4  13    0.92    0.62
  -3   4  13    1.30    0.44
   3  -4 -12    1.66    0.52
   3   4 -12    1.21    0.42
  -3   4  12    0.61    0.43
  -3  -4  12    1.35    0.64
   3  -4 -11    1.60    0.60
   3   4 -11    2.17    0.49
  -3  -4  11    2.39    0.72
  -3   4  11    1.83    0.51
   3   4 -10   10.48    0.85
   3  -4 -10    9.66    0.89
  -3  -4  10   12.31    1.25
  -3  -4  10    9.32    0.92
  -3   4  10   11.11    0.76
   3   4  -9   14.82    0.97
   3  -4  -9   15.63    1.30
  -3  -4   9   14.35    1.19
  -3   4   9   16.22    1.04
  -3  -4   9   16.66    1.45
   3  -4  -8   10.48    0.94
   3   4  -8   11.88    0.83
  -3  -4   8   10.91    1.16
  -3   4   8   12.84    0.89
   3   4  -7    3.80    0.61
   3  -4  -7    4.67    0.75
   3   4  -7    4.43    0.55
  -3   4   7    4.17    0.60
   3   4  -6    4.37    0.55
   3   4  -6    4.05    0.49
   3  -4  -6    4.41    0.76
   3   4  -6    4.35    0.49
  -3   4   6    3.50    0.60
   3   4  -5   13.49    0.86
   3  -4  -5   14.90    1.11
   3   4  -5   13.06    0.79
   3   4  -5   12.43    0.83
  -3   4   5   12.84    0.79
   3   4  -4    0.12    0.28
   3  -4  -4    0.48    0.39
   3   4  -4   -0.07    0.27
   3   4  -4    0.24    0.26
  -3   4   4    0.12    0.30
   3   4  -3    0.86    0.27
   3  -4  -3    0.84    0.38
   3   4  -3    0.74    0.31
   3   4  -3    0.97    0.36
  -3   4   3    0.97    0.40
   3   4  -2    0.09    0.30
   3   4  -2    0.04    0.25
   3  -4  -2    0.30    0.40
  -3   4   2    0.31    0.26
  -3  -4   2   -0.01    0.47
   3   4  -1   15.85    0.99
   3  -4  -1   17.29    1.03
   3   4  -1   15.05    0.70
  -3  -4   1   17.26    1.36
  -3   4   1   16.31    0.99
   3   4   0   -0.26    0.21
   3  -4   0   -0.56    0.39
  -3   4   0    0.29    0.30
  -3  -4   0    0.24    0.45
   3   4   1    2.17    0.44
   3   4   1    1.40    0.28
   3  -4   1    0.94    0.58
  -3  -4  -1    0.80    0.57
  -3   4  -1    1.27    0.44
   3   4   2    0.33    0.21
   3  -4   2    0.29    0.54
   3   4   2    1.13    0.38
  -3   4  -2    1.29    0.31
  -3  -4  -2    0.87    0.56
   3   4   3    3.12    0.51
   3   4   3    2.08    0.27
   3  -4   3    2.93    0.73
  -3  -4  -3    2.67    0.72
  -3   4  -3    1.81    0.49
   3   4   4    0.34    0.20
   3  -4   4    1.35    0.61
   3   4   4    1.07    0.41
  -3  -4  -4   -0.01    0.57
  -3   4  -4    0.90    0.17
  -3   4  -4    0.50    0.41
   3   4   5    0.03    0.14
   3   4   5    0.16    0.27
   3  -4   5    0.00    0.47
  -3  -4  -5   -0.04    0.45
  -3   4  -5   -0.02    0.14
  -3   4  -5    0.45    0.27
   3   4   6    1.56    0.56
   3  -4   6    1.85    0.81
   3   4   6    1.90    0.24
  -3  -4  -6    2.22    0.75
  -3   4  -6    1.88    0.25
  -3   4  -6    3.08    0.52
   3   4   7   11.32    0.99
   3   4   7    8.64    0.46
   3  -4   7   10.77    1.28
  -3   4  -7    9.96    0.97
  -3   4  -7    9.60    0.56
  -3  -4  -7   11.01    1.26
   3   4   8   20.40    1.34
   3  -4   8   18.36    1.40
  -3   4  -8   17.93    1.31
  -3   4  -8   16.37    0.81
  -3  -4  -8   17.10    1.45
   3   4   9    9.63    1.01
   3  -4   9    9.13    1.04
  -3   4  -9    7.77    0.55
  -3   4  -9   10.96    0.98
  -3  -4  -9   10.34    1.31
   3   4  10    7.93    0.93
   3  -4  10    6.19    0.91
  -3   4 -10    6.50    0.59
  -3   4 -10    7.07    0.93
  -3  -4 -10    6.69    1.19
   3   4  11    2.31    0.68
  -3   4 -11    2.11    0.43
  -3   4 -11    2.68    0.55
  -3  -4 -11    3.07    0.98
   3   4  12    2.59    0.61
  -3  -4 -12    3.98    1.09
  -3   4 -12    4.49    0.74
  -3   4 -12    3.10    0.44
   3   4  13    0.26    0.51
  -3   4 -13    0.51    0.35
  -3  -4 -13    0.50    0.75
   3  -4  14    0.82    0.51
   3   4  14    1.28    0.53
  -3  -4 -14    0.18    0.87
  -3   4 -14    1.33    0.42
   3  -4  15   -0.62    0.49
   3   4  15   -0.31    0.54
  -3   4 -15   -0.11    0.35
  -3  -4 -15    0.17    0.74
   3  -4  16    0.97    0.60
   3   4  16    0.11    0.55
  -3   4 -16    0.97    0.38
  -3  -4 -16   -0.34    0.86
   3   4  17   -0.40    0.60
   3  -4  17   -0.72    0.51
  -3   4 -17    0.18    0.38
  -3  -4 -17    0.32    0.74
   3   4  18   -0.08    0.62
   3  -4  18   -0.13    0.51
   3   5 -15    0.51    0.44
   3  -5 -15    0.39    0.60
  -3  -5  15    0.43    0.61
   3  -5 -14    2.26    0.66
   3   5 -14    0.52    0.48
  -3  -5  14    0.16    0.86
   3   5 -13    0.06    0.42
   3  -5 -13   -0.00    0.56
  -3   5  13    1.46    0.43
  -3  -5  13   -0.19    0.73
   3  -5 -12    1.04    0.44
   3   5 -12   -0.00    0.39
  -3   5  12    0.46    0.39
  -3  -5  12   -0.76    0.59
   3  -5 -11    1.49    0.66
   3   5 -11    0.69    0.47
  -3   5  11    1.06    0.48
  -3  -5  11    1.98    0.89
   3  -5 -10    1.92    0.82
   3   5 -10    3.46    0.62
  -3   5  10    3.09    0.61
  -3  -5  10    2.54    1.11
   3   5  -9   -0.21    0.34
   3  -5  -9   -0.31    0.38
  -3  -5   9   -0.93    0.67
  -3   5   9    0.41    0.36
   3  -5  -8    6.41    0.89
   3   5  -8    3.43    0.63
  -3  -5   8    2.92    1.17
  -3   5   8    4.90    0.71
   3   5  -7    0.05    0.35
   3  -5  -7    0.52    0.53
   3   5  -7    0.16    0.34
  -3   5   7    0.07    0.41
  -3  -5   7    3.17    0.64
   3   5  -6    0.33    0.37
   3   5  -6    0.47    0.31
   3  -5  -6    0.13    0.41
  -3  -5   6   -0.82    0.67
  -3   5   6    0.11    0.38
   3   5  -5   -0.04    0.36
   3  -5  -5    0.33    0.49
   3   5  -5    0.20    0.24
  -3  -5   5   -0.10    0.69
  -3   5   5    0.51    0.38
   3   5  -4    3.77    0.63
   3  -5  -4    4.56    0.90
  -3   5   4    3.83    0.69
  -3  -5   4    4.44    1.09
   3   5  -3    0.67    0.37
   3   5  -3    0.55    0.43
   3  -5  -3    0.64    0.49
  -3  -5   3   -0.15    0.62
  -3   5   3    0.83    0.43
   3   5  -2    1.44    0.45
   3  -5  -2    1.61    0.76
   3   5  -2    2.21    0.55
  -3   5   2    2.11    0.45
  -3  -5   2    1.61    0.84
   3  -5  -1    5.19    1.03
   3   5  -1    4.66    0.58
   3   5  -1    6.40    0.76
  -3  -5   1    2.92    0.98
  -3   5   1    4.13    0.73
   3   5   0    2.36    0.67
   3  -5   0    3.91    0.79
   3   5   0    2.77    0.49
  -3   5   0    3.51    0.64
  -3  -5   0    2.35    0.98
   3  -5   1    0.85    0.85
   3   5   1    1.19    0.39
   3   5   1    0.90    0.56
  -3  -5  -1    2.20    0.80
  -3   5  -1    2.22    0.55
   3   5   2    5.25    0.57
   3  -5   2    7.29    1.34
   3   5   2    8.24    0.89
  -3   5  -2    5.24    0.82
  -3  -5  -2    5.68    1.05
   3  -5   3   -0.67    0.60
   3   5   3   -0.16    0.38
  -3   5  -3    0.26    0.29
  -3  -5  -3   -0.25    0.54
   3   5   4    4.41    0.66
   3  -5   4    4.16    1.24
  -3  -5  -4    2.91    1.07
  -3   5  -4    4.60    0.63
   3  -5   5    1.08    0.89
   3   5   5    0.93    0.57
  -3   5  -5    0.94    0.55
  -3  -5  -5    1.29    0.77
   3  -5   6    0.29    0.68
   3   5   6    0.06    0.36
  -3   5  -6    0.31    0.40
  -3  -5  -6   -0.35    0.58
   3   5   7    0.34    0.56
   3  -5   7    0.35    0.78
  -3   5  -7    1.86    0.55
   3   5   8    2.21    0.69
  -3   5  -8    1.77    0.69
   3   5   9   -0.39    0.48
  -3   5  -9   -0.01    0.48
   3   5  10    1.86    0.61
  -3   5 -10    0.31    0.48
   3   5  11   -0.17    0.49
  -3   5 -11   -0.25    0.41
   3   5  12    0.46    0.70
  -3   5 -12    1.73    0.56
   3  -5  13    0.03    0.49
   3   5  13   -0.72    0.47
   4   0 -27    0.41    0.59
  -4   0  27   -0.09    0.47
   4   0 -26    9.67    1.34
  -4   0  26    8.63    1.12
   4   0 -25   -0.34    0.62
  -4   0  25   -0.75    0.51
   4   0 -24   15.21    1.46
  -4   0  24   12.12    1.19
   4   0 -23   -0.23    0.50
  -4   0  23   -0.22    0.45
   4   0 -22   17.09    1.37
  -4   0  22   14.45    1.10
   4   0 -21   -0.10    0.45
  -4   0  21   -0.31    0.42
   4   0 -20   13.40    1.15
  -4   0  20   13.79    1.11
   4   0 -19    0.07    0.36
  -4   0  19    0.08    0.29
   4   0 -18    2.38    0.45
  -4   0  18    1.63    0.54
   4   0 -17   -0.27    0.24
  -4   0  17    0.40    0.31
   4   0 -16   26.43    1.07
  -4   0  16   24.40    1.28
   4   0 -15   -0.09    0.30
   4   0 -15   -0.10    0.09
  -4   0  15   -0.37    0.26
   4   0 -14    0.24    0.10
   4   0 -14    1.00    0.29
   4   0 -13   -0.28    0.23
   4   0 -13    0.13    0.08
   4   0 -12   31.20    0.54
   4   0 -12   31.93    1.03
  -4   0  12   32.98    1.06
   4   0 -11   -0.05    0.16
   4   0 -11   -0.09    0.08
   4   0 -10   63.48    1.47
   4   0 -10   60.83    0.90
  -4   0  10   64.56    1.55
   4   0  -9   -0.14    0.16
   4   0  -9   -0.08    0.09
   4   0  -8  449.18    6.99
   4   0  -8  449.02    5.27
  -4   0   8  448.69    7.53
   4   0  -7   -0.20    0.12
   4   0  -7    0.10    0.08
   4   0  -6  116.92    1.55
   4   0  -6  111.47    1.73
  -4   0   6  109.19    1.85
   4   0  -5    0.17    0.12
   4   0  -4  257.63    3.27
   4   0  -4  258.12    3.19
  -4   0   4  255.36    3.40
   4   0  -3    1.25    0.20
  -4   0   3    0.85    0.16
   4   0  -2  496.87    6.28
   4   0  -2  486.72    5.43
  -4   0   2  499.89    5.28
  -4   0   1    0.38    0.08
  -4   0   1    0.42    0.12
   4   0   0  813.65   10.73
  -4   0   0  811.29    9.88
  -4   0   0  821.13    7.93
  -4   0  -1   -0.08    0.06
  -4   0  -1    0.03    0.12
   4   0   2   14.91    0.50
  -4   0  -2   14.99    0.46
  -4   0  -2   14.85    0.26
  -4   0  -3    0.08    0.07
  -4   0  -3   -0.25    0.14
   4   0   4  506.74    7.49
  -4   0  -4  508.58    7.98
  -4   0  -4  499.06    5.91
   4   0   5   -0.12    0.17
  -4   0  -5    0.02    0.18
   4   0   6    0.99    0.15
   4   0   6    1.18    0.24
  -4   0  -6    1.67    0.29
   4   0   7   -0.14    0.17
   4   0   7    0.08    0.12
  -4   0  -7   -0.04    0.20
   4   0   8  111.80    2.31
   4   0   8  103.98    1.83
  -4   0  -8  109.80    2.60
   4   0   9   -0.09    0.15
   4   0   9   -0.14    0.22
  -4   0  -9   -0.34    0.24
   4   0  10   21.13    0.78
   4   0  10   20.96    0.65
  -4   0 -10   19.93    0.91
   4   0  11   -0.30    0.17
   4   0  11    0.07    0.22
  -4   0 -11    0.14    0.21
   4   0  12   68.43    1.71
   4   0  12   69.07    1.92
  -4   0 -12   70.35    2.02
   4   0  13    0.14    0.28
   4   0  13   -0.15    0.22
  -4   0 -13    0.42    0.25
   4   0  14    0.36    0.35
   4   0  14    0.29    0.27
  -4   0 -14    0.62    0.32
   4   0  15   -0.30    0.41
   4   0  15    1.15    0.36
  -4   0 -15    2.48    0.51
   4   0  16  150.14    4.10
   4   0  16  137.30    3.84
  -4   0 -16  142.84    4.79
   4   0  17    1.35    0.35
   4   0  17   -0.35    0.41
  -4   0 -17   -0.44    0.36
   4   0  18    0.99    0.56
   4   0  18    1.80    0.46
  -4   0 -18    1.66    0.60
   4   0  19    0.14    0.28
  -4   0 -19   -0.64    0.35
   4   0  20    2.90    0.57
  -4   0 -20    4.42    0.76
   4   0  21    0.32    0.35
  -4   0 -21   -0.06    0.47
   4   0  22    0.38    0.36
  -4   0 -22    0.50    0.52
  -4   0 -23    1.11    0.50
  -4   0 -24    5.94    1.00
   4   1 -27    0.62    0.48
   4  -1 -27   -0.59    0.63
  -4  -1  27    0.10    0.45
  -4   1  27   -0.26    0.38
   4  -1 -26    2.12    1.07
   4   1 -26    2.18    0.81
  -4  -1  26    3.32    0.79
  -4   1  26    2.37    0.68
   4   1 -25    3.92    0.86
   4  -1 -25    3.67    0.91
  -4  -1  25    3.27    0.81
  -4   1  25    2.67    0.71
   4   1 -24    1.25    0.51
   4  -1 -24    0.80    0.69
  -4  -1  24    0.14    0.42
  -4   1  24   -0.23    0.44
   4   1 -23    1.04    0.45
   4  -1 -23    0.75    0.73
  -4   1  23    0.83    0.47
  -4  -1  23    0.25    0.54
   4   1 -22    1.05    0.46
   4  -1 -22    0.81    0.73
  -4  -1  22    1.09    0.57
  -4   1  22    1.25    0.41
   4  -1 -21    2.89    0.81
   4   1 -21    2.31    0.67
  -4  -1  21    2.31    0.71
  -4   1  21    2.75    0.62
   4  -1 -20    1.77    0.27
   4  -1 -20    2.36    0.73
   4   1 -20    2.52    0.64
  -4  -1  20    2.03    0.65
  -4   1  20    2.59    0.57
   4   1 -19    8.72    0.74
   4  -1 -19    7.83    0.44
   4  -1 -19    8.37    1.05
  -4  -1  19    8.91    0.90
  -4   1  19    9.00    0.84
   4   1 -18    1.70    0.42
   4  -1 -18    1.68    0.47
   4  -1 -18    1.39    0.27
  -4   1  18    1.61    0.46
  -4  -1  18    1.97    0.57
   4   1 -17    8.96    0.79
   4  -1 -17    6.81    0.87
   4  -1 -17    8.05    0.43
  -4  -1  17    7.57    0.75
  -4   1  17    9.92    0.81
   4  -1 -16   59.00    2.13
   4  -1 -16   59.76    1.52
   4   1 -16   60.69    1.96
  -4  -1  16   58.09    2.00
  -4   1  16   58.34    2.03
   4  -1 -15   -0.10    0.17
   4  -1 -15   -0.13    0.29
   4   1 -15    0.09    0.27
  -4  -1  15    0.16    0.24
  -4   1  15   -0.31    0.28
   4   1 -14    0.67    0.29
   4  -1 -14    0.28    0.31
   4  -1 -14    0.34    0.19
  -4  -1  14    0.11    0.25
  -4   1  14    0.24    0.29
   4  -1 -13    7.35    0.36
   4  -1 -13    7.48    0.56
   4   1 -13    7.29    0.46
  -4  -1  13    6.45    0.51
  -4   1  13    5.92    0.56
   4  -1 -12   -0.09    0.16
   4   1 -12   -0.39    0.25
  -4  -1  12   -0.34    0.21
  -4   1  12    0.10    0.24
   4   1 -11   22.19    0.85
   4  -1 -11   21.19    0.74
   4  -1 -11   22.13    0.67
  -4   1  11   21.50    0.89
  -4  -1  11   22.37    0.79
   4   1 -10   10.59    0.56
   4  -1 -10   10.38    0.46
   4  -1 -10   10.31    0.45
  -4   1  10    9.56    0.59
  -4  -1  10   10.22    0.53
   4   1  -9    6.58    0.12
   4   1  -9    6.32    0.45
   4  -1  -9    6.34    0.37
   4  -1  -9    6.50    0.33
  -4  -1   9    6.39    0.42
  -4   1   9    6.60    0.40
   4   1  -8   20.29    0.63
   4   1  -8   20.60    0.30
   4  -1  -8   20.82    0.47
   4  -1  -8   21.12    0.64
  -4   1   8   20.03    0.67
  -4  -1   8   21.81    0.82
   4   1  -7  106.15    1.27
   4   1  -7  107.84    2.20
   4  -1  -7  107.16    1.48
   4  -1  -7  109.15    2.05
  -4  -1   7  108.37    2.12
  -4   1   7  108.25    2.22
   4   1  -6   41.02    0.63
   4   1  -6   40.57    1.02
   4  -1  -6   41.61    0.99
   4  -1  -6   41.55    0.57
  -4  -1   6   40.89    1.00
  -4   1   6   39.03    0.92
   4   1  -5  103.11    1.95
   4  -1  -5  102.41    1.05
   4   1  -5  102.51    1.40
   4  -1  -5  102.12    1.83
  -4  -1   5  101.14    1.77
  -4   1   5  101.33    1.86
   4   1  -4  258.84    3.50
   4   1  -4  263.91    4.15
   4  -1  -4  262.24    4.27
   4  -1  -4  259.51    1.98
  -4  -1   4  262.75    3.61
  -4   1   4  254.98    4.17
   4   1  -3  345.80    4.79
   4   1  -3  346.89    5.39
   4  -1  -3  342.03    5.31
  -4  -1   3  349.40    4.12
  -4   1   3  347.77    5.38
   4   1  -2   61.23    1.09
   4   1  -2   60.13    1.20
   4  -1  -2   63.11    1.33
  -4  -1   2   60.28    0.77
  -4   1   2   61.16    1.13
   4   1  -1   98.45    1.70
   4  -1  -1   97.66    1.74
  -4  -1   1   97.80    0.95
  -4   1   1   97.23    0.86
  -4   1   1   96.99    1.77
   4   1   0    6.34    0.37
   4  -1   0    7.66    0.41
  -4  -1   0    6.88    0.36
  -4  -1   0    6.56    0.10
  -4   1   0    5.92    0.35
  -4   1   0    6.28    0.16
   4   1   1   67.39    1.39
   4  -1   1   67.05    1.32
  -4  -1  -1   67.71    1.40
  -4   1  -1   66.95    1.32
  -4   1  -1   67.65    0.87
   4   1   2  168.80    3.02
   4  -1   2  171.48    2.86
  -4  -1  -2  164.87    3.01
  -4   1  -2  168.00    2.21
  -4   1  -2  167.46    2.88
   4   1   3   -0.08    0.13
   4  -1   3    0.02    0.16
  -4  -1  -3    0.13    0.13
  -4   1  -3   -0.01    0.14
   4   1   4   18.29    0.63
   4  -1   4   18.38    0.65
  -4  -1  -4   18.29    0.60
  -4   1  -4   18.10    0.53
  -4   1  -4   17.87    0.58
   4   1   5    9.25    0.49
   4   1   5    9.06    0.18
   4  -1   5    9.71    0.44
  -4  -1  -5    9.04    0.52
  -4   1  -5   10.15    0.46
  -4   1  -5    8.94    0.42
   4   1   6   63.39    0.82
   4   1   6   63.93    1.53
   4  -1   6   61.97    1.44
  -4  -1  -6   62.11    1.50
  -4   1  -6   61.44    1.36
  -4   1  -6   62.31    1.41
   4   1   7   40.53    0.67
   4   1   7   39.55    1.16
   4  -1   7   40.69    1.04
  -4  -1  -7   39.05    1.27
  -4   1  -7   38.73    1.12
  -4   1  -7   37.44    1.09
   4   1   8   38.44    0.70
   4   1   8   35.05    1.13
   4  -1   8   38.40    1.03
  -4  -1  -8   36.99    1.14
  -4   1  -8   36.56    1.13
  -4   1  -8   38.93    1.21
   4   1   9   37.95    1.22
   4   1   9   40.10    0.79
   4  -1   9   37.56    1.05
   4  -1   9   39.70    1.24
  -4  -1  -9   39.55    1.37
  -4   1  -9   39.00    1.24
   4   1  10    5.57    0.52
   4   1  10    5.50    0.27
   4  -1  10    6.23    0.51
   4  -1  10    5.97    0.52
  -4  -1 -10    5.52    0.57
  -4   1 -10    5.71    0.45
   4   1  11   15.72    0.87
   4   1  11   15.37    0.49
   4  -1  11   16.89    0.82
   4  -1  11   15.71    0.77
  -4  -1 -11   15.54    0.89
  -4   1 -11   16.66    0.86
   4   1  12    0.06    0.16
   4   1  12    0.06    0.33
   4  -1  12    0.44    0.27
   4  -1  12    0.60    0.27
  -4  -1 -12    0.61    0.33
  -4   1 -12   -0.16    0.31
   4  -1  13   -0.17    0.34
   4   1  13   -0.36    0.42
   4  -1  13    0.37    0.31
   4   1  13    0.27    0.22
  -4  -1 -13    1.22    0.33
  -4   1 -13    1.74    0.39
   4  -1  14   16.54    0.96
   4   1  14   17.41    1.25
   4   1  14   15.61    0.67
   4  -1  14   16.74    0.83
  -4  -1 -14   18.89    1.16
  -4   1 -14   18.92    1.16
   4   1  15   31.22    1.12
   4   1  15   32.96    1.64
   4  -1  15   34.81    1.49
   4  -1  15   31.38    1.24
  -4  -1 -15   35.36    1.77
  -4   1 -15   35.52    1.56
   4   1  16   13.36    0.68
   4   1  16   15.50    1.21
   4  -1  16   16.96    1.06
  -4  -1 -16   17.27    1.26
  -4   1 -16   15.64    1.05
   4   1  17   26.33    1.59
   4   1  17   22.99    0.96
   4  -1  17   28.21    1.43
  -4   1 -17   27.96    1.65
  -4  -1 -17   28.31    1.66
   4   1  18   21.15    0.93
   4   1  18   25.37    1.60
   4  -1  18   25.23    1.42
  -4   1 -18   22.24    1.48
  -4  -1 -18   25.27    1.61
   4   1  19    1.79    0.54
   4   1  19    0.25    0.31
   4  -1  19    0.82    0.45
  -4  -1 -19    0.88    0.51
  -4   1 -19    0.17    0.47
   4   1  20    2.64    0.92
   4  -1  20    2.67    0.66
  -4  -1 -20    2.91    0.75
  -4   1 -20    3.13    0.71
   4  -1  21    1.09    0.60
  -4  -1 -21    2.35    0.61
  -4   1 -21    2.67    0.63
   4  -1  22    4.43    0.74
  -4  -1 -22    4.01    0.89
  -4   1 -22    2.66    0.79
   4  -1  23   -0.38    0.45
  -4  -1 -23    0.15    0.53
  -4   1 -23    0.55    0.39
   4  -1  24    0.40    0.50
  -4   1 -24    0.20    0.53
   4   2 -26    0.29    0.45
   4  -2 -26    0.10    0.69
  -4  -2  26    0.05    0.47
  -4   2  26   -0.28    0.36
   4   2 -25    2.16    0.75
   4  -2 -25    3.62    1.12
  -4   2  25    1.66    0.64
  -4  -2  25    1.89    0.65
   4   2 -24    3.94    0.84
   4  -2 -24    5.88    1.21
  -4  -2  24    3.00    0.94
  -4   2  24    3.56    0.74
   4   2 -23    2.97    0.68
   4  -2 -23    0.53    0.99
  -4  -2  23    2.92    0.73
  -4   2  23    1.01    0.58
   4   2 -22    0.59    0.46
   4  -2 -22   -0.18    0.71
   4  -2 -22    0.67    0.33
  -4  -2  22    0.36    0.43
  -4   2  22   -0.11    0.42
   4   2 -21    0.59    0.39
   4  -2 -21    0.13    0.57
   4  -2 -21    0.18    0.28
  -4  -2  21   -0.37    0.42
  -4   2  21   -0.23    0.35
   4   2 -20   12.03    1.12
   4  -2 -20   13.38    1.44
   4  -2 -20   12.56    0.85
  -4  -2  20   12.50    0.99
  -4   2  20   12.86    1.06
   4   2 -19   13.72    1.17
   4  -2 -19   14.98    1.43
   4  -2 -19   14.61    0.86
  -4  -2  19   15.57    1.28
  -4   2  19   16.22    1.17
   4   2 -18   14.74    1.15
   4  -2 -18   14.69    0.92
   4  -2 -18   13.97    1.37
  -4   2  18   15.75    1.09
  -4  -2  18   13.68    1.20
   4  -2 -17   17.64    1.41
   4  -2 -17   19.06    0.92
   4   2 -17   18.66    1.22
  -4  -2  17   19.21    1.32
  -4   2  17   19.38    1.18
   4   2 -16   16.72    1.10
   4  -2 -16   17.33    0.91
   4  -2 -16   16.16    1.20
  -4  -2  16   16.41    1.15
  -4   2  16   17.40    1.06
   4   2 -15    1.46    0.41
   4  -2 -15    1.24    0.50
   4  -2 -15    1.04    0.34
  -4  -2  15    0.35    0.44
  -4   2  15    1.11    0.40
   4   2 -14    2.67    0.48
   4  -2 -14    3.76    0.52
   4  -2 -14    3.08    0.44
  -4  -2  14    2.46    0.53
  -4   2  14    2.78    0.39
   4   2 -13   16.53    0.93
   4  -2 -13   17.31    0.87
   4  -2 -13   16.69    0.89
  -4  -2  13   16.49    0.98
  -4   2  13   16.56    0.89
   4   2 -12    0.70    0.25
   4  -2 -12    0.14    0.25
   4  -2 -12   -0.24    0.27
  -4  -2  12    0.88    0.27
  -4   2  12    0.10    0.30
   4   2 -11  151.62    3.78
   4  -2 -11  158.20    3.92
   4  -2 -11  149.46    3.00
  -4  -2  11  150.14    3.84
  -4   2  11  152.91    3.83
   4   2 -10  127.19    3.30
   4   2 -10  121.97    1.64
   4  -2 -10  127.04    2.36
   4  -2 -10  134.89    3.39
  -4   2  10  130.96    3.26
  -4  -2  10  125.24    3.21
   4   2  -9    0.29    0.29
   4   2  -9    0.51    0.11
   4  -2  -9   -0.07    0.17
   4  -2  -9    0.09    0.26
  -4   2   9   -0.03    0.24
   4   2  -8  200.96    2.99
   4   2  -8  202.30    4.57
   4  -2  -8  208.69    4.65
   4  -2  -8  201.69    2.88
  -4   2   8  199.48    4.34
  -4  -2   8  206.38    4.52
   4   2  -7  646.57    9.40
   4   2  -7  659.71   12.94
   4  -2  -7  658.71   13.17
   4  -2  -7  644.32    7.15
  -4   2   7  659.86   12.99
  -4  -2   7  656.95   12.04
   4   2  -6    5.42    0.53
   4   2  -6    6.32    0.28
   4  -2  -6    6.10    0.19
   4  -2  -6    5.74    0.48
  -4  -2   6    5.86    0.51
  -4   2   6    6.15    0.54
   4   2  -5   83.19    1.60
   4   2  -5   82.66    1.96
   4  -2  -5   84.15    2.09
  -4  -2   5   83.50    1.76
  -4   2   5   83.15    2.00
   4   2  -4   69.55    1.43
   4   2  -4   69.67    1.72
   4  -2  -4   68.79    1.70
  -4  -2   4   71.33    1.49
  -4   2   4   71.24    1.67
   4   2  -3    2.26    0.26
   4   2  -3    2.58    0.26
   4  -2  -3    2.96    0.30
  -4   2   3    1.04    0.28
   4   2  -2   92.12    1.54
   4   2  -2   94.19    2.00
   4   2  -2   94.37    1.97
   4  -2  -2   94.31    2.27
  -4   2   2   94.36    2.19
   4   2  -1    7.28    0.23
   4   2  -1    6.69    0.41
   4  -2  -1    7.05    0.50
  -4   2   1    6.76    0.10
  -4   2   1    6.91    0.46
   4   2   0   72.61    1.66
   4   2   0   69.66    1.02
   4  -2   0   72.94    1.80
  -4  -2   0   71.59    1.57
  -4   2   0   71.82    1.74
  -4   2   0   69.44    0.77
   4   2   1   19.81    0.78
   4   2   1   20.42    0.36
   4  -2   1   22.65    0.84
  -4  -2  -1   22.54    0.70
  -4   2  -1   21.93    0.37
  -4   2  -1   22.08    0.80
   4   2   2   51.83    0.73
   4   2   2   54.76    1.43
   4  -2   2   54.53    1.48
  -4  -2  -2   54.91    1.33
  -4   2  -2   52.44    1.46
  -4   2  -2   53.34    0.83
   4   2   3    9.60    0.20
   4   2   3    9.83    0.55
   4  -2   3   10.20    0.59
  -4  -2  -3   10.83    0.56
  -4   2  -3   10.10    0.29
  -4   2  -3   10.45    0.54
   4   2   4   33.75    1.07
   4   2   4   31.76    0.47
   4  -2   4   34.35    1.12
  -4  -2  -4   34.07    1.12
  -4   2  -4   34.83    1.09
  -4   2  -4   33.57    0.71
   4   2   5    0.39    0.07
   4   2   5    0.18    0.20
   4  -2   5    0.66    0.28
  -4  -2  -5    0.29    0.27
  -4   2  -5    0.96    0.20
  -4   2  -5    0.30    0.14
   4   2   6    4.75    0.43
   4   2   6    3.96    0.14
   4  -2   6    4.21    0.49
  -4  -2  -6    3.95    0.48
  -4   2  -6    4.56    0.31
  -4   2  -6    3.99    0.37
   4   2   7    2.01    0.13
   4   2   7    1.55    0.31
   4  -2   7    1.64    0.42
  -4  -2  -7    2.23    0.40
  -4   2  -7    1.93    0.28
  -4   2  -7    2.52    0.31
   4   2   8   17.50    0.38
   4   2   8   18.54    0.89
   4  -2   8   18.36    0.96
  -4  -2  -8   20.03    0.96
  -4   2  -8   18.93    0.92
  -4   2  -8   19.51    0.74
   4   2   9    5.32    0.23
   4   2   9    6.38    0.57
   4  -2   9    7.28    0.62
  -4  -2  -9    5.20    0.52
  -4   2  -9    5.59    0.59
  -4   2  -9    4.81    0.47
   4   2  10   16.17    0.93
   4   2  10   16.14    0.45
   4  -2  10   15.52    0.82
  -4  -2 -10   16.16    1.01
  -4   2 -10   16.34    0.81
  -4   2 -10   15.69    0.98
   4   2  11    1.03    0.42
   4   2  11    0.60    0.17
   4  -2  11    1.48    0.37
  -4  -2 -11    1.41    0.46
  -4   2 -11    1.11    0.36
  -4   2 -11    0.96    0.35
   4   2  12    7.59    0.73
   4   2  12    5.01    0.28
   4  -2  12    6.34    0.73
   4  -2  12    4.43    0.57
  -4  -2 -12    5.94    0.75
  -4   2 -12    6.00    0.62
   4   2  13    0.21    0.14
   4   2  13   -0.36    0.41
   4  -2  13    0.43    0.29
   4  -2  13   -0.35    0.37
  -4  -2 -13    0.41    0.41
  -4   2 -13    0.27    0.34
   4   2  14    5.60    0.34
   4   2  14    4.68    0.87
   4  -2  14    6.34    0.79
  -4  -2 -14    5.46    0.71
  -4   2 -14    5.20    0.69
   4   2  15    7.73    1.08
   4  -2  15    7.79    0.85
  -4  -2 -15    6.34    0.95
  -4   2 -15    6.99    0.78
   4   2  16    3.46    0.86
   4  -2  16    2.36    0.63
  -4  -2 -16    2.42    0.57
  -4   2 -16    2.68    0.59
   4   2  17    0.58    0.75
   4  -2  17    1.77    0.51
  -4  -2 -17    0.52    0.61
  -4   2 -17    0.88    0.48
   4   2  18    0.55    0.69
   4  -2  18   -0.17    0.44
  -4  -2 -18    0.61    0.53
  -4   2 -18    0.74    0.45
   4   2  19    8.35    1.29
   4  -2  19    6.15    0.91
  -4  -2 -19    5.73    1.04
  -4   2 -19    5.45    0.72
   4   2  20   -0.01    0.58
   4  -2  20    0.05    0.39
  -4   2 -20    0.18    0.38
  -4  -2 -20   -0.38    0.46
   4   2  21    0.63    0.72
   4  -2  21    0.27    0.50
  -4  -2 -21    0.35    0.60
  -4   2 -21    0.17    0.50
   4  -2  22    1.18    0.64
  -4  -2 -22    0.95    0.78
  -4   2 -22    1.47    0.67
   4   3 -24    0.04    0.39
  -4  -3  24    0.50    0.54
  -4   3  24    0.07    0.42
   4   3 -23    0.24    0.47
  -4  -3  23   -0.51    0.43
  -4   3  23   -0.20    0.42
   4   3 -22    0.29    0.43
   4  -3 -22   -0.07    0.38
  -4  -3  22    0.16    0.50
  -4   3  22    0.08    0.38
   4   3 -21    1.75    0.55
   4  -3 -21    2.29    0.53
  -4  -3  21    3.48    0.62
  -4   3  21    1.68    0.61
   4   3 -20    0.08    0.40
   4  -3 -20    0.32    0.37
   4  -3 -20   -0.18    0.56
  -4  -3  20    0.69    0.47
  -4   3  20   -0.14    0.38
   4   3 -19    0.12    0.34
   4  -3 -19    0.18    0.39
   4  -3 -19    0.30    0.54
  -4  -3  19    0.59    0.48
  -4   3  19    0.22    0.39
   4   3 -18    0.03    0.43
   4  -3 -18   -0.40    0.49
   4  -3 -18   -0.16    0.41
  -4  -3  18    2.01    0.48
  -4   3  18    0.52    0.39
   4  -3 -17    1.02    0.68
   4  -3 -17    1.11    0.42
   4   3 -17    1.45    0.53
  -4  -3  17    0.73    0.62
  -4   3  17    3.36    0.51
   4   3 -16    9.67    0.90
   4  -3 -16   11.14    0.92
   4  -3 -16    9.27    1.03
  -4  -3  16   10.44    0.87
  -4   3  16   10.07    0.85
   4   3 -15    4.12    0.57
   4  -3 -15    5.32    0.71
   4  -3 -15    4.30    0.66
  -4  -3  15    4.69    0.77
   4   3 -14   15.25    1.06
   4  -3 -14   15.44    0.97
   4  -3 -14   17.54    1.14
  -4  -3  14   17.16    1.24
  -4   3  14   17.46    1.06
   4   3 -13    0.18    0.37
   4  -3 -13   -0.28    0.31
   4  -3 -13   -0.46    0.40
  -4  -3  13   -0.47    0.34
  -4   3  13   -0.29    0.34
   4   3 -12   12.52    0.74
   4  -3 -12   10.73    0.80
   4  -3 -12    9.51    0.66
  -4  -3  12   12.54    1.07
  -4   3  12    9.41    0.87
   4   3 -11    4.02    0.53
   4  -3 -11    3.67    0.59
   4  -3 -11    2.08    0.36
  -4  -3  11    2.49    0.63
  -4  -3  11    3.45    0.43
  -4   3  11    1.28    0.54
   4   3 -10    0.02    0.27
   4  -3 -10    0.19    0.25
   4  -3 -10   -0.21    0.19
  -4  -3  10   -0.10    0.33
  -4   3  10    0.06    0.27
   4   3  -9    2.08    0.39
   4   3  -9    1.72    0.22
   4  -3  -9    1.33    0.48
  -4  -3   9    2.19    0.54
  -4   3   9    1.05    0.42
   4   3  -8   21.45    0.69
   4   3  -8   21.53    0.99
   4  -3  -8   22.93    1.21
  -4  -3   8   22.06    1.21
  -4   3   8   20.87    1.06
   4   3  -7    0.83    0.20
   4   3  -7    0.70    0.34
   4  -3  -7    0.58    0.42
  -4  -3   7    0.97    0.43
  -4   3   7    1.39    0.29
   4   3  -6   32.76    0.94
   4   3  -6   31.61    1.23
   4  -3  -6   32.39    1.39
  -4  -3   6   34.25    1.44
  -4   3   6   32.99    1.31
   4   3  -5    8.37    0.51
   4   3  -5    8.72    0.46
   4   3  -5    8.77    0.63
   4  -3  -5    9.24    0.59
  -4   3   5    9.14    0.66
   4   3  -4   -0.04    0.19
   4   3  -4   -0.09    0.23
   4   3  -4    0.28    0.19
   4  -3  -4    0.07    0.27
  -4   3   4    0.21    0.23
   4   3  -3    2.67    0.35
   4   3  -3    2.81    0.29
   4   3  -3    3.02    0.36
   4  -3  -3    2.71    0.38
  -4   3   3    2.89    0.40
   4   3  -2   18.82    0.79
   4   3  -2   17.66    0.76
   4   3  -2   18.00    0.62
   4  -3  -2   18.46    0.83
  -4   3   2   18.84    0.87
   4   3  -1   15.37    0.54
   4   3  -1   15.76    0.67
   4  -3  -1   15.89    0.77
  -4  -3   1   15.66    0.90
  -4   3   1   15.72    0.84
   4   3   0   17.67    0.52
   4   3   0   16.85    0.75
   4  -3   0   17.51    0.96
  -4  -3   0   16.82    0.95
  -4   3   0   17.33    0.89
   4   3   1    9.11    0.34
   4   3   1    9.45    0.68
   4  -3   1   10.03    0.76
  -4  -3  -1    9.88    0.73
  -4   3  -1    9.25    0.68
  -4   3  -1    9.05    0.27
   4   3   2   57.23    1.17
   4   3   2   64.67    2.03
   4  -3   2   63.90    2.11
  -4  -3  -2   62.63    2.02
  -4   3  -2   58.88    1.08
  -4   3  -2   59.36    1.81
   4   3   3    2.73    0.54
   4   3   3    3.49    0.20
   4  -3   3    3.10    0.59
  -4  -3  -3    3.08    0.55
  -4   3  -3    3.68    0.23
  -4   3  -3    3.98    0.50
   4   3   4   28.78    1.09
   4   3   4   23.99    0.57
   4  -3   4   28.26    1.38
  -4  -3  -4   26.33    1.29
  -4   3  -4   25.92    0.64
  -4   3  -4   27.21    1.22
   4   3   5    0.61    0.12
   4   3   5    0.63    0.30
   4  -3   5    0.75    0.46
  -4  -3  -5    0.34    0.41
  -4   3  -5    0.79    0.28
  -4   3  -5    0.59    0.18
   4   3   6   28.66    1.14
   4  -3   6   30.25    1.48
   4   3   6   24.39    0.63
  -4  -3  -6   26.91    1.37
  -4   3  -6   27.06    1.27
  -4   3  -6   25.87    0.76
   4   3   7    1.22    0.35
   4  -3   7    1.11    0.54
  -4  -3  -7    1.04    0.49
  -4   3  -7    0.76    0.25
  -4   3  -7    2.09    0.43
   4   3   8   19.64    1.09
   4  -3   8   17.35    1.29
  -4  -3  -8   16.08    1.22
  -4   3  -8   17.39    1.10
  -4   3  -8   17.49    0.77
   4   3   9    0.71    0.47
   4  -3   9    1.90    0.49
  -4  -3  -9    0.77    0.55
  -4   3  -9    1.16    0.46
  -4   3  -9    1.13    0.30
   4   3  10   17.01    1.17
   4  -3  10   15.11    1.21
  -4  -3 -10   17.02    1.31
  -4   3 -10   17.30    0.88
  -4   3 -10   16.82    1.14
   4   3  11    7.75    0.73
   4  -3  11    7.51    0.88
  -4  -3 -11    7.60    1.02
  -4   3 -11    7.52    0.64
  -4   3 -11    8.09    0.75
   4   3  12    1.94    0.53
   4  -3  12    0.62    0.45
  -4  -3 -12    1.17    0.67
  -4   3 -12    0.88    0.39
  -4   3 -12    1.46    0.54
   4   3  13    0.14    0.58
   4  -3  13    2.33    0.57
  -4  -3 -13    1.54    0.71
  -4   3 -13    1.34    0.39
   4   3  14    0.36    0.35
   4  -3  14   -0.62    0.42
  -4  -3 -14   -0.67    0.53
  -4   3 -14    0.01    0.33
   4   3  15    0.33    0.44
   4  -3  15    0.47    0.49
  -4  -3 -15    0.13    0.64
  -4   3 -15    0.45    0.40
   4   3  16    0.37    0.56
   4  -3  16    0.80    0.61
  -4  -3 -16    0.67    0.76
  -4   3 -16    1.71    0.50
   4   3  17    0.55    0.51
   4  -3  17    0.30    0.41
  -4  -3 -17    0.15    0.55
  -4   3 -17    0.35    0.45
   4   3  18    0.57    0.77
   4  -3  18    0.26    0.57
  -4   3 -18    0.83    0.51
  -4  -3 -18    0.76    0.75
   4   3  19    3.89    1.10
   4  -3  19    2.41    0.74
  -4  -3 -19    1.16    1.02
  -4   3 -19    2.11    0.70
   4   3  20    1.85    1.01
   4  -3  20    1.09    0.71
  -4  -3 -20    0.28    0.99
  -4   3 -20    1.80    0.52
   4   4 -21    0.94    0.59
   4  -4 -21    1.08    0.61
  -4  -4  21    0.70    0.75
   4  -4 -20    0.33    0.44
   4   4 -20    0.70    0.51
  -4  -4  20    0.21    0.53
  -4   4  20    0.78    0.49
   4   4 -19    1.40    0.52
   4  -4 -19    1.40    0.67
  -4  -4  19    1.39    0.80
  -4   4  19    2.20    0.58
   4   4 -18    1.67    0.47
   4  -4 -18    1.95    0.65
  -4  -4  18    1.03    0.61
  -4   4  18    1.08    0.54
   4   4 -17    1.48    0.50
   4  -4 -17    2.87    0.58
  -4  -4  17    1.79    0.81
  -4   4  17    2.47    0.58
   4   4 -16    2.50    0.61
   4  -4 -16    2.09    0.71
  -4  -4  16    2.62    0.79
  -4   4  16    2.07    0.56
   4   4 -15    0.03    0.34
   4  -4 -15   -0.03    0.41
  -4  -4  15   -0.24    0.38
  -4   4  15   -0.01    0.33
   4   4 -14    0.25    0.31
   4  -4 -14   -0.29    0.37
  -4  -4  14   -0.13    0.45
  -4   4  14   -0.02    0.30
   4   4 -13    0.03    0.29
   4  -4 -13   -0.30    0.37
  -4  -4  13    0.60    0.44
  -4   4  13   -0.19    0.30
   4   4 -12    0.03    0.36
   4  -4 -12    0.22    0.37
  -4  -4  12    0.13    0.54
  -4   4  12    0.71    0.37
   4   4 -11    4.05    0.59
   4  -4 -11    4.49    0.78
  -4  -4  11    4.25    0.91
  -4   4  11    3.01    0.63
   4   4 -10    5.52    0.67
   4  -4 -10    5.81    0.85
  -4  -4  10    5.27    1.06
  -4  -4  10    5.79    0.74
  -4   4  10    5.89    0.73
   4   4  -9    4.31    0.61
   4  -4  -9    3.91    0.78
  -4  -4   9    4.52    0.95
  -4   4   9    4.58    0.67
   4   4  -8    1.14    0.43
   4   4  -8    1.09    0.28
   4  -4  -8    1.16    0.44
  -4  -4   8    1.91    0.72
  -4   4   8    1.56    0.39
   4   4  -7    1.30    0.45
   4   4  -7    1.04    0.30
   4  -4  -7    0.36    0.46
  -4  -4   7    0.72    0.69
  -4   4   7    1.63    0.47
   4   4  -6   77.57    2.82
   4   4  -6   77.46    2.45
   4   4  -6   75.35    2.44
   4  -4  -6   77.77    3.16
  -4   4   6   74.99    2.81
   4   4  -5   13.19    0.82
   4   4  -5   11.19    0.84
   4   4  -5   12.71    0.90
   4  -4  -5   11.72    0.97
  -4   4   5   13.63    0.97
   4   4  -4    3.89    0.50
   4   4  -4    5.31    0.54
   4   4  -4    2.99    0.53
   4  -4  -4    4.60    0.61
  -4   4   4    3.02    0.64
   4   4  -3   -0.04    0.33
   4   4  -3    0.37    0.27
   4  -4  -3    0.49    0.44
  -4   4   3    0.52    0.36
   4   4  -2   13.58    0.74
   4   4  -2   14.11    0.93
   4  -4  -2   14.75    1.00
  -4  -4   2   15.55    1.37
  -4   4   2   14.60    1.00
   4   4  -1    3.44    0.34
   4   4  -1    2.95    0.53
   4  -4  -1    3.42    0.68
  -4  -4   1    3.13    0.70
  -4   4   1    2.09    0.56
   4   4   0    1.23    0.44
   4   4   0    1.75    0.29
   4  -4   0    1.20    0.58
  -4  -4   0    2.41    0.71
  -4   4   0    1.86    0.45
   4   4   1    1.80    0.42
   4   4   1    0.76    0.22
   4  -4   1    0.76    0.54
  -4  -4  -1    2.10    0.64
  -4   4  -1    1.08    0.41
   4   4   2    0.14    0.18
   4   4   2   -0.13    0.33
   4  -4   2    0.01    0.47
  -4   4  -2    0.04    0.27
  -4  -4  -2    1.78    0.44
   4   4   3   -0.30    0.31
   4   4   3    0.14    0.14
   4  -4   3   -0.11    0.46
  -4  -4  -3   -0.07    0.46
  -4   4  -3   -0.59    0.31
   4   4   4    1.38    0.21
   4   4   4    1.34    0.50
   4  -4   4    3.40    0.76
  -4  -4  -4    2.90    0.74
  -4   4  -4    1.50    0.50
   4   4   5    1.95    0.57
   4  -4   5    1.42    0.85
  -4   4  -5    2.74    0.46
  -4  -4  -5    2.49    0.79
   4   4   6    0.72    0.44
   4  -4   6   -0.05    0.61
  -4  -4  -6    0.80    0.62
  -4   4  -6    0.42    0.42
   4   4   7   10.33    0.97
   4  -4   7    9.43    1.28
  -4  -4  -7    8.81    1.27
  -4   4  -7    8.05    0.51
  -4   4  -7    9.26    0.95
   4   4   8    3.10    0.69
   4  -4   8    2.36    0.90
  -4  -4  -8    2.42    0.92
  -4   4  -8    2.83    0.37
  -4   4  -8    3.95    0.68
   4   4   9   11.39    0.98
   4  -4   9    9.64    1.22
  -4  -4  -9    8.45    1.31
  -4   4  -9    9.52    0.98
  -4   4  -9    6.84    0.52
   4   4  10    1.72    0.63
   4  -4  10    1.68    0.75
  -4  -4 -10    2.11    0.91
  -4   4 -10    1.87    0.33
  -4   4 -10    1.83    0.61
   4   4  11    1.85    0.53
  -4  -4 -11    1.73    0.90
  -4   4 -11    1.79    0.64
  -4   4 -11    1.77    0.38
   4   4  12   -0.13    0.44
  -4  -4 -12    0.22    0.65
  -4   4 -12    0.15    0.46
  -4   4 -12    0.24    0.28
   4   4  13    0.36    0.38
  -4   4 -13   -0.20    0.26
  -4   4 -13    0.38    0.30
  -4  -4 -13    0.26    0.67
   4   4  14    0.40    0.60
   4  -4  14    1.12    0.56
  -4  -4 -14    0.85    0.84
  -4   4 -14    0.36    0.39
   4   4  15    0.93    0.62
   4  -4  15    2.28    0.71
  -4  -4 -15    0.52    1.00
  -4   4 -15    1.49    0.50
   4   4  16    2.63    0.75
   4  -4  16   -0.22    0.67
  -4  -4 -16    0.61    0.95
   4   4  17   -0.11    0.62
   4  -4  17   -0.24    0.53
  -4  -4 -17   -0.02    0.79
   4   5 -15    0.53    0.47
   4  -5 -15    0.83    0.59
  -4  -5  15    0.19    0.65
   4   5 -14    4.56    0.76
   4  -5 -14    4.30    0.95
  -4  -5  14    5.38    1.30
  -4   5  14    4.50    0.78
   4   5 -13    3.15    0.63
   4  -5 -13    2.09    0.66
  -4  -5  13    2.81    1.10
  -4   5  13    2.46    0.66
   4   5 -12    0.43    0.51
   4  -5 -12    1.05    0.63
  -4  -5  12    0.50    0.90
  -4   5  12    1.55    0.51
   4   5 -11    0.26    0.41
   4  -5 -11    0.66    0.50
  -4   5  11   -0.19    0.41
  -4  -5  11    0.78    0.75
   4   5 -10    0.31    0.45
   4  -5 -10    1.94    0.47
  -4  -5  10    0.21    0.70
  -4   5  10    0.22    0.45
   4   5  -9    0.13    0.40
   4  -5  -9    0.50    0.50
  -4  -5   9    0.76    0.74
  -4   5   9    0.34    0.42
   4  -5  -8    0.19    0.45
   4   5  -8    1.39    0.41
  -4  -5   8    0.35    0.82
  -4  -5   8    1.13    0.67
  -4   5   8    0.06    0.46
   4  -5  -7    2.25    0.70
   4   5  -7    1.58    0.47
  -4   5   7    1.63    0.56
  -4  -5   7    2.59    0.92
  -4  -5   7    0.56    0.96
   4   5  -6    0.53    0.43
   4  -5  -6    0.86    0.64
  -4   5   6    2.16    0.52
   4   5  -5    8.38    0.82
   4   5  -5    6.87    0.79
   4  -5  -5    7.98    1.13
  -4   5   5    8.46    0.92
   4  -5  -4    2.19    0.76
   4   5  -4    2.66    0.55
   4   5  -4    1.30    0.50
  -4  -5   4    2.41    0.94
  -4   5   4    1.86    0.59
   4  -5  -3    4.22    0.93
   4   5  -3    4.33    0.57
   4   5  -3    3.11    0.69
  -4  -5   3    5.15    1.15
  -4   5   3    3.88    0.57
   4   5  -2    0.44    0.40
   4   5  -2    0.10    0.26
   4  -5  -2    0.18    0.44
  -4  -5   2    0.53    0.65
  -4   5   2    0.09    0.32
   4   5  -1    1.64    0.35
   4   5  -1    1.94    0.56
   4  -5  -1    2.19    0.79
  -4  -5   1    1.03    0.81
  -4   5   1    1.55    0.57
   4   5   0    2.63    0.57
   4  -5   0    1.42    0.68
  -4  -5   0    1.39    0.90
  -4   5   0    1.15    0.58
   4   5   1    1.55    0.46
   4  -5   1    0.87    0.72
  -4  -5  -1   -0.26    0.73
  -4   5  -1   -0.28    0.46
   4   5   2   -0.03    0.33
   4  -5   2    0.18    0.65
  -4  -5  -2    0.53    0.62
  -4   5  -2    0.20    0.39
   4   5   3    0.22    0.45
   4  -5   3    0.93    0.75
  -4   5  -3    0.13    0.37
  -4  -5  -3    0.90    0.69
   4  -5   4    0.92    1.09
   4   5   4    3.17    0.56
  -4  -5  -4    2.36    0.89
  -4   5  -4    1.72    0.66
   4  -5   5    0.58    0.72
   4   5   5    1.21    0.48
  -4  -5  -5    0.25    0.73
  -4   5  -5   -0.34    0.49
   4  -5   6    5.27    1.28
   4   5   6    3.71    0.80
  -4  -5  -6    2.57    1.11
  -4   5  -6    3.69    0.77
   4  -5   7    0.69    0.77
   4   5   7    0.20    0.43
  -4   5  -7    1.01    0.51
  -4  -5  -7    0.19    0.66
   4   5   8    0.41    0.36
  -4   5  -8   -0.40    0.45
   4   5   9    1.39    0.52
  -4   5  -9    1.00    0.53
   4   5  10    3.03    0.72
  -4   5 -10    3.69    0.68
   4   5  11    0.07    0.47
  -4   5 -11   -0.23    0.48
   4   5  12    0.52    0.47
  -4   5 -12   -0.66    0.48
   5   0 -28   -0.11    0.68
  -5   0  28   -0.22    0.50
   5   0 -27   -0.68    0.74
  -5   0  27   -0.45    0.57
   5   0 -26   20.77    1.90
  -5   0  26   18.14    1.55
   5   0 -25    0.78    0.51
  -5   0  25   -0.46    0.43
   5   0 -24    7.15    1.11
  -5   0  24    6.60    0.80
   5   0 -23   -0.14    0.41
  -5   0  23   -0.30    0.43
   5   0 -22    2.37    0.71
  -5   0  22    2.36    0.65
   5   0 -21   -0.07    0.46
  -5   0  21   -0.45    0.36
   5   0 -20    1.84    0.59
  -5   0  20    2.23    0.61
   5   0 -19   -0.39    0.43
   5   0 -18   43.45    1.87
  -5   0  18   41.95    1.90
   5   0 -17    0.07    0.34
  -5   0  17   -0.29    0.36
   5   0 -16   29.05    1.16
  -5   0  16   29.20    1.24
   5   0 -15   -0.21    0.26
   5   0 -15    0.01    0.09
   5   0 -14   83.63    2.32
   5   0 -14   79.71    1.29
  -5   0  14   84.34    2.30
   5   0 -13   -0.10    0.10
   5   0 -12  142.43    3.16
   5   0 -12  139.10    2.01
  -5   0  12  141.65    3.41
   5   0 -11   -0.14    0.20
   5   0 -10   49.32    1.12
   5   0 -10   48.94    0.82
  -5   0  10   48.07    1.37
   5   0  -9    0.08    0.11
   5   0  -9   -0.14    0.15
  -5   0   9    0.22    0.20
   5   0  -8   45.71    1.00
   5   0  -8   46.31    0.83
  -5   0   8   44.55    1.18
   5   0  -7   -0.15    0.14
  -5   0   7   -0.17    0.19
   5   0  -6    3.72    0.26
   5   0  -6    3.75    0.24
  -5   0   6    4.07    0.31
   5   0  -5   -0.01    0.13
   5   0  -5    0.06    0.16
  -5   0   5    0.55    0.16
   5   0  -4  254.79    3.47
   5   0  -4  249.83    3.72
  -5   0   4  253.78    3.55
   5   0  -3    0.14    0.12
   5   0  -3   -0.01    0.10
  -5   0   3   -0.11    0.10
   5   0  -2   22.05    0.65
  -5   0   2   20.80    0.48
  -5   0   2   21.20    0.42
   5   0  -1    0.71    0.14
  -5   0   1   -0.10    0.08
  -5   0   1   -0.16    0.11
   5   0   0  166.04    2.87
  -5   0   0  166.16    1.94
  -5   0   0  166.36    2.51
   5   0   1   -0.19    0.15
  -5   0  -1   -0.18    0.14
  -5   0  -1   -0.01    0.07
   5   0   2   61.64    1.36
  -5   0  -2   62.51    0.84
  -5   0  -2   63.28    1.28
   5   0   3    0.29    0.17
  -5   0  -3    0.07    0.16
  -5   0  -3   -0.02    0.07
   5   0   4   28.23    0.77
  -5   0  -4   27.03    0.51
  -5   0  -4   27.14    0.84
   5   0   5    0.18    0.19
  -5   0  -5   -0.20    0.16
  -5   0  -5    0.08    0.10
   5   0   6  551.78    7.93
   5   0   6  539.70    9.69
  -5   0  -6  533.92   10.09
   5   0   7    0.79    0.17
   5   0   7   -0.19    0.26
  -5   0  -7   -0.04    0.23
   5   0   8   45.58    0.95
   5   0   8   44.15    1.30
  -5   0  -8   44.95    1.29
   5   0   9   -0.11    0.13
   5   0   9   -0.04    0.25
   5   0  10   60.72    1.83
   5   0  10   61.75    1.35
  -5   0 -10   60.99    1.94
   5   0  11    0.42    0.30
   5   0  11   -0.08    0.15
  -5   0 -11    0.41    0.28
   5   0  12    2.21    0.30
   5   0  12    2.41    0.53
  -5   0 -12    1.94    0.38
   5   0  13   -0.12    0.35
  -5   0 -13   -0.44    0.29
   5   0  14   67.45    1.91
   5   0  14   66.59    2.30
  -5   0 -14   68.49    2.31
   5   0  15   -0.44    0.41
  -5   0 -15    0.32    0.30
   5   0  16   17.23    0.92
   5   0  16   16.28    1.27
  -5   0 -16   17.92    1.26
   5   0  17    0.12    0.27
   5   0  17    0.23    0.42
  -5   0 -17   -0.15    0.38
   5   0  18    3.80    0.69
   5   0  18    4.03    0.55
  -5   0 -18    3.66    0.63
   5   0  19    1.70    0.43
  -5   0 -19    0.83    0.61
   5   0  20    2.58    0.53
  -5   0 -20    2.55    0.73
   5   0  21   -0.30    0.33
  -5   0 -21   -0.48    0.49
  -5   0 -22    0.79    0.60
  -5   0 -23   -0.03    0.45
   5  -1 -27   -0.20    0.77
   5   1 -27   -0.41    0.48
  -5  -1  27   -0.07    0.56
  -5   1  27   -0.19    0.48
   5   1 -26    0.60    0.56
   5  -1 -26    0.93    0.81
  -5   1  26    0.17    0.48
  -5  -1  26    0.13    0.57
   5   1 -25    1.90    0.68
   5  -1 -25    0.91    0.93
  -5  -1  25    1.47    0.66
  -5   1  25    0.97    0.58
   5  -1 -24    0.51    0.91
   5   1 -24    0.92    0.64
  -5   1  24    1.99    0.47
  -5  -1  24    1.31    0.66
   5   1 -23    1.42    0.51
   5  -1 -23    2.02    0.84
  -5  -1  23    1.07    0.64
  -5   1  23    1.79    0.56
   5   1 -22    4.13    0.68
   5  -1 -22    6.09    1.06
  -5   1  22    4.62    0.74
  -5  -1  22    3.87    0.82
   5   1 -21   15.92    1.10
   5  -1 -21   18.07    1.59
  -5  -1  21   15.16    1.33
  -5   1  21   13.74    1.18
   5  -1 -20   19.64    0.74
   5  -1 -20   24.31    1.75
   5   1 -20   23.97    1.46
  -5   1  20   22.11    1.37
  -5  -1  20   23.10    1.50
   5   1 -19   10.42    0.91
   5  -1 -19    9.76    1.13
   5  -1 -19    8.14    0.46
  -5  -1  19    8.68    0.96
  -5   1  19    7.32    0.87
   5   1 -18    3.79    0.51
   5  -1 -18    3.12    0.33
   5  -1 -18    2.43    0.74
  -5  -1  18    3.30    0.67
  -5   1  18    2.84    0.60
   5  -1 -17   22.25    0.73
   5  -1 -17   24.25    1.40
   5   1 -17   23.85    1.25
  -5  -1  17   23.43    1.32
  -5   1  17   22.25    1.22
   5   1 -16    8.81    0.71
   5  -1 -16    8.04    0.40
   5  -1 -16    7.78    0.84
  -5  -1  16    7.14    0.68
  -5   1  16    7.96    0.75
   5   1 -15    2.39    0.43
   5  -1 -15    1.99    0.24
   5  -1 -15    2.13    0.51
  -5  -1  15    3.25    0.42
  -5   1  15    1.81    0.38
   5  -1 -14    4.36    0.35
   5  -1 -14    3.52    0.54
   5   1 -14    4.91    0.52
  -5   1  14    3.55    0.43
  -5  -1  14    3.66    0.58
   5  -1 -13   66.59    1.83
   5  -1 -13   64.17    1.47
   5   1 -13   65.28    1.80
  -5  -1  13   68.20    2.11
  -5   1  13   65.02    1.82
   5   1 -12    6.37    0.42
   5  -1 -12    5.56    0.38
   5  -1 -12    6.16    0.42
  -5  -1  12    5.31    0.50
  -5   1  12    5.69    0.54
   5   1 -11   15.88    0.70
   5  -1 -11   16.83    0.64
   5  -1 -11   16.04    0.54
  -5   1  11   16.86    0.66
  -5  -1  11   15.99    0.82
   5   1 -10    5.01    0.35
   5  -1 -10    4.52    0.34
   5  -1 -10    5.21    0.37
   5   1 -10    4.81    0.13
  -5  -1  10    4.57    0.42
  -5   1  10    4.11    0.46
   5   1  -9  193.33    3.96
   5  -1  -9  189.86    3.51
   5  -1  -9  192.42    2.98
   5   1  -9  190.94    2.29
  -5  -1   9  202.23    4.02
  -5   1   9  192.43    3.87
   5   1  -8   45.40    1.12
   5  -1  -8   44.86    1.14
   5  -1  -8   45.50    0.81
   5   1  -8   46.51    0.70
  -5   1   8   44.37    1.16
  -5  -1   8   46.76    1.30
   5   1  -7   33.24    0.59
   5   1  -7   33.49    0.95
   5  -1  -7   33.55    0.56
   5  -1  -7   34.29    0.92
  -5  -1   7   35.04    0.99
  -5   1   7   32.98    0.97
   5   1  -6   17.16    0.60
   5   1  -6   16.95    0.40
   5  -1  -6   16.94    0.63
   5  -1  -6   17.14    0.32
  -5  -1   6   16.67    0.61
  -5   1   6   17.14    0.55
   5  -1  -5    7.46    0.38
   5   1  -5    6.97    0.33
   5  -1  -5    6.76    0.16
   5   1  -5    7.08    0.41
  -5   1   5    7.12    0.42
  -5  -1   5    7.18    0.39
   5   1  -4  520.32    7.46
   5  -1  -4  516.02    4.44
   5  -1  -4  507.87    8.31
   5   1  -4  514.78    8.33
  -5  -1   4  520.50    6.86
  -5   1   4  516.06    8.41
   5   1  -3   45.95    1.00
   5   1  -3   43.04    1.00
   5  -1  -3   44.18    1.13
  -5  -1   3   42.90    0.69
  -5   1   3   42.82    0.45
  -5   1   3   45.45    1.07
   5   1  -2   53.13    1.09
   5   1  -2   56.89    1.21
   5  -1  -2   56.09    1.34
  -5  -1   2   54.58    0.73
  -5   1   2   55.25    0.60
  -5   1   2   56.30    1.21
   5   1  -1  284.40    4.73
   5  -1  -1  277.63    4.90
  -5  -1   1  283.94    2.53
  -5  -1   1  279.32    4.78
  -5   1   1  286.55    4.74
  -5   1   1  278.50    2.88
   5   1   0   60.99    1.40
   5  -1   0   60.84    1.46
  -5  -1   0   60.76    1.38
  -5   1   0   61.48    0.86
  -5   1   0   61.30    1.20
   5   1   1    0.50    0.16
   5  -1   1    0.52    0.24
  -5  -1  -1    0.58    0.17
  -5   1  -1    0.09    0.18
  -5   1  -1    0.47    0.10
   5   1   2   63.05    1.45
   5  -1   2   61.35    1.47
  -5  -1  -2   61.22    1.47
  -5   1  -2   63.45    1.10
  -5   1  -2   63.68    1.36
   5   1   3    2.50    0.35
   5  -1   3    4.24    0.40
  -5  -1  -3    4.56    0.37
  -5   1  -3    3.14    0.25
  -5   1  -3    4.09    0.23
   5  -1   4   58.78    1.49
   5   1   4   59.74    1.50
  -5  -1  -4   58.08    1.56
  -5   1  -4   58.90    1.24
  -5   1  -4   58.19    1.36
   5   1   5   77.30    1.75
   5   1   5   72.55    0.71
   5  -1   5   74.33    1.77
  -5  -1  -5   73.06    1.87
  -5   1  -5   75.47    1.63
  -5   1  -5   75.12    1.61
   5   1   6   21.20    0.83
   5   1   6   22.88    0.36
   5  -1   6   22.95    0.87
  -5  -1  -6   22.28    0.79
  -5   1  -6   22.43    0.80
  -5   1  -6   23.02    0.78
   5   1   7    0.17    0.09
   5   1   7    0.31    0.22
   5  -1   7    0.33    0.26
  -5  -1  -7    0.08    0.21
  -5   1  -7    0.30    0.22
  -5   1  -7    0.41    0.23
   5   1   8    8.20    0.58
   5   1   8    8.87    0.27
   5  -1   8    9.16    0.56
  -5  -1  -8    8.84    0.63
  -5   1  -8    8.75    0.62
  -5   1  -8    8.59    0.46
   5   1   9   15.45    0.39
   5   1   9   15.06    0.82
   5  -1   9   16.35    0.85
  -5  -1  -9   15.50    0.74
  -5   1  -9   14.52    0.76
  -5   1  -9   16.64    0.74
   5   1  10   43.76    1.51
   5   1  10   43.94    0.95
   5  -1  10   43.85    1.57
   5  -1  10   46.50    1.46
  -5  -1 -10   43.43    1.49
  -5   1 -10   44.82    1.35
   5   1  11    7.25    0.32
   5   1  11    6.34    0.68
   5  -1  11    7.79    0.59
   5  -1  11    7.73    0.77
  -5  -1 -11    7.68    0.60
  -5   1 -11    7.34    0.65
   5   1  12    7.85    0.38
   5   1  12    7.96    0.82
   5  -1  12    9.13    0.84
   5  -1  12    9.28    0.67
  -5  -1 -12    8.76    0.82
  -5   1 -12    8.46    0.76
   5  -1  13   32.15    1.33
   5  -1  13   31.31    1.46
   5   1  13   29.07    0.86
  -5  -1 -13   31.11    1.60
  -5   1 -13   31.24    1.55
   5   1  14    2.95    0.65
   5   1  14    1.14    0.26
   5  -1  14    3.11    0.54
   5  -1  14    1.96    0.45
  -5  -1 -14    1.44    0.56
  -5   1 -14    1.61    0.56
   5   1  15    8.29    1.13
   5  -1  15   10.46    0.90
   5  -1  15    8.68    0.80
   5   1  15    9.63    0.50
  -5  -1 -15   10.62    0.83
  -5   1 -15    9.72    0.96
   5   1  16    0.49    0.22
   5   1  16    0.52    0.58
   5  -1  16    0.08    0.39
   5  -1  16    0.67    0.44
  -5   1 -16    0.86    0.37
  -5  -1 -16    0.39    0.39
   5   1  17    0.20    0.19
   5   1  17   -0.31    0.51
   5  -1  17    0.20    0.34
  -5  -1 -17   -0.19    0.41
  -5   1 -17    0.21    0.39
   5   1  18    0.14    0.55
   5  -1  18    0.23    0.43
  -5  -1 -18    0.56    0.50
  -5   1 -18    1.36    0.49
   5   1  19    0.30    0.48
   5  -1  19    0.05    0.36
  -5  -1 -19    0.60    0.34
  -5   1 -19   -0.73    0.42
   5  -1  20   13.94    1.11
   5   1  20   12.66    1.53
  -5  -1 -20   12.76    1.05
  -5   1 -20   12.39    1.02
   5  -1  21    1.08    0.53
  -5  -1 -21    0.95    0.61
  -5   1 -21    1.05    0.57
   5  -1  22    0.67    0.56
  -5  -1 -22    2.18    0.68
  -5   1 -22    0.88    0.60
  -5   1 -23    0.81    0.52
  -5  -1 -23   -0.12    0.61
   5  -2 -26    2.23    1.21
   5   2 -26    2.41    0.63
  -5  -2  26    2.18    0.83
  -5   2  26    2.36    0.69
   5   2 -25    2.76    0.62
   5  -2 -25    2.13    1.16
  -5  -2  25    1.71    0.80
  -5   2  25    2.09    0.66
   5   2 -24    1.45    0.59
   5  -2 -24    1.94    1.12
  -5  -2  24    3.51    0.78
  -5   2  24    2.42    0.66
   5   2 -23    5.53    0.70
   5  -2 -23    4.64    1.27
  -5  -2  23    5.32    0.76
  -5   2  23    2.78    0.78
   5   2 -22    1.84    0.56
   5  -2 -22    0.20    0.83
   5  -2 -22    0.77    0.33
  -5  -2  22    1.12    0.61
  -5   2  22    1.31    0.52
   5   2 -21    2.58    0.63
   5  -2 -21    2.05    0.44
   5  -2 -21    2.02    0.89
  -5  -2  21    2.04    0.72
  -5   2  21    2.46    0.60
   5   2 -20    3.24    0.57
   5  -2 -20    3.15    0.50
   5  -2 -20    4.16    0.92
  -5   2  20    3.23    0.67
  -5  -2  20    3.32    0.78
   5   2 -19    4.20    0.80
   5  -2 -19    6.40    1.02
   5  -2 -19    5.64    0.53
  -5   2  19    4.56    0.77
  -5  -2  19    5.25    0.71
   5   2 -18   28.78    1.42
   5  -2 -18   29.37    1.28
   5  -2 -18   29.28    1.80
  -5  -2  18   30.78    1.69
  -5   2  18   31.39    1.40
   5   2 -17   -0.17    0.28
   5  -2 -17    0.20    0.28
   5  -2 -17    0.55    0.39
  -5  -2  17    0.45    0.38
  -5   2  17   -0.03    0.36
   5  -2 -16    2.59    0.60
   5  -2 -16    2.48    0.42
   5   2 -16    2.10    0.41
  -5  -2  16    1.80    0.48
  -5   2  16    1.89    0.51
   5   2 -15   11.92    0.84
   5  -2 -15   11.60    0.90
   5  -2 -15   11.32    0.73
  -5   2  15   10.81    0.69
  -5  -2  15   11.02    0.93
   5  -2 -14   -0.11    0.27
   5   2 -14    0.16    0.29
   5  -2 -14   -0.16    0.25
  -5  -2  14    0.82    0.32
  -5   2  14   -0.05    0.27
   5   2 -13   16.04    0.91
   5  -2 -13   15.33    0.76
   5  -2 -13   17.22    0.85
  -5   2  13   15.89    0.78
  -5  -2  13   16.48    0.86
   5   2 -12    3.43    0.48
   5  -2 -12    3.49    0.46
   5  -2 -12    3.06    0.43
  -5  -2  12    3.35    0.55
  -5   2  12    3.17    0.40
   5   2 -11    3.15    0.45
   5  -2 -11    2.69    0.30
   5  -2 -11    2.49    0.43
  -5   2  11    2.35    0.38
  -5  -2  11    1.36    0.49
   5   2 -10    3.74    0.18
   5   2 -10    3.72    0.50
   5  -2 -10    3.73    0.33
   5  -2 -10    4.36    0.49
  -5  -2  10    4.20    0.45
  -5   2  10    2.85    0.50
   5   2  -9   51.06    0.91
   5  -2  -9   54.10    1.73
   5   2  -9   53.03    1.70
   5  -2  -9   51.78    1.00
  -5  -2   9   56.69    1.74
  -5   2   9   53.88    1.71
   5   2  -8  117.45    3.00
   5   2  -8  114.91    1.91
   5  -2  -8  116.78    2.81
   5  -2  -8  111.05    1.48
  -5  -2   8  115.26    2.76
  -5   2   8  117.33    3.04
   5   2  -7   29.59    0.67
   5   2  -7   29.61    1.11
   5  -2  -7   27.36    0.40
   5  -2  -7   28.63    1.14
  -5  -2   7   29.09    1.03
  -5   2   7   29.18    1.14
   5   2  -6    0.24    0.22
   5  -2  -6    0.45    0.20
  -5  -2   6   -0.39    0.23
  -5   2   6    0.33    0.25
   5   2  -5   57.03    1.23
   5  -2  -5   59.29    1.70
   5   2  -5   59.99    1.60
  -5  -2   5   58.06    1.37
  -5   2   5   58.84    1.60
   5   2  -4   31.19    0.88
   5   2  -4   32.91    0.97
   5  -2  -4   30.33    1.01
  -5  -2   4   29.57    0.84
  -5   2   4   30.71    1.07
   5   2  -3  350.45    6.41
   5   2  -3  356.36    7.08
   5  -2  -3  353.25    7.28
  -5  -2   3  337.68    5.07
  -5   2   3  361.78    7.33
   5  -2  -2  267.65    5.62
   5   2  -2  265.86    5.07
   5   2  -2  249.44    5.05
  -5  -2   2  259.74    3.67
  -5   2   2  263.78    5.45
   5   2  -1    0.10    0.25
   5  -2  -1    0.03    0.30
  -5  -2   1    0.45    0.14
  -5  -2   1    0.52    0.21
  -5   2   1    1.04    0.25
   5   2   0    6.78    0.46
   5  -2   0    7.30    0.56
  -5  -2   0    7.08    0.49
  -5   2   0    6.76    0.15
  -5   2   0    7.08    0.49
   5   2   1   54.71    1.49
   5  -2   1   54.86    1.55
  -5  -2  -1   55.60    1.43
  -5   2  -1   52.26    0.76
  -5   2  -1   54.48    1.40
   5   2   2    7.49    0.14
   5   2   2    7.80    0.51
   5  -2   2    8.72    0.57
  -5  -2  -2    9.03    0.53
  -5   2  -2    7.77    0.52
  -5   2  -2    8.14    0.25
   5   2   3    7.44    0.50
   5  -2   3    7.30    0.56
  -5  -2  -3    6.93    0.51
  -5   2  -3    6.48    0.48
  -5   2  -3    7.10    0.24
   5   2   4    6.36    0.48
   5  -2   4    6.81    0.55
  -5  -2  -4    5.70    0.45
  -5   2  -4    6.84    0.49
  -5   2  -4    6.42    0.29
   5   2   5    1.01    0.31
   5  -2   5    1.36    0.36
  -5  -2  -5    1.25    0.32
  -5   2  -5    0.82    0.24
  -5   2  -5    0.72    0.19
   5  -2   6   71.44    2.04
   5   2   6   69.50    2.07
  -5  -2  -6   69.26    1.95
  -5   2  -6   69.15    1.94
  -5   2  -6   69.32    1.59
   5   2   7   11.00    0.72
   5  -2   7   10.89    0.74
  -5  -2  -7   11.66    0.66
  -5   2  -7   11.20    0.55
  -5   2  -7   12.31    0.64
   5  -2   8    4.75    0.59
   5   2   8    3.17    0.41
  -5  -2  -8    4.14    0.53
  -5   2  -8    2.68    0.49
  -5   2  -8    3.54    0.33
   5   2   9    3.37    0.42
   5  -2   9    2.82    0.53
  -5   2  -9    3.42    0.35
  -5   2  -9    2.82    0.43
  -5  -2  -9    2.24    0.53
   5   2  10   -0.39    0.26
   5  -2  10    0.10    0.36
  -5  -2 -10    0.21    0.37
  -5   2 -10   -0.34    0.27
  -5   2 -10    0.08    0.34
   5   2  11  111.30    3.60
   5  -2  11  110.40    3.17
  -5   2 -11  115.05    3.80
  -5   2 -11  106.19    3.14
  -5  -2 -11  114.08    3.75
   5   2  12    7.75    0.92
   5  -2  12    8.71    0.89
   5  -2  12    8.25    0.78
  -5   2 -12    6.87    0.75
  -5  -2 -12    8.87    0.94
   5   2  13    2.19    0.66
   5  -2  13    2.25    0.60
   5  -2  13    2.61    0.58
  -5  -2 -13    3.24    0.68
  -5   2 -13    1.92    0.53
   5   2  14   44.17    2.27
   5  -2  14   48.28    2.12
   5  -2  14   41.56    1.66
  -5  -2 -14   44.93    2.26
  -5   2 -14   46.19    1.97
   5   2  15    8.52    1.16
   5  -2  15    8.67    0.76
  -5  -2 -15    6.98    1.07
  -5   2 -15    7.67    0.87
   5   2  16   -0.52    0.56
   5  -2  16   -0.56    0.40
  -5  -2 -16    0.40    0.47
  -5   2 -16    0.02    0.37
   5   2  17    3.90    1.03
   5  -2  17    4.11    0.69
  -5  -2 -17    3.28    0.68
  -5   2 -17    3.77    0.68
   5   2  18    2.51    1.02
   5  -2  18    2.33    0.65
  -5   2 -18    2.63    0.64
  -5  -2 -18    2.72    0.78
   5   2  19    0.92    0.85
   5  -2  19    1.42    0.44
  -5  -2 -19    0.42    0.67
  -5   2 -19    0.98    0.56
   5   2  20   -0.47    0.85
   5  -2  20    2.23    0.54
  -5  -2 -20    0.23    0.67
  -5   2 -20    0.22    0.56
   5  -2  21    0.85    0.54
  -5  -2 -21    0.13    0.70
  -5   2 -21    0.87    0.47
   5  -2  22    3.28    0.86
  -5  -2 -22    4.60    1.04
  -5   2 -22    3.88    0.74
   5   3 -24    1.22    0.67
  -5  -3  24    2.52    0.63
  -5   3  24    0.72    0.62
   5   3 -23    0.19    0.55
  -5   3  23    1.72    0.53
  -5  -3  23    0.04    0.63
   5   3 -22    0.26    0.39
   5  -3 -22    0.05    0.39
  -5  -3  22    0.26    0.54
  -5   3  22    0.49    0.43
   5   3 -21    0.96    0.59
   5  -3 -21    0.83    0.50
  -5  -3  21    2.34    0.66
  -5   3  21    1.56    0.55
   5   3 -20    0.17    0.29
   5  -3 -20   -0.03    0.33
  -5  -3  20    0.02    0.42
  -5   3  20   -0.16    0.35
   5   3 -19    1.63    0.59
   5  -3 -19    1.54    0.54
  -5  -3  19    1.58    0.57
  -5   3  19    3.05    0.57
   5   3 -18    0.30    0.40
   5  -3 -18   -0.56    0.36
  -5  -3  18   -0.38    0.47
  -5   3  18   -0.13    0.38
   5   3 -17    0.26    0.40
   5  -3 -17   -0.48    0.39
  -5  -3  17    0.10    0.39
  -5   3  17    1.57    0.41
   5   3 -16    6.24    0.65
   5  -3 -16    5.91    0.74
  -5  -3  16    7.55    0.92
  -5   3  16    5.07    0.75
   5   3 -15    2.19    0.52
   5  -3 -15    1.64    0.53
  -5  -3  15    1.51    0.51
  -5   3  15    2.02    0.53
   5   3 -14    3.67    0.68
   5  -3 -14    4.13    0.72
  -5  -3  14    3.89    0.84
  -5   3  14    8.36    0.73
   5   3 -13   25.55    1.46
   5  -3 -13   25.39    1.56
  -5  -3  13   24.20    1.35
  -5   3  13   26.01    1.32
   5  -3 -12  183.58    5.72
   5   3 -12  182.64    5.58
  -5  -3  12  177.53    5.53
  -5   3  12  185.45    5.56
   5   3 -11    5.91    0.82
   5   3 -11    7.98    0.38
   5  -3 -11    6.57    0.89
  -5   3  11    7.23    0.73
  -5  -3  11    6.13    0.90
   5   3 -10    0.20    0.28
   5   3 -10    0.09    0.12
   5  -3 -10   -0.01    0.25
  -5   3  10   -0.66    0.31
  -5  -3  10   -0.17    0.28
   5   3  -9    0.56    0.17
   5   3  -9    0.46    0.29
   5  -3  -9    0.40    0.38
  -5  -3   9    0.39    0.41
  -5   3   9   -0.41    0.37
   5   3  -8    1.22    0.22
   5   3  -8    1.45    0.34
   5  -3  -8    1.57    0.46
  -5  -3   8    1.01    0.49
  -5   3   8    1.31    0.42
   5   3  -7   21.05    0.70
   5   3  -7   21.06    1.04
   5  -3  -7   21.64    1.15
  -5  -3   7   21.10    1.24
  -5   3   7   22.19    1.08
   5   3  -6    4.33    0.49
   5   3  -6    3.72    0.36
   5  -3  -6    4.23    0.47
  -5  -3   6    3.39    0.61
  -5   3   6    3.73    0.52
   5   3  -5    5.36    0.41
   5   3  -5    4.63    0.53
   5  -3  -5    4.88    0.61
  -5  -3   5    5.72    0.63
  -5   3   5    4.85    0.55
   5   3  -4   12.40    0.63
   5   3  -4   11.63    0.68
   5  -3  -4   11.44    0.68
  -5  -3   4   12.32    0.76
  -5   3   4   12.55    0.75
   5   3  -3    3.90    0.42
   5   3  -3    4.72    0.42
   5  -3  -3    4.22    0.54
  -5   3   3    3.95    0.40
   5   3  -2    2.94    0.23
   5   3  -2    3.21    0.32
   5  -3  -2    1.92    0.48
  -5  -3   2    2.89    0.39
  -5   3   2    2.55    0.43
   5   3  -1    0.64    0.15
   5   3  -1    0.90    0.25
   5  -3  -1    2.17    0.37
  -5  -3   1    1.21    0.37
  -5   3   1    0.69    0.34
   5   3   0    1.75    0.39
   5   3   0    1.82    0.17
   5  -3   0    2.98    0.39
  -5  -3   0    1.77    0.44
  -5   3   0    2.40    0.42
   5   3   1    1.62    0.31
   5   3   1    1.74    0.15
   5  -3   1    1.64    0.47
  -5  -3  -1    1.27    0.45
  -5   3  -1    1.52    0.40
   5   3   2   11.36    0.32
   5   3   2   13.52    0.78
   5  -3   2   13.72    0.91
  -5  -3  -2   12.55    0.86
  -5   3  -2   11.45    0.65
  -5   3  -2   11.44    0.33
   5   3   3    8.32    0.26
   5  -3   3   10.10    0.83
   5   3   3    9.35    0.72
  -5  -3  -3    9.55    0.63
  -5   3  -3    9.20    0.70
  -5   3  -3    8.69    0.28
   5   3   4    2.24    0.46
   5  -3   4    1.95    0.55
  -5  -3  -4    2.26    0.51
  -5   3  -4    1.65    0.37
  -5   3  -4    2.09    0.18
   5   3   5    0.84    0.38
   5  -3   5    0.62    0.49
  -5  -3  -5    0.63    0.43
  -5   3  -5    0.53    0.16
  -5   3  -5    0.95    0.30
   5   3   6    1.76    0.47
   5  -3   6    1.51    0.64
  -5  -3  -6    1.79    0.44
  -5   3  -6    1.90    0.23
  -5   3  -6    1.91    0.46
   5   3   7   10.46    0.71
   5  -3   7    9.19    1.06
  -5  -3  -7   10.61    0.94
  -5   3  -7    9.18    0.83
  -5   3  -7    9.08    0.52
   5   3   8   -0.14    0.31
   5  -3   8    0.17    0.39
  -5  -3  -8   -0.34    0.34
  -5   3  -8    0.04    0.31
  -5   3  -8    0.10    0.18
   5   3   9    0.07    0.38
   5  -3   9    0.04    0.46
  -5  -3  -9    0.88    0.43
  -5   3  -9    0.04    0.24
  -5   3  -9    0.28    0.37
   5   3  10    0.21    0.42
   5  -3  10    0.21    0.50
  -5  -3 -10    0.45    0.40
  -5   3 -10    0.47    0.30
  -5   3 -10    0.27    0.42
   5   3  11    3.20    0.59
   5  -3  11    3.97    0.69
  -5  -3 -11    3.60    0.71
  -5   3 -11    3.63    0.73
  -5   3 -11    4.26    0.52
   5   3  12    1.68    0.53
   5  -3  12    0.41    0.55
  -5  -3 -12    0.28    0.51
  -5   3 -12    1.05    0.35
  -5   3 -12    0.90    0.44
   5   3  13    0.74    0.58
  -5  -3 -13    1.21    0.68
  -5   3 -13    1.25    0.44
   5   3  14    0.57    0.51
   5  -3  14    0.10    0.38
  -5  -3 -14   -0.15    0.57
  -5   3 -14    0.48    0.37
   5   3  15    2.56    0.80
   5  -3  15    3.37    0.70
  -5  -3 -15    1.74    0.73
  -5   3 -15    2.11    0.59
   5   3  16    7.04    1.24
   5  -3  16    6.71    0.87
  -5  -3 -16    7.25    1.29
  -5   3 -16    7.52    0.87
   5   3  17    0.13    0.59
   5  -3  17   -0.22    0.45
  -5  -3 -17    0.11    0.59
  -5   3 -17   -0.14    0.38
   5   3  18    0.83    0.79
   5  -3  18    0.73    0.57
  -5  -3 -18    0.48    0.75
  -5   3 -18    0.40    0.51
   5   3  19    0.09    0.69
   5  -3  19    0.58    0.40
  -5  -3 -19    0.10    0.64
  -5   3 -19   -0.39    0.45
   5   3  20    0.92    0.85
   5  -3  20   -0.06    0.57
  -5  -3 -20    0.49    0.76
  -5   3 -20    0.61    0.54
   5   4 -21   -0.34    0.46
   5  -4 -21   -0.14    0.48
  -5  -4  21   -0.22    0.62
  -5   4  21    0.08    0.46
   5   4 -20    0.37    0.48
   5  -4 -20   -0.55    0.49
  -5  -4  20    0.93    0.53
  -5   4  20    0.42    0.47
   5   4 -19    0.79    0.62
   5  -4 -19    1.91    0.65
  -5  -4  19    1.12    0.82
  -5   4  19    1.94    0.62
   5   4 -18    4.51    0.89
   5  -4 -18    5.82    0.94
  -5  -4  18    7.67    0.98
  -5   4  18    4.89    0.86
   5   4 -17    2.27    0.67
   5  -4 -17    3.10    0.71
  -5  -4  17    2.26    0.90
  -5   4  17    2.58    0.64
   5   4 -16    0.09    0.33
   5  -4 -16    0.34    0.39
  -5  -4  16   -0.34    0.38
  -5   4  16   -0.07    0.33
   5  -4 -15    0.09    0.43
  -5  -4  15   -0.11    0.56
  -5   4  15    0.45    0.38
   5   4 -14   -0.57    0.33
   5  -4 -14    0.01    0.38
  -5  -4  14    1.09    0.49
  -5   4  14   -0.08    0.35
   5   4 -13    3.45    0.60
   5  -4 -13    2.65    0.69
  -5  -4  13    3.24    0.89
  -5   4  13    3.00    0.62
   5   4 -12   -0.03    0.36
   5  -4 -12   -0.50    0.35
  -5  -4  12    0.42    0.58
  -5   4  12   -0.41    0.37
   5   4 -11    0.79    0.39
   5  -4 -11    0.73    0.48
  -5  -4  11    0.86    0.64
  -5   4  11   -0.10    0.42
   5   4 -10    0.07    0.19
   5   4 -10    0.17    0.25
   5  -4 -10   -0.30    0.30
  -5  -4  10    0.45    0.50
  -5   4  10   -0.11    0.32
   5   4  -9    2.07    0.29
   5   4  -9    1.35    0.48
   5  -4  -9    1.65    0.59
  -5  -4   9    1.11    0.79
  -5   4   9    1.02    0.52
   5   4  -8    1.12    0.32
   5   4  -8    0.23    0.44
   5  -4  -8    0.80    0.53
  -5  -4   8    1.89    0.63
  -5   4   8    1.00    0.46
   5   4  -7    6.39    0.59
   5   4  -7    6.30    0.64
   5  -4  -7    8.20    0.75
  -5  -4   7    6.47    1.09
  -5   4   7    6.49    0.64
   5   4  -6    0.00    0.27
   5   4  -6   -0.47    0.32
   5  -4  -6   -0.12    0.41
  -5  -4   6   -0.32    0.51
  -5   4   6    0.18    0.35
   5   4  -5   -0.42    0.27
   5   4  -5    0.14    0.26
   5  -4  -5   -0.12    0.37
  -5  -4   5   -0.43    0.44
  -5   4   5    0.60    0.31
   5   4  -4   59.99    2.13
   5   4  -4   55.97    1.75
   5  -4  -4   63.34    2.62
  -5   4   4   61.97    2.41
   5   4  -3    0.22    0.30
   5   4  -3   -0.27    0.24
  -5  -4   3    0.67    0.47
  -5   4   3   -0.44    0.28
   5   4  -2    0.01    0.21
   5   4  -2    0.15    0.31
   5  -4  -2    0.24    0.40
  -5  -4   2    1.86    0.49
  -5   4   2   -0.64    0.34
   5   4  -1    0.46    0.36
   5   4  -1    0.36    0.20
   5  -4  -1    0.11    0.48
  -5  -4   1    2.39    0.57
  -5   4   1    0.36    0.40
   5   4   0    8.76    0.75
   5   4   0    7.76    0.42
   5  -4   0    7.84    0.95
  -5  -4   0    8.25    1.13
  -5   4   0    7.60    0.65
   5   4   1    1.55    0.22
   5   4   1    1.75    0.48
   5  -4   1    3.52    0.66
  -5  -4  -1    2.72    0.75
  -5   4  -1    1.88    0.49
   5   4   2    0.36    0.32
   5  -4   2   -0.55    0.45
  -5  -4  -2   -0.54    0.47
   5   4   3    0.83    0.40
   5  -4   3   -0.38    0.63
  -5  -4  -3    1.12    0.64
  -5   4  -3    0.91    0.36
   5   4   4    0.26    0.39
   5  -4   4   -0.24    0.62
  -5  -4  -4    0.65    0.58
  -5   4  -4    0.46    0.38
   5  -4   5    2.86    0.73
   5   4   5    0.88    0.49
  -5  -4  -5    0.74    0.73
  -5   4  -5    0.56    0.49
   5   4   6    9.73    0.96
   5  -4   6    9.63    1.36
  -5  -4  -6    8.54    1.35
  -5   4  -6    9.24    0.82
   5   4   7   -0.26    0.42
   5  -4   7    0.14    0.51
  -5  -4  -7   -0.02    0.58
  -5   4  -7    0.87    0.42
   5   4   8    1.95    0.63
   5  -4   8    1.94    0.88
  -5  -4  -8    2.10    0.91
  -5   4  -8    2.83    0.53
   5   4   9   -0.10    0.42
   5  -4   9   -0.22    0.57
  -5  -4  -9    0.23    0.62
  -5   4  -9    0.60    0.43
   5   4  10    0.12    0.37
   5  -4  10   -0.08    0.60
  -5  -4 -10    0.88    0.67
  -5   4 -10    0.39    0.37
   5   4  11   -0.16    0.39
  -5  -4 -11    0.92    0.60
  -5   4 -11   -0.32    0.40
   5   4  12    3.99    0.71
  -5  -4 -12    2.88    1.23
  -5   4 -12    4.92    0.73
   5   4  13    0.04    0.51
  -5  -4 -13    0.30    0.73
  -5   4 -13    0.30    0.41
   5   4  14    1.09    0.66
   5  -4  14    0.75    0.65
  -5  -4 -14    0.94    0.93
   5   4  15   -0.74    0.56
   5  -4  15    0.89    0.54
  -5  -4 -15    0.55    0.76
   5   4  16   -0.41    0.69
   5  -4  16    1.63    0.51
  -5  -4 -16   -1.23    0.90
   5   5 -15    0.76    0.56
   5  -5 -15    0.75    0.69
  -5  -5  15    0.91    0.94
  -5   5  15    1.69    0.58
   5   5 -14   -0.42    0.43
   5  -5 -14   -0.24    0.43
  -5  -5  14   -1.31    0.75
  -5   5  14    0.35    0.46
   5   5 -13    2.25    0.69
   5  -5 -13    3.62    0.84
  -5  -5  13    4.18    1.21
  -5   5  13    3.12    0.75
   5   5 -12    5.43    0.80
   5  -5 -12    3.86    0.97
  -5  -5  12    7.00    1.42
  -5   5  12    5.25    0.84
   5   5 -11   -0.10    0.42
   5  -5 -11   -0.78    0.50
  -5  -5  11   -0.69    0.75
  -5   5  11    0.22    0.42
   5   5 -10    1.30    0.48
   5  -5 -10    0.57    0.59
  -5  -5  10    0.31    0.86
  -5   5  10    0.71    0.51
   5   5  -9    0.15    0.35
   5  -5  -9   -0.51    0.46
  -5  -5   9    1.00    0.68
  -5   5   9    0.24    0.39
   5   5  -8    0.13    0.35
   5  -5  -8   -0.74    0.44
  -5  -5   8    0.22    0.66
  -5   5   8    0.01    0.39
   5   5  -7    0.56    0.38
   5  -5  -7    0.49    0.59
  -5  -5   7    0.33    0.83
  -5   5   7    1.22    0.47
   5   5  -6    1.30    0.50
   5  -5  -6    1.73    0.71
  -5  -5   6    2.23    0.95
  -5   5   6    2.41    0.61
   5   5  -5    3.17    0.62
   5  -5  -5    3.28    0.69
  -5  -5   5    2.68    0.93
  -5  -5   5    3.50    1.12
  -5   5   5    4.18    0.73
   5   5  -4    2.01    0.59
   5  -5  -4    2.42    0.82
  -5  -5   4    4.57    1.04
  -5   5   4    2.84    0.68
   5   5  -3    8.05    0.85
   5  -5  -3    7.62    1.15
  -5  -5   3    6.91    1.43
  -5   5   3    6.94    0.90
   5   5  -2   -0.06    0.39
   5  -5  -2   -0.06    0.56
  -5  -5   2    0.07    0.68
  -5   5   2   -0.42    0.40
   5   5  -1    3.34    0.66
   5  -5  -1    2.40    0.93
  -5  -5   1    3.06    0.95
  -5   5   1    2.86    0.65
   5   5   0    3.89    0.69
   5  -5   0    2.82    1.05
  -5  -5   0    3.61    1.15
  -5   5   0    3.70    0.75
   5   5   1    0.47    0.43
   5  -5   1   -0.12    0.67
  -5  -5  -1   -0.19    0.69
  -5   5  -1    0.31    0.45
   5   5   2    2.86    0.67
   5  -5   2    3.59    1.09
  -5  -5  -2    2.20    1.04
  -5   5  -2    2.25    0.53
   5   5   3   -0.72    0.50
   5  -5   3    0.00    0.83
  -5  -5  -3   -0.39    0.68
  -5   5  -3   -0.59    0.48
   5   5   4   -0.15    0.44
   5  -5   4   -0.16    0.72
  -5  -5  -4    0.60    0.68
  -5   5  -4   -0.42    0.43
   5   5   5    3.72    0.65
   5  -5   5    3.24    1.19
  -5  -5  -5    4.23    1.19
  -5   5  -5    3.10    0.77
   5   5   6    0.74    0.56
   5  -5   6    0.28    0.83
  -5  -5  -6    0.12    0.81
  -5   5  -6    0.81    0.53
   5   5   7    0.55    0.53
   5  -5   7    1.09    0.82
  -5  -5  -7    0.61    0.78
  -5   5  -7    0.31    0.42
   5   5   8    0.22    0.45
  -5  -5  -8   -0.60    0.67
  -5   5  -8    0.25    0.37
   5   5   9   -0.37    0.51
  -5   5  -9    0.91    0.52
   5   5  10    0.30    0.56
  -5   5 -10    0.45    0.55
   5   5  11    6.34    0.89
  -5   5 -11    5.87    1.08
  -6   0  28    3.00    0.82
   6   0 -27   -0.39    0.69
  -6   0  27   -0.28    0.54
   6   0 -26    2.95    0.99
  -6   0  26    2.59    0.63
   6   0 -25   -0.73    0.55
  -6   0  25    0.33    0.43
   6   0 -24    2.61    0.81
  -6   0  24    1.69    0.68
   6   0 -23   -0.41    0.53
  -6   0  23    0.63    0.37
   6   0 -22    1.17    0.59
  -6   0  22    0.63    0.52
   6   0 -21   -0.24    0.42
  -6   0  21   -0.04    0.32
   6   0 -20    3.32    0.69
  -6   0  20    2.88    0.65
   6   0 -19    0.16    0.39
  -6   0  19   -0.62    0.39
   6   0 -18    9.03    0.72
  -6   0  18    7.84    0.72
   6   0 -17   -0.24    0.37
  -6   0  17   -0.38    0.31
   6   0 -16   19.23    1.05
   6   0 -16   17.65    0.42
  -6   0  16   16.86    0.91
   6   0 -15    0.14    0.12
   6   0 -15   -0.21    0.30
  -6   0  15    0.39    0.25
   6   0 -14   22.70    0.51
   6   0 -14   24.70    1.03
  -6   0  14   22.67    1.08
   6   0 -13   -0.08    0.10
   6   0 -13   -0.11    0.24
   6   0 -12   81.69    1.41
   6   0 -12   80.67    2.02
  -6   0  12   78.31    2.15
   6   0 -11   -0.06    0.11
   6   0 -11    0.22    0.18
   6   0 -10  112.83    1.92
   6   0 -10  111.52    2.31
  -6   0  10  107.85    2.37
   6   0  -9   -0.07    0.13
   6   0  -9   -0.03    0.16
  -6   0   9   -0.11    0.21
   6   0  -8   47.93    1.06
   6   0  -8   47.43    0.98
  -6   0   8   46.93    1.12
   6   0  -7    0.50    0.15
   6   0  -7   -0.11    0.17
  -6   0   7   -0.04    0.19
   6   0  -6    0.22    0.16
   6   0  -6   -0.10    0.13
  -6   0   6    0.11    0.16
   6   0  -5   -0.04    0.14
   6   0  -5   -0.07    0.18
  -6   0   5   -0.27    0.16
   6   0  -4   82.83    1.45
   6   0  -4   81.52    1.65
  -6   0   4   84.91    1.47
   6   0  -3   -0.28    0.18
   6   0  -3    0.12    0.09
   6   0  -2  318.33    5.18
  -6   0   2  318.78    4.11
  -6   0   2  320.65    4.72
   6   0  -1   -0.23    0.16
  -6   0   1    0.02    0.13
  -6   0   1    0.12    0.08
   6   0   0   28.08    0.79
  -6   0   0   27.94    0.49
  -6   0   0   28.06    0.71
   6   0   1   -0.18    0.17
  -6   0  -1    0.12    0.15
  -6   0  -1    0.10    0.08
   6   0   2  308.66    5.57
  -6   0  -2  312.65    5.24
  -6   0  -2  305.68    3.87
  -6   0  -3    0.05    0.09
  -6   0  -3    0.05    0.18
   6   0   4  135.74    2.88
  -6   0  -4  138.19    2.76
  -6   0  -4  134.01    2.01
   6   0   5   -0.15    0.25
  -6   0  -5   -0.42    0.25
   6   0   6  125.95    2.94
  -6   0  -6  120.99    2.76
   6   0   7    0.06    0.11
   6   0   7   -0.08    0.23
  -6   0  -7    0.32    0.24
   6   0   8   58.25    1.23
   6   0   8   57.95    1.61
  -6   0  -8   57.36    1.77
   6   0   9    0.17    0.14
   6   0   9   -0.52    0.26
  -6   0  -9   -0.01    0.20
   6   0  10   13.70    0.89
   6   0  10   11.70    0.48
  -6   0 -10   12.08    0.81
   6   0  11   -0.10    0.17
   6   0  11    0.27    0.33
  -6   0 -11   -0.09    0.22
   6   0  12    8.82    0.88
   6   0  12    7.35    0.45
  -6   0 -12    7.58    0.73
   6   0  13   -0.32    0.20
   6   0  13    0.01    0.46
  -6   0 -13   -0.18    0.36
   6   0  14   34.00    1.23
   6   0  14   35.44    1.91
  -6   0 -14   34.57    1.74
   6   0  15   -0.56    0.55
  -6   0 -15   -0.36    0.45
   6   0  16   10.32    1.02
   6   0  16   10.70    0.70
  -6   0 -16   10.87    1.02
   6   0  17    0.61    0.48
  -6   0 -17    0.58    0.39
   6   0  18   24.18    1.76
   6   0  18   24.37    1.25
  -6   0 -18   25.15    1.61
   6   0  19    0.05    0.29
  -6   0 -19    0.16    0.43
  -6   0 -20    2.66    0.62
  -6   0 -21   -0.52    0.56
  -6   0 -22    0.74    0.63
   6   1 -27    0.43    0.58
   6  -1 -27   -0.72    0.82
  -6  -1  27    0.50    0.56
  -6   1  27    0.41    0.51
   6   1 -26   -0.01    0.56
   6  -1 -26    0.21    0.63
  -6  -1  26    0.04    0.54
  -6   1  26    0.55    0.39
   6   1 -25    1.84    0.74
   6  -1 -25    1.48    1.03
  -6  -1  25    2.23    0.73
  -6   1  25    2.06    0.64
   6   1 -24    3.42    0.84
   6  -1 -24    4.81    1.16
  -6  -1  24    3.61    0.84
  -6   1  24    3.21    0.75
   6   1 -23    4.77    0.87
   6  -1 -23    6.06    1.18
  -6  -1  23    4.38    0.87
  -6   1  23    4.32    0.66
   6   1 -22    0.57    0.49
   6  -1 -22   -0.29    0.70
  -6  -1  22    0.62    0.51
  -6   1  22    0.48    0.37
   6  -1 -21   14.64    1.57
   6   1 -21   13.91    1.27
  -6  -1  21   12.33    1.30
  -6   1  21   14.80    1.22
   6   1 -20   55.68    2.22
   6  -1 -20   56.69    2.87
   6  -1 -20   48.10    1.39
  -6  -1  20   56.25    2.55
  -6   1  20   53.06    2.12
   6  -1 -19   11.25    1.22
   6   1 -19   10.75    0.98
   6  -1 -19    9.40    0.48
  -6  -1  19    9.17    0.87
  -6   1  19   10.61    0.82
   6   1 -18    0.32    0.33
   6  -1 -18    0.81    0.52
   6  -1 -18    0.41    0.19
  -6  -1  18    0.07    0.44
  -6   1  18    1.09    0.42
   6   1 -17   11.44    0.88
   6  -1 -17   10.70    0.49
   6  -1 -17   12.25    1.08
  -6  -1  17   11.87    0.99
  -6   1  17   12.40    0.77
   6   1 -16   11.30    0.84
   6  -1 -16   10.73    0.49
   6  -1 -16   12.54    1.00
  -6  -1  16   10.89    0.79
  -6   1  16   13.62    0.91
   6  -1 -15   36.46    1.52
   6  -1 -15   33.60    1.02
   6   1 -15   37.08    1.30
  -6  -1  15   36.41    1.57
  -6   1  15   35.53    1.45
   6   1 -14    0.67    0.28
   6  -1 -14    0.03    0.32
   6  -1 -14    0.11    0.17
  -6  -1  14    0.12    0.32
  -6   1  14    0.18    0.31
   6  -1 -13    9.61    0.49
   6  -1 -13   11.27    0.67
   6   1 -13   10.13    0.64
  -6  -1  13    9.67    0.73
  -6   1  13    9.63    0.70
   6   1 -12    7.78    0.54
   6   1 -12    7.05    0.17
   6  -1 -12    7.76    0.42
   6  -1 -12    7.64    0.53
  -6  -1  12    6.82    0.50
  -6   1  12    7.27    0.57
   6   1 -11    5.24    0.47
   6   1 -11    6.10    0.18
   6  -1 -11    6.41    0.43
   6  -1 -11    5.47    0.38
  -6  -1  11    5.72    0.45
  -6   1  11    5.65    0.43
   6   1 -10   52.26    1.49
   6  -1 -10   52.81    1.32
   6  -1 -10   52.99    1.10
   6   1 -10   51.48    0.84
  -6   1  10   51.16    1.53
  -6  -1  10   52.86    1.54
   6  -1  -9   59.05    1.48
   6   1  -9   58.02    0.98
   6  -1  -9   59.20    1.14
   6   1  -9   58.18    1.51
  -6   1   9   58.85    1.50
  -6  -1   9   56.66    1.45
   6   1  -8   73.76    1.76
   6   1  -8   72.91    1.19
   6  -1  -8   72.61    1.18
   6  -1  -8   75.00    1.73
  -6   1   8   71.19    1.66
  -6  -1   8   73.28    1.72
   6  -1  -7   10.48    0.56
   6   1  -7   10.72    0.51
   6   1  -7    9.90    0.33
   6  -1  -7   10.37    0.31
  -6  -1   7    9.83    0.53
  -6   1   7   10.18    0.53
   6   1  -6   20.87    0.74
   6   1  -6   21.23    0.59
   6  -1  -6   21.81    0.38
   6  -1  -6   22.65    0.70
  -6   1   6   23.17    0.70
  -6  -1   6   22.15    0.69
   6   1  -5  101.81    2.17
   6   1  -5  102.06    1.85
   6  -1  -5  102.34    1.23
   6  -1  -5  101.23    2.21
  -6  -1   5  100.93    1.78
  -6   1   5  100.94    2.13
   6  -1  -4   21.49    0.73
   6   1  -4   22.06    0.66
   6   1  -4   24.82    0.78
  -6  -1   4   22.03    0.51
  -6   1   4   21.76    0.33
  -6   1   4   22.76    0.76
   6   1  -3   71.99    1.48
   6   1  -3   74.02    1.55
   6  -1  -3   71.97    1.67
  -6  -1   3   73.57    1.07
  -6   1   3   74.27    1.63
  -6   1   3   72.47    0.88
   6   1  -2    6.43    0.35
   6  -1  -2    5.56    0.41
  -6  -1   2    7.16    0.42
  -6  -1   2    6.58    0.20
  -6   1   2    6.58    0.33
  -6   1   2    6.58    0.19
   6   1  -1   97.19    2.04
   6  -1  -1   98.33    2.27
  -6  -1   1   96.25    0.98
  -6   1   1   98.69    1.99
  -6   1   1   98.50    1.30
  -6  -1   1   96.96    1.96
   6   1   0   15.93    0.67
   6  -1   0   17.21    0.66
  -6  -1   0   17.02    0.58
  -6   1   0   15.47    0.56
  -6   1   0   16.49    0.37
   6  -1   1    4.26    0.43
   6   1   1    3.84    0.31
  -6   1  -1    3.87    0.31
  -6   1  -1    3.55    0.20
  -6  -1  -1    4.08    0.31
   6   1   2   16.47    0.69
   6  -1   2   16.55    0.66
  -6  -1  -2   16.16    0.71
  -6   1  -2   16.66    0.61
  -6   1  -2   17.31    0.46
   6   1   3    4.33    0.38
   6  -1   3    5.37    0.48
  -6  -1  -3    5.11    0.39
  -6   1  -3    5.02    0.33
  -6   1  -3    5.51    0.38
   6   1   4  326.37    6.57
   6  -1   4  328.20    6.41
  -6  -1  -4  322.38    6.71
  -6   1  -4  326.36    6.16
  -6   1  -4  333.28    5.81
   6   1   5    1.67    0.31
   6  -1   5    2.87    0.34
  -6  -1  -5    2.66    0.38
  -6   1  -5    3.02    0.35
  -6   1  -5    2.37    0.27
   6   1   6    1.97    0.34
   6  -1   6    1.94    0.38
  -6  -1  -6    1.52    0.38
  -6   1  -6    2.02    0.34
  -6   1  -6    1.83    0.30
   6   1   7   17.59    0.82
   6   1   7   17.50    0.33
   6  -1   7   18.04    0.90
  -6  -1  -7   16.94    0.75
  -6   1  -7   18.04    0.84
  -6   1  -7   16.22    0.73
   6   1   8    8.77    0.26
   6  -1   8    8.49    0.73
   6   1   8    8.44    0.66
  -6   1  -8   10.48    0.70
  -6   1  -8    8.86    0.60
  -6  -1  -8    9.81    0.68
   6   1   9   49.66    0.92
   6  -1   9   50.28    1.79
   6   1   9   52.93    1.63
  -6  -1  -9   52.94    1.69
  -6   1  -9   52.01    1.82
  -6   1  -9   53.42    1.53
   6   1  10    0.03    0.11
   6   1  10   -0.59    0.30
   6  -1  10   -0.06    0.23
   6  -1  10    0.63    0.32
  -6  -1 -10    0.45    0.24
  -6   1 -10   -0.18    0.26
   6   1  11    4.15    0.64
   6   1  11    5.01    0.26
   6  -1  11    6.39    0.54
   6  -1  11    6.52    0.78
  -6  -1 -11    4.22    0.56
  -6   1 -11    5.11    0.62
   6   1  12   50.18    1.22
   6   1  12   52.01    2.14
   6  -1  12   58.81    1.90
   6  -1  12   57.06    2.11
  -6  -1 -12   56.99    2.22
  -6   1 -12   53.01    2.03
   6   1  13   12.34    1.15
   6  -1  13   14.96    1.14
   6  -1  13   14.68    0.88
   6   1  13   12.13    0.49
  -6   1 -13   15.04    1.04
  -6  -1 -13   13.59    0.93
   6   1  14    1.48    0.24
   6   1  14    2.14    0.69
   6  -1  14    2.62    0.65
   6  -1  14    2.44    0.45
  -6   1 -14    1.66    0.55
  -6  -1 -14    2.24    0.61
   6   1  15    1.51    0.76
   6  -1  15    2.35    0.58
   6  -1  15    2.40    0.47
  -6  -1 -15    2.43    0.62
  -6   1 -15    2.05    0.48
   6   1  16    3.96    0.92
   6  -1  16    3.78    0.78
   6  -1  16    3.02    0.59
  -6  -1 -16    4.09    0.63
  -6   1 -16    5.16    0.71
   6  -1  17    3.59    0.52
   6   1  17    3.23    0.92
  -6  -1 -17    3.82    0.61
  -6   1 -17    2.87    0.72
   6   1  18    0.49    0.73
   6  -1  18    0.86    0.46
  -6  -1 -18    0.75    0.46
  -6   1 -18    1.91    0.55
   6   1  19    0.02    0.59
   6  -1  19    0.39    0.38
  -6  -1 -19    0.02    0.38
  -6   1 -19    0.15    0.46
   6  -1  20    5.82    0.79
  -6  -1 -20    4.92    0.80
  -6   1 -20    5.71    0.93
   6  -1  21    2.05    0.60
  -6  -1 -21    1.93    0.74
  -6   1 -21    2.18    0.56
  -6  -1 -22   -0.21    0.49
  -6   1 -22   -0.06    0.46
   6   2 -26    0.35    0.53
  -6  -2  26    0.47    0.59
  -6   2  26    0.40    0.51
   6   2 -25    0.79    0.57
   6  -2 -25    1.24    0.88
  -6  -2  25    0.90    0.61
  -6   2  25    0.33    0.42
   6   2 -24    0.15    0.47
   6  -2 -24    0.73    0.72
  -6  -2  24    0.12    0.41
  -6   2  24    0.13    0.36
   6   2 -23    6.24    0.94
   6  -2 -23    5.80    1.37
  -6  -2  23    6.70    0.84
  -6   2  23    6.56    0.89
   6   2 -22    2.23    0.48
   6  -2 -22    0.95    0.36
   6  -2 -22    1.62    0.84
  -6  -2  22    1.27    0.67
  -6   2  22    1.16    0.56
   6   2 -21    1.07    0.52
   6  -2 -21    1.06    0.38
   6  -2 -21    1.25    0.66
  -6  -2  21    1.28    0.60
  -6   2  21    0.90    0.52
   6   2 -20    2.24    0.68
   6  -2 -20    5.00    0.93
   6  -2 -20    3.75    0.52
  -6  -2  20    2.52    0.80
  -6   2  20    3.59    0.57
   6   2 -19   13.18    0.91
   6  -2 -19   13.29    0.88
   6  -2 -19   14.12    1.38
  -6  -2  19   13.83    1.26
  -6   2  19   13.13    1.10
   6   2 -18   -0.30    0.37
   6  -2 -18   -0.21    0.30
   6  -2 -18   -0.64    0.41
  -6  -2  18    0.36    0.45
  -6   2  18    0.11    0.40
   6   2 -17   14.24    1.02
   6  -2 -17   13.72    0.85
   6  -2 -17   15.13    1.05
  -6  -2  17   13.09    0.98
  -6   2  17   13.97    1.05
   6   2 -16    4.32    0.50
   6  -2 -16    2.95    0.51
   6  -2 -16    4.04    0.68
  -6  -2  16    4.34    0.59
  -6   2  16    4.39    0.61
   6   2 -15    0.72    0.38
   6  -2 -15    0.22    0.40
   6  -2 -15    0.77    0.33
  -6  -2  15    0.67    0.36
  -6   2  15    0.85    0.38
   6   2 -14    3.84    0.48
   6  -2 -14    5.26    0.53
   6  -2 -14    5.37    0.52
  -6  -2  14    5.15    0.64
  -6   2  14    4.78    0.48
   6   2 -13    1.09    0.34
   6  -2 -13    1.06    0.32
   6  -2 -13    0.45    0.27
  -6  -2  13    0.22    0.40
  -6   2  13    0.15    0.35
   6   2 -12    5.31    0.47
   6  -2 -12    5.07    0.40
   6  -2 -12    4.36    0.55
  -6  -2  12    6.55    0.67
  -6   2  12    4.26    0.58
   6   2 -11   28.39    1.17
   6   2 -11   27.34    0.55
   6  -2 -11   25.64    0.81
   6  -2 -11   26.51    1.15
  -6  -2  11   29.25    1.26
  -6   2  11   27.34    1.20
   6   2 -10   14.61    0.74
   6   2 -10   15.04    0.41
   6  -2 -10   14.67    0.85
   6  -2 -10   15.24    0.51
  -6  -2  10   14.54    0.90
  -6   2  10   14.59    0.74
   6   2  -9   44.56    1.37
   6   2  -9   41.16    0.84
   6  -2  -9   44.60    1.36
   6  -2  -9   40.82    0.74
  -6  -2   9   44.61    1.49
  -6   2   9   44.38    1.50
   6   2  -8    4.71    0.24
   6   2  -8    5.75    0.51
   6  -2  -8    5.12    0.51
  -6  -2   8    4.25    0.53
  -6   2   8    5.20    0.52
   6   2  -7    0.09    0.26
   6   2  -7    0.52    0.14
   6  -2  -7    1.28    0.28
  -6  -2   7   -0.16    0.27
  -6   2   7    0.01    0.23
   6   2  -6   10.51    0.40
   6   2  -6   11.43    0.63
   6  -2  -6   10.40    0.68
  -6  -2   6   11.60    0.53
  -6   2   6   10.97    0.64
   6   2  -5   13.39    0.52
   6   2  -5   13.09    0.69
   6  -2  -5   13.68    0.75
  -6  -2   5   13.00    0.53
  -6   2   5   12.51    0.68
   6   2  -4   21.68    0.86
   6   2  -4   21.96    0.70
   6  -2  -4   23.01    0.97
  -6  -2   4   21.94    0.63
  -6   2   4   21.23    0.88
   6   2  -3    0.95    0.33
   6  -2  -3    2.63    0.45
   6   2  -3    3.10    0.31
  -6  -2   3    3.48    0.24
  -6   2   3    2.07    0.34
   6   2  -2  251.37    4.98
   6  -2  -2  271.78    5.81
  -6  -2   2  263.83    5.54
  -6  -2   2  258.97    3.59
  -6   2   2  257.78    5.68
   6   2  -1   12.74    0.59
   6  -2  -1   15.00    0.78
  -6  -2   1   14.25    0.61
  -6  -2   1   12.89    0.37
  -6   2   1   14.01    0.68
   6   2   0   53.95    1.38
   6  -2   0   55.85    1.65
  -6  -2   0   50.74    0.70
  -6  -2   0   58.92    1.53
  -6   2   0   54.12    1.56
  -6   2   0   52.08    0.68
   6  -2   1    2.66    0.39
   6   2   1    1.27    0.33
  -6  -2  -1    1.65    0.30
  -6   2  -1    1.99    0.28
  -6   2  -1    1.99    0.12
   6   2   2    1.18    0.33
   6  -2   2    1.45    0.39
  -6  -2  -2    2.08    0.35
  -6   2  -2    2.00    0.34
  -6   2  -2    1.99    0.15
   6   2   3    0.80    0.21
   6  -2   3   -0.48    0.30
  -6  -2  -3    0.34    0.27
  -6   2  -3    0.36    0.11
  -6   2  -3    0.10    0.24
   6   2   4    0.26    0.28
   6  -2   4    1.00    0.35
  -6  -2  -4    0.30    0.30
  -6   2  -4    0.84    0.23
  -6   2  -4    0.49    0.14
   6   2   5    6.59    0.58
   6  -2   5    7.21    0.67
  -6  -2  -5    6.33    0.52
  -6   2  -5    6.75    0.37
  -6   2  -5    6.53    0.58
   6   2   6   92.42    2.74
   6  -2   6   90.80    2.72
  -6  -2  -6   92.18    2.63
  -6   2  -6   91.50    2.67
  -6   2  -6   91.65    2.07
   6   2   7   10.05    0.70
   6  -2   7   12.00    0.94
  -6  -2  -7   11.72    0.82
  -6   2  -7   11.70    0.69
  -6   2  -7   10.65    0.57
   6   2   8    1.04    0.35
   6  -2   8    1.79    0.52
  -6  -2  -8    1.71    0.46
  -6   2  -8    1.41    0.45
  -6   2  -8    1.34    0.31
   6   2   9   18.87    1.10
   6  -2   9   20.40    1.31
  -6  -2  -9   20.69    1.21
  -6   2  -9   18.40    0.89
  -6   2  -9   19.58    1.20
   6   2  10   21.13    1.27
   6  -2  10   22.04    1.46
  -6  -2 -10   22.78    1.37
  -6   2 -10   23.41    1.35
  -6   2 -10   20.34    1.07
   6   2  11   13.97    1.10
   6  -2  11   13.90    1.07
  -6  -2 -11   12.70    1.20
  -6   2 -11   13.18    1.03
  -6   2 -11   13.07    0.86
   6   2  12    4.86    0.78
   6  -2  12    4.74    0.61
   6  -2  12    5.65    0.74
  -6  -2 -12    5.15    0.82
  -6   2 -12    4.10    0.60
   6   2  13   10.84    0.94
   6  -2  13   11.95    0.88
   6  -2  13   11.06    1.10
  -6  -2 -13   13.43    1.15
  -6   2 -13   10.76    0.88
   6   2  14    1.73    0.78
   6  -2  14    3.25    0.62
   6  -2  14    2.34    0.60
  -6  -2 -14    2.21    0.60
  -6   2 -14    2.25    0.57
   6   2  15   31.09    2.15
   6  -2  15   32.99    1.75
  -6  -2 -15   32.06    2.01
  -6   2 -15   29.57    1.59
   6   2  16    1.29    0.82
   6  -2  16    1.88    0.57
  -6   2 -16    1.74    0.56
  -6  -2 -16    1.30    0.70
   6   2  17    0.47    0.79
   6  -2  17    0.98    0.52
  -6   2 -17    0.74    0.50
  -6  -2 -17    1.10    0.48
   6   2  18    0.39    0.71
   6  -2  18    0.59    0.41
  -6   2 -18   -0.10    0.44
  -6  -2 -18    0.46    0.55
   6   2  19    2.43    0.79
   6  -2  19    0.06    0.49
  -6   2 -19    0.39    0.41
   6   2  20    0.01    0.93
   6  -2  20    1.94    0.58
  -6   2 -20    0.87    0.57
  -6  -2 -20    0.64    0.72
   6  -2  21    2.02    0.67
  -6  -2 -21    2.46    0.83
  -6   2 -21    0.97    0.68
   6   3 -24    0.11    0.48
  -6  -3  24    0.06    0.57
  -6   3  24   -0.49    0.46
   6   3 -23    1.56    0.53
  -6  -3  23    0.49    0.76
  -6   3  23    1.87    0.63
   6   3 -22    0.65    0.61
   6  -3 -22    1.70    0.53
  -6  -3  22    2.84    0.72
  -6   3  22    0.78    0.58
   6   3 -21   -0.20    0.36
   6  -3 -21    0.10    0.32
  -6   3  21    0.06    0.35
   6  -3 -20    0.68    0.50
   6   3 -20    1.03    0.58
  -6  -3  20    1.54    0.68
  -6   3  20    1.98    0.46
   6   3 -19   -0.19    0.43
   6  -3 -19    0.19    0.40
  -6  -3  19    0.36    0.51
  -6   3  19    0.81    0.42
   6   3 -18    1.97    0.63
   6  -3 -18    2.80    0.61
  -6  -3  18    3.39    0.64
  -6   3  18    2.85    0.63
   6   3 -17    5.81    0.77
   6  -3 -17    5.27    0.75
  -6  -3  17    6.44    0.94
  -6   3  17    5.75    0.76
   6   3 -16    0.05    0.27
   6  -3 -16   -0.20    0.33
  -6  -3  16    0.38    0.41
  -6   3  16   -0.01    0.27
   6   3 -15   15.31    1.19
   6  -3 -15   15.88    1.18
  -6  -3  15   15.54    1.18
  -6   3  15   19.98    1.25
   6   3 -14   27.78    1.54
   6  -3 -14   28.76    1.59
  -6  -3  14   30.04    1.75
  -6   3  14   29.93    1.41
   6  -3 -13   -0.55    0.37
  -6   3  13   -0.46    0.47
   6   3 -12   44.67    1.82
   6  -3 -12   43.88    2.12
  -6  -3  12   47.28    2.34
  -6   3  12   44.90    2.13
   6   3 -11   47.54    2.26
   6   3 -11   47.47    1.25
   6  -3 -11   48.69    2.09
  -6  -3  11   59.33    2.51
  -6   3  11   50.43    2.38
   6   3 -10  215.32    6.16
   6   3 -10  201.32    4.20
   6  -3 -10  221.66    6.59
  -6   3  10  220.65    6.14
  -6  -3  10  211.66    6.03
   6   3  -9   74.22    1.78
   6  -3  -9   75.45    2.91
   6   3  -9   77.25    2.75
  -6  -3   9   75.05    2.83
  -6   3   9   81.68    2.83
   6   3  -8    0.20    0.18
   6   3  -8    0.02    0.34
   6  -3  -8   -0.07    0.38
  -6  -3   8    1.67    0.41
  -6   3   8   -0.04    0.28
   6   3  -7    1.83    0.43
   6  -3  -7    1.34    0.39
   6   3  -7    2.02    0.29
  -6  -3   7    0.74    0.51
  -6   3   7    0.87    0.43
   6   3  -6   17.11    0.96
   6   3  -6   16.62    0.73
   6  -3  -6   17.57    0.88
  -6  -3   6   16.16    0.93
  -6   3   6   16.19    1.00
   6   3  -5    4.73    0.42
   6   3  -5    3.86    0.52
   6  -3  -5    4.53    0.59
  -6  -3   5    3.07    0.59
  -6   3   5    4.39    0.54
   6   3  -4    1.84    0.35
   6   3  -4    1.01    0.31
   6  -3  -4    1.46    0.42
  -6  -3   4    1.00    0.42
  -6   3   4    1.51    0.38
   6   3  -3    0.77    0.25
   6   3  -3    1.15    0.30
   6  -3  -3    1.12    0.32
  -6  -3   3    0.59    0.32
  -6   3   3    1.33    0.28
   6   3  -2    0.88    0.31
   6  -3  -2    0.93    0.33
  -6  -3   2    1.42    0.29
  -6  -3   2    0.85    0.38
  -6   3   2    0.91    0.34
   6   3  -1    0.41    0.26
   6  -3  -1    0.29    0.28
  -6  -3   1    0.04    0.31
  -6  -3   1    0.02    0.21
  -6   3   1    0.75    0.30
   6   3   0   12.75    0.78
   6  -3   0   13.38    0.94
  -6  -3   0   12.44    0.89
  -6   3   0   13.82    0.72
   6   3   1    0.03    0.22
   6  -3   1   -0.30    0.36
  -6  -3  -1   -0.00    0.32
  -6   3  -1   -0.39    0.28
   6   3   2    1.84    0.33
   6  -3   2    2.69    0.52
  -6  -3  -2    1.53    0.39
  -6   3  -2    1.00    0.42
   6   3   3    1.34    0.31
   6  -3   3    1.07    0.50
  -6  -3  -3    1.26    0.38
  -6   3  -3    0.97    0.13
  -6   3  -3    1.22    0.32
   6   3   4   21.70    0.99
   6  -3   4   22.24    1.38
  -6  -3  -4   21.87    1.27
  -6   3  -4   22.01    1.14
  -6   3  -4   20.16    0.56
   6   3   5    2.64    0.50
   6  -3   5    1.83    0.65
  -6  -3  -5    1.99    0.56
  -6   3  -5    1.94    0.21
  -6   3  -5    1.56    0.50
   6   3   6   28.33    1.41
   6  -3   6   27.73    1.74
  -6  -3  -6   25.79    1.49
  -6   3  -6   26.86    1.40
  -6   3  -6   24.98    0.80
   6   3   7    1.59    0.41
   6  -3   7    2.36    0.68
  -6  -3  -7    1.64    0.57
  -6   3  -7    1.35    0.42
  -6   3  -7    0.90    0.26
   6   3   8    5.47    0.71
   6  -3   8    3.86    0.93
  -6  -3  -8    3.65    0.82
  -6   3  -8    4.04    0.62
  -6   3  -8    4.62    0.46
   6   3   9    3.63    0.56
   6  -3   9    2.60    0.88
  -6  -3  -9    2.49    0.78
  -6   3  -9    3.12    0.57
  -6   3  -9    3.70    0.44
   6   3  10    0.85    0.48
   6  -3  10    0.51    0.51
  -6  -3 -10    0.41    0.52
  -6   3 -10    0.33    0.33
  -6   3 -10    0.76    0.49
   6   3  11    0.30    0.47
   6  -3  11    0.07    0.46
  -6  -3 -11   -0.19    0.52
  -6   3 -11    0.31    0.48
  -6   3 -11    0.62    0.30
   6   3  12    9.64    1.04
   6  -3  12    7.39    0.98
  -6  -3 -12    9.23    1.16
  -6   3 -12    8.51    1.10
  -6   3 -12    9.61    0.80
   6   3  13    0.64    0.39
  -6  -3 -13   -0.25    0.45
  -6   3 -13   -0.04    0.24
  -6   3 -13   -0.23    0.30
   6   3  14    1.89    0.63
   6  -3  14    0.47    0.57
  -6  -3 -14    1.71    0.72
  -6   3 -14    0.85    0.47
   6   3  15    4.00    0.88
   6  -3  15    3.14    0.75
  -6  -3 -15    2.21    0.94
  -6   3 -15    2.68    0.63
   6   3  16    2.51    0.88
   6  -3  16    2.04    0.71
  -6  -3 -16    1.45    0.86
  -6   3 -16    1.54    0.58
   6   3  17    0.12    0.60
   6  -3  17    0.08    0.37
  -6  -3 -17    0.10    0.47
  -6   3 -17   -0.04    0.38
   6   3  18    0.48    0.62
   6  -3  18   -0.12    0.43
  -6  -3 -18   -0.54    0.57
  -6   3 -18    0.10    0.39
   6   3  19    1.79    0.90
   6  -3  19    0.93    0.66
  -6  -3 -19    0.46    0.83
  -6   3 -19    0.59    0.58
   6   4 -21   -0.37    0.46
   6  -4 -21   -0.22    0.39
  -6  -4  21   -0.82    0.61
  -6   4  21    0.81    0.47
   6   4 -20    7.39    0.89
   6  -4 -20    8.73    1.06
  -6  -4  20    6.81    1.19
  -6   4  20    7.89    1.10
   6   4 -19   -0.17    0.44
   6  -4 -19    0.13    0.44
  -6  -4  19   -0.16    0.59
  -6   4  19    0.36    0.44
   6   4 -18    4.73    0.87
   6  -4 -18    6.24    0.93
  -6  -4  18    6.97    1.22
  -6   4  18    4.28    0.90
   6  -4 -17    0.04    0.35
  -6  -4  17   -0.67    0.59
  -6   4  17   -0.01    0.41
   6   4 -16    2.16    0.66
   6  -4 -16    3.09    0.61
  -6  -4  16    2.30    0.97
  -6   4  16    2.19    0.66
   6   4 -15    0.12    0.39
   6  -4 -15   -0.13    0.36
  -6  -4  15    0.57    0.60
  -6   4  15   -0.72    0.39
   6   4 -14    0.57    0.42
   6  -4 -14    0.10    0.46
  -6  -4  14    0.32    0.64
  -6   4  14    0.38    0.42
   6   4 -13    0.06    0.41
   6  -4 -13    1.64    0.46
  -6  -4  13   -0.16    0.63
  -6   4  13   -0.07    0.33
   6   4 -12   -0.11    0.39
   6  -4 -12    0.46    0.46
  -6  -4  12    1.35    0.63
  -6   4  12    0.32    0.43
   6   4 -11    4.98    0.75
   6  -4 -11    6.30    0.87
  -6  -4  11    4.10    1.09
  -6   4  11    5.89    0.76
   6   4 -10    2.26    0.32
   6   4 -10    1.80    0.54
   6  -4 -10    2.41    0.55
  -6  -4  10    1.40    0.89
  -6   4  10    2.22    0.63
   6   4  -9   27.65    1.16
   6   4  -9   29.08    1.61
   6  -4  -9   29.42    1.76
  -6  -4   9   28.91    2.14
  -6   4   9   29.73    1.65
   6   4  -8   -0.28    0.37
   6   4  -8   -0.18    0.23
   6  -4  -8   -0.10    0.42
  -6  -4   8    0.37    0.48
  -6   4   8   -0.31    0.39
   6   4  -7    1.36    0.40
   6   4  -7    1.30    0.51
   6  -4  -7    3.34    0.61
  -6  -4   7    2.23    0.75
  -6   4   7    1.96    0.54
   6   4  -6    4.68    0.63
   6   4  -6    3.53    0.46
   6  -4  -6    4.32    0.74
  -6  -4   6    2.54    0.86
  -6   4   6    4.02    0.66
   6   4  -5    7.09    0.72
   6   4  -5    6.97    0.67
   6  -4  -5    7.51    0.89
  -6  -4   5    6.77    0.91
  -6   4   5    8.57    0.84
   6   4  -4   -0.20    0.27
   6  -4  -4    0.38    0.31
  -6  -4   4   -0.18    0.35
  -6  -4   4    0.30    0.41
   6   4  -3    3.57    0.55
   6  -4  -3    4.09    0.74
  -6  -4   3    2.69    0.65
  -6   4   3    4.84    0.66
  -6  -4   3    4.72    0.84
   6   4  -2   18.55    1.09
   6  -4  -2   17.04    1.15
  -6  -4   2   18.02    1.50
  -6   4   2   19.36    1.21
   6   4  -1    5.16    0.39
   6   4  -1    5.68    0.69
   6  -4  -1    6.65    0.89
  -6  -4   1    6.69    0.98
  -6   4   1    5.83    0.61
   6   4   0    1.89    0.39
   6  -4   0    1.97    0.65
  -6   4   0    1.40    0.51
  -6  -4   0    2.58    0.74
   6   4   1   -0.00    0.31
   6  -4   1    0.06    0.42
  -6  -4  -1   -0.45    0.48
  -6   4  -1    0.32    0.32
   6   4   2    1.95    0.41
   6  -4   2    1.12    0.74
  -6  -4  -2    2.58    0.72
  -6   4  -2    1.11    0.40
   6   4   3    0.50    0.37
   6  -4   3    0.66    0.55
  -6  -4  -3   -0.24    0.53
  -6   4  -3   -0.07    0.38
   6   4   4    1.76    0.58
   6  -4   4    2.93    0.84
  -6  -4  -4    1.37    0.80
  -6   4  -4    2.24    0.57
   6   4   5    5.67    0.83
   6  -4   5    5.35    1.18
  -6  -4  -5    5.35    0.93
  -6   4  -5    6.54    0.80
   6   4   6   15.57    1.27
   6  -4   6   16.34    1.70
  -6  -4  -6   14.54    1.61
  -6   4  -6   14.42    1.24
   6   4   7    1.81    0.63
   6  -4   7    2.38    0.86
  -6  -4  -7    0.83    0.86
  -6   4  -7    1.68    0.50
   6   4   8    0.26    0.37
   6  -4   8    0.61    0.66
  -6   4  -8    0.56    0.47
  -6  -4  -8   -0.11    0.65
   6   4   9    0.20    0.43
   6  -4   9    0.14    0.60
  -6  -4  -9    0.50    0.62
  -6   4  -9    0.02    0.36
   6   4  10    1.82    0.60
   6  -4  10    0.56    0.69
  -6   4 -10    1.18    0.62
  -6  -4 -10    1.41    0.87
   6   4  11    0.51    0.53
  -6  -4 -11    1.00    0.74
  -6   4 -11    0.24    0.45
   6   4  12   -0.52    0.51
  -6  -4 -12   -0.35    0.75
  -6   4 -12   -0.08    0.54
   6   4  13   -0.51    0.50
  -6  -4 -13   -0.03    0.72
  -6   4 -13    0.20    0.50
   6   4  14    5.44    0.91
   6  -4  14    6.81    0.89
  -6  -4 -14    6.60    1.55
   6   4  15    0.55    0.67
   6  -4  15    0.83    0.63
  -6  -4 -15    0.42    0.91
   6   5 -15   -0.64    0.45
   6  -5 -15   -0.21    0.45
  -6  -5  15    0.65    0.78
  -6   5  15   -0.10    0.48
   6  -5 -14    2.20    0.66
  -6  -5  14    1.87    1.17
  -6   5  14    2.87    0.73
   6   5 -13    1.87    0.64
   6  -5 -13    3.05    0.74
  -6  -5  13    1.05    0.88
  -6   5  13    1.54    0.69
   6   5 -12   -0.46    0.40
   6  -5 -12    0.41    0.46
  -6   5  12   -0.03    0.41
   6   5 -11    0.27    0.43
   6  -5 -11    0.58    0.41
  -6  -5  11   -0.29    0.76
  -6   5  11    0.17    0.44
   6   5 -10    0.46    0.45
   6  -5 -10    0.61    0.53
  -6  -5  10   -0.62    0.79
  -6   5  10    0.64    0.47
   6   5  -9    0.21    0.45
   6  -5  -9    0.72    0.57
  -6  -5   9    1.09    0.80
  -6   5   9    0.78    0.48
  -6  -5   8   -0.46    0.60
  -6   5   8    0.06    0.31
   6   5  -7   -0.14    0.28
   6  -5  -7   -0.29    0.42
  -6  -5   7    0.07    0.54
  -6   5   7    0.46    0.36
   6   5  -6    2.72    0.53
   6  -5  -6    3.46    0.77
  -6  -5   6    1.10    1.07
  -6  -5   6    1.54    0.98
  -6   5   6    2.21    0.67
   6   5  -5    0.21    0.42
   6  -5  -5    1.28    0.61
  -6  -5   5    1.98    0.81
  -6   5   5    0.47    0.52
   6   5  -4    0.94    0.47
   6  -5  -4    0.00    0.53
  -6  -5   4    0.23    0.83
  -6   5   4    1.45    0.52
   6   5  -3    1.48    0.52
   6  -5  -3    2.04    0.73
  -6  -5   3    0.80    0.94
  -6   5   3    1.09    0.58
   6   5  -2    0.06    0.34
   6  -5  -2    0.24    0.52
  -6  -5   2    0.03    0.64
  -6   5   2   -0.02    0.38
   6   5  -1    2.39    0.60
   6  -5  -1    1.72    0.71
  -6  -5   1    2.84    1.07
  -6   5   1    2.33    0.55
   6   5   0    1.25    0.58
   6  -5   0    1.27    0.85
  -6  -5   0    1.30    0.96
  -6   5   0    1.91    0.58
   6   5   1    1.70    0.41
   6  -5   1    0.53    0.80
  -6  -5  -1   -0.71    0.85
  -6   5  -1    0.03    0.53
   6   5   2    0.49    0.49
   6  -5   2    0.30    0.81
  -6  -5  -2    0.70    0.83
  -6   5  -2    0.67    0.49
   6   5   3    1.51    0.45
   6  -5   3    0.31    0.91
  -6  -5  -3    1.63    0.92
  -6   5  -3    0.50    0.55
   6   5   4    0.45    0.50
   6  -5   4    0.02    0.79
  -6  -5  -4    1.31    0.80
  -6   5  -4    0.22    0.39
   6   5   5    2.74    0.75
   6  -5   5    3.57    1.20
  -6  -5  -5    2.53    1.21
  -6   5  -5    3.18    0.63
   6   5   6   -0.07    0.52
   6  -5   6   -0.01    0.84
  -6  -5  -6    1.89    0.80
  -6   5  -6    0.51    0.51
   6   5   7    0.58    0.58
  -6  -5  -7    0.53    0.85
  -6   5  -7    0.61    0.54
   6   5   8    0.13    0.42
  -6  -5  -8   -0.49    0.65
  -6   5  -8    0.02    0.43
   6   5   9    1.86    0.72
  -6  -5  -9    2.29    1.08
  -6   5  -9    1.21    0.72
   6   5  10    0.78    0.62
  -6   5 -10    0.51    0.48
   7   0 -28   13.53    1.52
  -7   0  28   11.00    1.38
   7   0 -27    0.90    0.80
  -7   0  27    0.46    0.48
   7   0 -26   -0.40    0.60
  -7   0  26    0.10    0.47
   7   0 -25    0.37    0.53
  -7   0  25   -0.24    0.40
   7   0 -24    8.46    1.04
  -7   0  24    7.32    1.01
   7   0 -23   -0.11    0.42
   7   0 -22    9.91    1.00
  -7   0  22   10.03    1.04
   7   0 -21   -0.46    0.41
  -7   0  21    0.20    0.32
   7   0 -20    8.63    1.01
  -7   0  20    8.03    0.90
   7   0 -19   -0.54    0.34
  -7   0  19    0.21    0.41
   7   0 -18    5.50    0.76
  -7   0  18    5.88    0.75
   7   0 -17   -0.22    0.37
  -7   0  17   -0.35    0.38
   7   0 -16   37.31    0.80
   7   0 -16   38.85    1.56
  -7   0  16   39.76    1.63
   7   0 -15   -0.12    0.12
   7   0 -15   -0.02    0.30
  -7   0  15   -0.21    0.26
   7   0 -14   12.46    0.75
   7   0 -14   11.99    0.44
  -7   0  14   10.22    0.78
   7   0 -13    0.12    0.11
   7   0 -13   -0.42    0.22
  -7   0  13   -0.03    0.24
   7   0 -12    0.57    0.15
   7   0 -12    1.15    0.28
  -7   0  12    0.37    0.30
   7   0 -11   -0.19    0.16
   7   0 -11   -0.31    0.23
  -7   0  11   -0.01    0.26
   7   0 -10   85.97    1.97
   7   0 -10   87.55    1.65
  -7   0  10   87.81    2.16
   7   0  -9   -0.29    0.17
   7   0  -9   -0.02    0.19
   7   0  -8   92.20    1.86
   7   0  -8   93.32    1.88
  -7   0   8   91.36    2.04
   7   0  -7    0.02    0.15
  -7   0   7   -0.15    0.15
   7   0  -6  236.50    3.99
   7   0  -6  231.55    4.17
  -7   0   6  236.49    4.12
   7   0  -5   -0.08    0.15
   7   0  -5    0.06    0.16
  -7   0   5   -0.16    0.16
   7   0  -4   42.21    1.13
   7   0  -4   40.70    0.89
  -7   0   4   41.21    0.89
   7   0  -3   -0.36    0.22
  -7   0   3   -0.17    0.14
  -7   0   3   -0.07    0.12
   7   0  -2   94.27    2.13
  -7   0   2   91.23    1.47
  -7   0   2   91.59    1.73
   7   0  -1    0.82    0.20
  -7   0   1   -0.02    0.11
  -7   0   1    0.27    0.16
   7   0   0   11.93    0.64
  -7   0   0   11.16    0.50
  -7   0   0   11.41    0.32
  -7   0  -1   -0.10    0.10
   7   0   2  469.29    8.85
  -7   0  -2  462.62    6.21
  -7   0  -2  473.39    8.32
   7   0   3   -0.09    0.18
  -7   0  -3    0.01    0.11
  -7   0  -3   -0.14    0.19
   7   0   4   11.87    0.66
  -7   0  -4   11.72    0.39
  -7   0  -4   12.41    0.62
   7   0   5   -0.03    0.22
  -7   0  -5   -0.14    0.21
  -7   0  -5    0.16    0.14
   7   0   6    4.54    0.42
  -7   0  -6    4.56    0.45
  -7   0  -6    4.53    0.37
   7   0   7    0.05    0.10
   7   0   7   -0.26    0.25
  -7   0  -7    0.07    0.18
   7   0   8   48.77    1.07
   7   0   8   50.30    1.71
  -7   0  -8   47.79    1.53
   7   0   9   -0.16    0.33
  -7   0  -9   -0.20    0.30
   7   0  10    7.38    0.78
   7   0  10    6.36    0.34
  -7   0 -10    7.70    0.65
   7   0  11    0.12    0.16
   7   0  11   -0.06    0.34
  -7   0 -11   -0.29    0.28
   7   0  12    0.17    0.22
   7   0  12    0.22    0.47
  -7   0 -12    0.66    0.31
   7   0  13   -0.57    0.50
   7   0  13   -0.16    0.22
  -7   0 -13   -0.11    0.38
   7   0  14    2.47    0.33
   7   0  14    2.60    0.70
  -7   0 -14    2.07    0.63
   7   0  15    0.35    0.24
   7   0  15   -0.75    0.51
  -7   0 -15   -0.03    0.40
   7   0  16   21.35    0.94
   7   0  16   24.53    1.82
  -7   0 -16   25.54    1.35
   7   0  17   -0.71    0.47
   7   0  17   -0.06    0.26
   7   0  18    4.80    1.03
  -7   0 -18    6.68    0.89
  -7   0 -19    0.12    0.45
  -7   0 -20    3.69    0.68
  -7   0 -21    0.70    0.60
   7   1 -27   -0.17    0.64
   7  -1 -27    0.87    0.89
  -7  -1  27    0.63    0.60
  -7   1  27    0.56    0.53
   7   1 -26   -0.01    0.51
   7  -1 -26    0.07    0.72
  -7  -1  26   -0.49    0.41
  -7   1  26    0.25    0.44
   7   1 -25    8.05    1.06
   7  -1 -25    7.90    1.51
  -7   1  25    6.21    0.78
  -7  -1  25    5.59    0.88
   7   1 -24    0.42    0.62
   7  -1 -24    1.47    0.85
  -7  -1  24    1.00    0.62
  -7   1  24    0.84    0.55
   7   1 -23    1.86    0.68
   7  -1 -23    3.54    0.98
  -7  -1  23    1.67    0.72
  -7   1  23    2.24    0.64
   7   1 -22   -0.72    0.46
   7  -1 -22   -0.59    0.65
  -7  -1  22   -0.29    0.50
  -7   1  22    0.18    0.45
   7   1 -21   11.77    0.95
   7  -1 -21   12.43    1.47
  -7   1  21   10.39    1.10
  -7  -1  21   12.24    0.99
   7   1 -20   13.74    1.10
   7  -1 -20   11.08    0.62
   7  -1 -20   13.88    1.44
  -7  -1  20   13.27    1.20
  -7   1  20   12.09    1.09
   7  -1 -19    0.37    0.23
   7   1 -19    0.75    0.45
   7  -1 -19    0.89    0.60
  -7  -1  19    1.21    0.50
  -7   1  19    1.02    0.38
   7   1 -18    0.95    0.36
   7  -1 -18    0.87    0.24
   7  -1 -18    0.43    0.58
  -7  -1  18    1.23    0.41
  -7   1  18    1.90    0.48
   7   1 -17    2.46    0.55
   7  -1 -17    3.49    0.36
   7  -1 -17    2.89    0.61
  -7   1  17    2.40    0.48
  -7  -1  17    3.34    0.63
   7   1 -16    5.30    0.58
   7  -1 -16    3.98    0.35
   7  -1 -16    4.89    0.73
  -7  -1  16    4.54    0.55
  -7   1  16    4.37    0.61
   7   1 -15    1.26    0.30
   7  -1 -15    0.55    0.26
   7  -1 -15    0.59    0.44
  -7   1  15    1.55    0.40
  -7  -1  15    0.53    0.42
   7   1 -14    9.97    0.72
   7  -1 -14   10.60    0.55
   7  -1 -14   10.08    0.78
  -7   1  14   10.11    0.77
  -7  -1  14   10.56    0.79
   7   1 -13    4.07    0.17
   7  -1 -13    4.57    0.38
   7  -1 -13    3.86    0.44
   7   1 -13    5.20    0.47
  -7  -1  13    3.35    0.56
  -7   1  13    3.44    0.50
   7   1 -12   18.09    0.79
   7   1 -12   16.17    0.36
   7  -1 -12   16.51    0.69
   7  -1 -12   16.27    0.69
  -7  -1  12   16.94    0.89
  -7   1  12   16.45    0.74
   7  -1 -11   48.42    1.36
   7   1 -11   48.22    1.37
   7   1 -11   49.95    0.87
   7  -1 -11   46.36    1.22
  -7  -1  11   47.74    1.55
  -7   1  11   47.32    1.41
   7   1 -10   17.59    0.67
   7  -1 -10   18.61    0.65
   7  -1 -10   18.52    0.58
   7   1 -10   17.96    0.44
  -7  -1  10   17.49    0.86
  -7   1  10   17.82    0.83
   7   1  -9    6.01    0.26
   7  -1  -9    5.21    0.29
   7  -1  -9    4.95    0.43
   7   1  -9    5.14    0.44
  -7  -1   9    6.13    0.50
  -7   1   9    5.32    0.39
   7   1  -8    6.59    0.31
   7   1  -8    6.15    0.46
   7  -1  -8    6.42    0.49
   7  -1  -8    6.94    0.28
  -7   1   8    6.72    0.41
  -7  -1   8    7.16    0.51
   7   1  -7  128.99    2.39
   7   1  -7  127.90    2.79
   7  -1  -7  127.49    2.83
   7  -1  -7  127.56    1.89
  -7  -1   7  127.48    2.57
  -7   1   7  129.30    2.85
   7   1  -6  128.94    2.71
   7   1  -6  128.94    2.40
   7  -1  -6  127.95    2.90
   7  -1  -6  131.50    1.87
  -7  -1   6  132.74    2.49
  -7   1   6  129.31    2.80
   7  -1  -5    1.12    0.34
   7   1  -5    1.10    0.29
  -7  -1   5    1.12    0.21
  -7   1   5    1.89    0.29
   7   1  -4  255.46    4.85
   7   1  -4  251.58    4.58
   7  -1  -4  248.36    4.90
  -7   1   4  263.74    4.97
  -7  -1   4  249.11    3.53
  -7   1   4  245.93    3.02
   7   1  -3  238.33    4.56
   7   1  -3  250.85    4.74
   7  -1  -3  257.57    5.29
  -7  -1   3  253.40    3.30
  -7   1   3  256.83    4.66
  -7   1   3  252.12    3.14
   7  -1  -2  117.73    2.81
   7   1  -2  117.84    2.52
  -7  -1   2  116.33    1.45
  -7  -1   2  118.45    2.56
  -7   1   2  113.08    1.61
  -7   1   2  118.97    2.42
   7   1  -1   13.29    0.55
   7  -1  -1   13.97    0.71
  -7  -1   1   14.81    0.55
  -7  -1   1   13.04    0.25
  -7   1   1   13.26    0.49
  -7   1   1   13.46    0.34
   7   1   0   97.51    2.28
   7  -1   0   97.02    2.36
  -7  -1   0   97.21    2.28
  -7   1   0   99.21    1.62
  -7   1   0   96.81    2.08
   7   1   1    2.80    0.42
   7  -1   1    4.53    0.46
  -7  -1  -1    3.52    0.33
  -7   1  -1    3.91    0.26
  -7   1  -1    3.73    0.35
   7   1   2   49.62    1.49
   7  -1   2   50.41    1.51
  -7   1  -2   49.73    1.32
  -7   1  -2   51.18    1.08
  -7  -1  -2   49.30    1.36
   7   1   3  120.19    2.95
   7  -1   3  117.71    2.73
  -7  -1  -3  120.69    2.96
  -7   1  -3  120.28    2.39
  -7   1  -3  116.28    2.52
   7   1   4   54.05    1.61
   7  -1   4   56.83    1.70
  -7   1  -4   55.19    1.52
  -7   1  -4   57.10    1.40
  -7  -1  -4   53.57    1.56
   7   1   5    3.37    0.37
   7  -1   5    3.65    0.50
  -7  -1  -5    3.15    0.45
  -7   1  -5    4.18    0.37
  -7   1  -5    4.44    0.45
   7   1   6    0.35    0.31
   7  -1   6    0.94    0.37
  -7  -1  -6    0.09    0.27
  -7   1  -6    0.43    0.27
  -7   1  -6    2.19    0.34
   7   1   7   80.34    2.35
   7  -1   7   81.38    2.47
  -7  -1  -7   80.22    2.46
  -7   1  -7   81.99    2.22
  -7   1  -7   82.00    2.18
   7   1   8   -0.33    0.20
   7  -1   8    0.26    0.29
  -7   1  -8   -0.01    0.18
  -7   1  -8    0.45    0.27
  -7  -1  -8   -0.05    0.21
   7   1   9    1.23    0.41
   7  -1   9    1.21    0.49
  -7  -1  -9    0.45    0.43
  -7   1  -9    1.07    0.47
  -7   1  -9    1.17    0.36
   7   1  10   12.05    0.93
   7  -1  10   12.12    0.72
   7  -1  10   13.18    1.07
  -7   1 -10   11.45    0.82
  -7  -1 -10   11.51    0.89
   7   1  11   16.68    1.19
   7  -1  11   17.88    1.37
   7  -1  11   17.59    0.84
  -7  -1 -11   17.29    0.99
  -7   1 -11   17.70    1.01
   7   1  12    0.94    0.54
   7  -1  12    1.57    0.38
   7  -1  12    1.65    0.54
  -7   1 -12    0.55    0.36
  -7  -1 -12    1.04    0.50
   7   1  13   28.25    1.83
   7  -1  13   32.10    1.37
   7  -1  13   31.35    1.92
  -7  -1 -13   31.97    1.52
  -7   1 -13   31.77    1.53
   7   1  14    1.65    0.77
   7  -1  14    2.24    0.47
   7  -1  14    2.95    0.75
  -7  -1 -14    2.06    0.65
  -7   1 -14    2.07    0.57
   7   1  15    1.36    0.70
   7  -1  15    0.85    0.41
   7  -1  15    0.50    0.57
  -7  -1 -15    1.30    0.45
  -7   1 -15    1.25    0.52
   7   1  16    0.93    0.81
   7  -1  16    2.32    0.68
   7  -1  16    1.70    0.47
  -7   1 -16    1.99    0.48
  -7  -1 -16    0.65    0.48
   7   1  17   -0.52    0.57
   7  -1  17   -0.02    0.33
  -7   1 -17    0.64    0.41
   7   1  18    1.59    0.88
   7  -1  18    2.01    0.51
  -7  -1 -18    1.80    0.68
  -7   1 -18    1.45    0.52
   7  -1  19    0.81    0.50
   7   1  19    0.34    0.84
  -7  -1 -19    1.19    0.65
  -7   1 -19    2.43    0.62
  -7  -1 -20    0.42    0.42
  -7   1 -20    0.22    0.54
  -7  -1 -21    0.40    0.55
  -7   1 -21    1.89    0.51
   7   2 -26   -0.12    0.49
  -7  -2  26   -0.02    0.44
  -7   2  26   -0.31    0.39
   7   2 -25   -0.28    0.47
  -7  -2  25    0.23    0.42
  -7   2  25    0.28    0.37
   7   2 -24    4.65    0.82
   7  -2 -24    3.84    1.23
  -7  -2  24    3.46    0.75
  -7   2  24    3.85    0.66
   7   2 -23    0.66    0.47
   7  -2 -23    0.57    0.71
  -7  -2  23   -0.07    0.46
  -7   2  23    0.45    0.47
   7  -2 -22    0.15    0.28
   7  -2 -22    0.28    0.58
   7   2 -22    0.36    0.39
  -7   2  22   -0.23    0.40
  -7  -2  22   -0.19    0.44
   7  -2 -21   -0.18    0.25
   7  -2 -21    0.04    0.49
   7   2 -21   -0.49    0.40
  -7   2  21    0.05    0.40
  -7  -2  21   -0.02    0.47
   7  -2 -20    3.74    0.52
   7  -2 -20    3.69    0.80
   7   2 -20    2.78    0.72
  -7   2  20    4.68    0.73
  -7  -2  20    3.94    0.83
   7  -2 -19    5.03    0.53
   7  -2 -19    4.99    0.80
   7   2 -19    6.02    0.76
  -7   2  19    4.81    0.65
  -7  -2  19    3.33    0.75
   7  -2 -18   18.32    1.02
   7  -2 -18   18.24    1.39
   7   2 -18   18.13    1.27
  -7   2  18   18.98    1.30
  -7  -2  18   19.57    1.24
   7  -2 -17    9.82    0.72
   7  -2 -17    9.19    0.86
   7   2 -17    7.51    0.90
  -7   2  17    9.95    0.91
  -7  -2  17    9.60    0.90
   7  -2 -16   13.52    0.88
   7  -2 -16   14.47    0.91
   7   2 -16   12.76    1.04
  -7   2  16   14.59    1.01
  -7  -2  16   13.65    1.02
   7  -2 -15   22.91    1.09
   7  -2 -15   19.85    0.98
   7   2 -15   21.92    1.19
  -7   2  15   21.48    1.04
  -7  -2  15   22.70    1.40
   7  -2 -14   -0.36    0.26
   7  -2 -14    0.26    0.23
   7   2 -14    0.17    0.24
  -7   2  14   -0.02    0.30
  -7  -2  14    0.04    0.34
   7  -2 -13    0.43    0.35
   7  -2 -13    0.21    0.24
   7   2 -13    0.79    0.30
  -7   2  13    0.53    0.39
  -7  -2  13    0.50    0.42
   7  -2 -12   71.92    2.23
   7  -2 -12   67.15    1.46
   7   2 -12   72.37    2.37
   7   2 -12   65.69    1.15
  -7   2  12   75.64    2.40
  -7  -2  12   73.89    2.40
   7  -2 -11    3.08    0.29
   7  -2 -11    2.53    0.49
   7   2 -11    2.22    0.49
  -7   2  11    1.99    0.50
  -7  -2  11    1.90    0.53
   7  -2 -10   32.06    1.29
   7   2 -10   33.08    1.28
   7   2 -10   30.28    0.70
  -7   2  10   34.31    1.34
  -7  -2  10   33.38    1.34
   7  -2  -9    1.16    0.39
   7   2  -9    1.08    0.37
   7   2  -9    1.24    0.17
  -7   2   9    1.62    0.39
  -7  -2   9    1.89    0.41
   7  -2  -8   20.26    0.93
   7   2  -8   18.86    0.77
   7   2  -8   17.12    0.52
  -7   2   8   19.34    0.89
  -7  -2   8   18.95    0.90
   7  -2  -7    6.69    0.58
   7   2  -7    6.68    0.54
   7   2  -7    6.06    0.35
  -7   2   7    7.51    0.56
  -7  -2   7    5.66    0.53
   7  -2  -6   22.48    1.02
   7   2  -6   22.94    0.97
   7   2  -6   21.40    0.69
  -7   2   6   23.23    0.84
  -7  -2   6   20.87    0.85
   7  -2  -5   41.90    1.47
   7   2  -5   42.00    1.33
   7   2  -5   37.90    1.06
  -7   2   5   40.39    1.33
  -7  -2   5   38.65    1.00
   7  -2  -4   36.53    1.34
   7   2  -4   35.26    1.04
   7   2  -4   34.17    1.06
  -7   2   4   36.92    1.23
  -7  -2   4   34.22    0.85
   7  -2  -3   10.25    0.75
   7   2  -3    9.26    0.57
   7   2  -3   10.23    0.51
  -7   2   3   11.53    0.65
  -7  -2   3   10.51    0.44
   7  -2  -2   84.43    2.39
   7   2  -2   83.39    2.06
  -7   2   2   80.91    2.11
  -7  -2   2   80.11    1.27
  -7  -2   2   84.22    2.14
   7  -2  -1   12.73    0.76
   7   2  -1   11.94    0.65
  -7   2   1   11.46    0.67
  -7  -2   1   11.05    0.30
  -7  -2   1   13.13    0.69
   7  -2   0    0.94    0.28
   7   2   0    0.61    0.27
  -7   2   0    0.65    0.09
  -7   2   0    0.61    0.29
  -7  -2   0    0.32    0.31
   7  -2   1    4.23    0.49
   7   2   1    2.72    0.33
  -7   2  -1    3.16    0.34
  -7   2  -1    3.09    0.17
  -7  -2  -1    3.20    0.43
   7  -2   2    1.59    0.45
   7   2   2    1.99    0.33
  -7   2  -2    1.89    0.37
  -7   2  -2    1.57    0.17
  -7  -2  -2    2.03    0.38
   7  -2   3    3.97    0.53
   7   2   3    3.75    0.35
  -7   2  -3    3.27    0.22
  -7   2  -3    3.14    0.43
  -7  -2  -3    2.91    0.48
   7  -2   4    1.43    0.46
   7   2   4    0.98    0.30
  -7   2  -4    2.01    0.20
  -7   2  -4    1.66    0.39
  -7  -2  -4    1.31    0.41
   7  -2   5   21.59    1.19
   7   2   5   19.09    0.98
  -7   2  -5   21.66    0.68
  -7   2  -5   21.16    0.90
  -7  -2  -5   20.79    1.12
   7  -2   6    9.93    0.93
   7   2   6   10.05    0.77
  -7   2  -6    9.84    0.80
  -7   2  -6   10.60    0.59
  -7  -2  -6   10.39    0.72
   7  -2   7   35.69    1.76
   7   2   7   34.54    1.53
  -7   2  -7   36.44    1.15
  -7   2  -7   36.38    1.59
  -7  -2  -7   35.07    1.59
   7  -2   8    8.02    0.95
   7   2   8    8.30    0.78
  -7   2  -8    7.64    0.80
  -7   2  -8    6.68    0.59
  -7  -2  -8    6.70    0.70
   7  -2   9    7.41    1.02
   7   2   9    7.55    0.83
  -7   2  -9    8.11    0.87
  -7   2  -9    7.64    0.67
  -7  -2  -9    8.39    0.88
   7  -2  10    7.68    0.91
   7   2  10    7.54    0.68
  -7   2 -10    7.80    0.92
  -7   2 -10    6.12    0.69
  -7  -2 -10    6.92    0.89
   7  -2  11    3.73    0.86
   7   2  11    3.38    0.68
  -7   2 -11    3.19    0.80
  -7   2 -11    3.15    0.56
  -7  -2 -11    4.11    0.74
   7  -2  12    0.45    0.57
   7   2  12   -0.24    0.49
  -7   2 -12    0.76    0.36
  -7  -2 -12    0.99    0.42
   7  -2  13   -0.06    0.33
   7  -2  13    0.19    0.43
   7   2  13    0.23    0.39
  -7   2 -13   -0.12    0.29
  -7  -2 -13    0.04    0.40
   7  -2  14   19.85    1.32
   7  -2  14   18.07    1.52
   7   2  14   18.03    1.56
  -7   2 -14   18.46    1.19
  -7  -2 -14   19.83    1.53
   7  -2  15    4.11    0.71
   7   2  15    2.71    0.98
  -7   2 -15    2.74    0.54
  -7  -2 -15    5.30    0.84
   7  -2  16    3.34    0.66
   7   2  16    3.21    0.98
  -7   2 -16    2.84    0.62
  -7  -2 -16    2.15    0.65
   7  -2  17    0.10    0.36
   7   2  17   -0.39    0.56
  -7   2 -17    0.01    0.35
   7  -2  18    0.56    0.30
   7   2  18   -0.09    0.65
  -7   2 -18   -0.34    0.39
  -7  -2 -18   -0.48    0.46
   7  -2  19    0.41    0.38
   7   2  19    0.20    0.64
  -7   2 -19   -0.03    0.40
  -7  -2 -19   -0.57    0.47
   7  -2  20   -0.04    0.45
  -7   2 -20    0.30    0.47
  -7  -2 -20    0.15    0.54
   7   3 -24   -0.05    0.44
  -7   3  24   -0.20    0.43
  -7  -3  24    0.20    0.54
   7   3 -23    0.14    0.42
  -7   3  23    0.01    0.43
  -7  -3  23   -0.11    0.53
   7  -3 -22    0.16    0.41
   7   3 -22    0.54    0.46
  -7   3  22    0.17    0.47
  -7  -3  22    0.16    0.58
   7  -3 -21   -0.02    0.33
   7   3 -21    0.05    0.30
  -7   3  21    0.02    0.37
  -7  -3  21   -0.05    0.38
   7  -3 -20    2.09    0.56
   7   3 -20    1.92    0.62
  -7   3  20    2.04    0.61
  -7  -3  20    1.15    0.62
   7  -3 -19    0.53    0.44
   7   3 -19    0.34    0.47
  -7   3  19    0.31    0.48
  -7  -3  19    1.08    0.57
   7  -3 -18    1.44    0.47
   7   3 -18    0.41    0.50
  -7   3  18    0.86    0.51
  -7  -3  18    0.72    0.61
   7  -3 -17    1.29    0.53
   7   3 -17    2.12    0.46
  -7   3  17    1.59    0.57
  -7  -3  17    1.92    0.70
   7  -3 -16    5.11    0.69
   7   3 -16    4.35    0.71
  -7   3  16    3.52    0.59
  -7  -3  16    5.28    0.87
   7  -3 -15   -0.10    0.33
   7   3 -15    0.01    0.41
  -7   3  15    0.85    0.42
  -7  -3  15    0.84    0.42
   7  -3 -14    1.64    0.60
   7   3 -14    3.00    0.59
  -7   3  14    2.48    0.59
  -7  -3  14    2.93    0.73
   7  -3 -13    8.15    0.83
   7   3 -13    6.63    0.81
  -7   3  13    6.07    0.83
  -7  -3  13    8.00    1.03
   7  -3 -12    3.65    0.54
   7   3 -12    3.14    0.64
  -7   3  12    1.92    0.66
  -7  -3  12    3.69    0.80
   7  -3 -11    1.20    0.52
   7   3 -11    0.89    0.21
   7   3 -11    1.25    0.51
  -7   3  11    0.60    0.54
  -7  -3  11    2.17    0.63
   7  -3 -10    6.25    0.88
   7   3 -10    6.79    0.80
   7   3 -10    6.99    0.41
  -7   3  10    6.51    0.86
  -7  -3  10    6.77    0.98
   7  -3  -9    2.36    0.60
   7   3  -9    2.71    0.46
   7   3  -9    2.69    0.32
  -7   3   9    2.37    0.48
  -7  -3   9    2.02    0.68
   7  -3  -8   10.60    0.96
   7   3  -8   10.53    0.53
   7   3  -8   12.32    0.73
  -7   3   8   12.67    0.91
  -7  -3   8   10.25    1.02
   7  -3  -7   60.50    2.32
   7   3  -7   63.55    2.13
   7   3  -7   60.29    1.66
  -7   3   7   63.53    2.26
  -7  -3   7   58.06    2.13
   7  -3  -6    8.42    0.66
   7   3  -6    7.76    0.69
   7   3  -6    7.77    0.53
  -7   3   6    7.49    0.59
  -7  -3   6    6.56    0.65
   7  -3  -5    0.11    0.37
   7   3  -5    0.70    0.32
   7   3  -5    0.23    0.25
  -7   3   5    0.50    0.27
  -7  -3   5    0.19    0.29
   7  -3  -4    4.24    0.60
   7   3  -4    3.97    0.47
   7   3  -4    3.57    0.42
  -7   3   4    3.65    0.43
  -7  -3   4    3.22    0.42
   7  -3  -3    0.23    0.31
   7   3  -3    0.45    0.28
  -7   3   3    0.31    0.33
  -7  -3   3    0.62    0.24
  -7  -3   3    0.46    0.34
   7  -3  -2   16.87    0.90
   7   3  -2   16.65    0.85
  -7   3   2   16.34    0.90
  -7  -3   2   14.07    0.67
  -7  -3   2   15.38    0.86
   7  -3  -1    2.25    0.43
   7   3  -1    2.06    0.41
  -7   3   1    2.70    0.45
  -7  -3   1    1.93    0.30
  -7  -3   1    1.86    0.48
   7  -3   0    0.59    0.37
   7   3   0    0.16    0.23
  -7   3   0    0.09    0.26
  -7  -3   0    0.34    0.34
   7  -3   1    3.94    0.61
   7   3   1    2.59    0.47
  -7   3  -1    2.15    0.49
  -7  -3  -1    1.71    0.54
   7  -3   2   23.13    1.36
   7   3   2   21.86    1.16
  -7   3  -2   21.91    1.15
  -7  -3  -2   21.93    1.27
   7  -3   3    1.75    0.58
   7   3   3    1.45    0.39
  -7   3  -3    1.71    0.38
  -7  -3  -3    1.38    0.42
   7  -3   4   22.51    1.50
   7   3   4   22.60    1.08
  -7   3  -4   20.59    0.58
  -7   3  -4   23.39    1.12
  -7  -3  -4   23.63    1.35
   7  -3   5    0.97    0.63
   7   3   5    0.87    0.45
  -7   3  -5    0.58    0.18
  -7   3  -5    1.63    0.46
  -7  -3  -5    1.08    0.51
   7  -3   6   57.58    2.81
   7   3   6   55.60    2.12
  -7   3  -6   49.59    1.37
  -7   3  -6   55.37    2.37
  -7  -3  -6   54.62    2.48
   7  -3   7   32.36    2.07
   7   3   7   30.37    1.78
  -7   3  -7   30.58    1.15
  -7   3  -7   32.85    1.81
  -7  -3  -7   30.73    1.66
   7  -3   8   46.90    2.54
   7   3   8   45.75    2.01
  -7   3  -8   43.73    1.56
  -7   3  -8   45.97    2.27
  -7  -3  -8   44.61    2.34
   7  -3   9    9.30    1.28
   7   3   9   10.63    1.07
  -7   3  -9   10.82    1.10
  -7   3  -9    8.63    0.71
  -7  -3  -9    9.99    1.14
   7  -3  10   11.68    1.49
   7   3  10   14.34    1.25
  -7   3 -10   13.12    0.80
  -7   3 -10   14.68    1.30
  -7  -3 -10   13.64    1.35
   7  -3  11    3.66    0.85
   7   3  11    2.94    0.82
  -7   3 -11    4.39    0.87
  -7   3 -11    4.42    0.59
  -7  -3 -11    4.43    0.92
   7  -3  12    1.68    0.61
   7   3  12   -0.13    0.52
  -7   3 -12    0.68    0.38
  -7   3 -12   -0.00    0.46
  -7  -3 -12    0.22    0.47
   7   3  13    3.04    0.65
  -7   3 -13    3.44    0.73
  -7   3 -13    2.59    0.59
  -7  -3 -13    2.48    0.89
   7  -3  14    2.55    0.76
   7   3  14    3.36    0.89
  -7   3 -14    2.97    0.63
  -7  -3 -14    4.12    0.95
   7  -3  15    0.40    0.53
   7   3  15    1.02    0.63
  -7   3 -15    0.17    0.44
  -7  -3 -15    0.50    0.65
   7  -3  16    2.33    0.75
   7   3  16    3.71    0.93
  -7   3 -16    1.93    0.65
  -7  -3 -16    1.49    0.92
   7  -3  17    2.36    0.73
   7   3  17    1.37    0.94
  -7   3 -17    1.04    0.61
  -7  -3 -17    2.46    0.91
   7  -3  18    0.22    0.48
   7   3  18   -0.19    0.69
  -7   3 -18   -0.00    0.43
  -7  -3 -18    0.26    0.62
   7  -4 -20    4.68    0.83
   7   4 -20    6.22    1.00
  -7   4  20    6.37    1.00
  -7  -4  20    6.30    1.34
   7  -4 -19    1.20    0.57
   7   4 -19    0.53    0.56
  -7  -4  19    0.41    0.66
  -7   4  19    0.05    0.60
   7  -4 -18    5.43    0.97
   7   4 -18    4.53    0.91
  -7   4  18    4.80    0.94
  -7  -4  18    5.61    1.27
   7  -4 -17    0.03    0.44
   7   4 -17   -0.07    0.43
  -7  -4  17   -0.54    0.61
  -7   4  17    0.19    0.44
   7  -4 -16   35.18    2.14
   7   4 -16   31.28    1.76
  -7   4  16   36.40    2.09
  -7  -4  16   36.96    2.78
   7  -4 -15   -0.57    0.55
   7   4 -15   -0.59    0.50
  -7   4  15   -0.30    0.52
  -7  -4  15   -0.79    0.62
   7  -4 -14    4.26    0.66
   7   4 -14    2.67    0.74
  -7   4  14    4.57    0.74
  -7  -4  14    4.00    1.16
   7  -4 -13    5.58    0.88
   7   4 -13    5.40    0.65
  -7  -4  13    4.58    1.23
  -7   4  13    4.61    0.81
   7  -4 -12    1.98    0.66
   7   4 -12    1.62    0.49
  -7   4  12    2.08    0.49
  -7  -4  12    3.04    0.93
   7  -4 -11    6.68    0.90
   7   4 -11    6.36    0.67
  -7   4  11    6.69    0.84
  -7  -4  11    4.82    1.05
   7  -4 -10    8.04    0.85
   7   4 -10    8.06    0.58
   7   4 -10    8.88    0.93
  -7   4  10    9.51    0.96
  -7  -4  10   10.39    1.28
   7  -4  -9    0.52    0.50
   7   4  -9    1.64    0.46
   7   4  -9    0.37    0.29
  -7   4   9    0.30    0.48
  -7  -4   9    0.56    0.64
   7  -4  -8    3.97    0.79
   7   4  -8    4.11    0.70
   7   4  -8    5.05    0.51
  -7   4   8    4.16    0.74
  -7  -4   8    4.20    0.94
   7  -4  -7   23.47    1.55
   7   4  -7   23.05    1.37
   7   4  -7   22.21    1.10
  -7   4   7   22.46    1.24
  -7  -4   7   20.70    1.50
   7  -4  -6    5.01    0.76
   7   4  -6    3.28    0.52
   7   4  -6    4.36    0.52
  -7   4   6    3.63    0.69
  -7  -4   6    3.98    0.74
   7  -4  -5    0.19    0.37
   7   4  -5    0.39    0.20
   7   4  -5   -0.08    0.31
  -7   4   5    0.54    0.39
  -7  -4   5    0.32    0.46
   7  -4  -4    0.28    0.35
   7   4  -4    0.10    0.25
  -7   4   4   -0.26    0.26
  -7  -4   4   -0.19    0.31
  -7  -4   4    0.31    0.38
   7  -4  -3    0.59    0.45
   7   4  -3    0.38    0.26
  -7   4   3    0.24    0.39
  -7  -4   3   -0.20    0.48
  -7  -4   3    0.25    0.35
   7  -4  -2    0.51    0.50
   7   4  -2    0.62    0.36
  -7   4   2    0.15    0.34
  -7  -4   2    0.20    0.51
   7  -4  -1    4.25    0.72
   7   4  -1    4.56    0.63
  -7   4   1    4.96    0.68
  -7  -4   1    3.80    0.89
   7  -4   0    0.32    0.48
   7   4   0    0.69    0.34
  -7   4   0    1.07    0.43
  -7  -4   0    0.64    0.60
   7   4   1    0.90    0.41
  -7   4  -1    0.34    0.34
  -7  -4  -1    0.32    0.60
   7  -4   2    3.43    0.85
   7   4   2    2.39    0.63
  -7   4  -2    2.92    0.62
  -7  -4  -2    2.83    0.81
   7  -4   3    0.27    0.55
   7   4   3    0.04    0.30
  -7   4  -3   -0.55    0.37
  -7  -4  -3   -0.00    0.52
   7  -4   4   -0.07    0.62
   7   4   4    0.24    0.33
  -7   4  -4    0.42    0.33
  -7  -4  -4   -0.21    0.56
   7  -4   5    0.99    0.72
   7   4   5    0.76    0.40
  -7   4  -5    0.42    0.49
  -7  -4  -5    0.45    0.66
   7  -4   6    1.25    0.80
   7   4   6    0.42    0.54
  -7   4  -6    0.75    0.43
  -7  -4  -6    1.18    0.70
   7  -4   7   13.04    1.64
   7   4   7   16.30    1.35
  -7   4  -7   15.80    1.34
  -7  -4  -7   14.91    1.72
   7  -4   8    5.75    1.09
   7   4   8    4.18    0.88
  -7   4  -8    5.08    0.87
  -7  -4  -8    5.05    1.14
   7  -4   9    0.26    0.68
   7   4   9    0.24    0.41
  -7   4  -9    0.34    0.51
  -7  -4  -9    0.54    0.67
   7   4  10    3.96    0.85
  -7   4 -10    4.38    0.89
  -7  -4 -10    3.16    1.12
   7   4  11    1.33    0.69
  -7   4 -11    1.02    0.72
  -7  -4 -11    2.98    0.94
   7   4  12   -0.22    0.48
  -7   4 -12   -0.18    0.40
  -7  -4 -12    0.46    0.64
   7   4  13    1.10    0.61
  -7   4 -13    0.47    0.66
  -7  -4 -13    0.08    0.84
   7   4  14    0.49    0.64
  -7  -4 -14    0.53    0.85
   7  -5 -14    1.05    0.54
   7   5 -14   -0.57    0.47
  -7   5  14   -0.00    0.48
  -7  -5  14    1.90    0.84
   7  -5 -13    0.29    0.60
   7   5 -13    0.42    0.51
  -7   5  13    0.57    0.52
  -7  -5  13    1.39    0.85
   7  -5 -12    1.56    0.47
   7   5 -12   -0.27    0.50
  -7   5  12    0.54    0.51
  -7  -5  12   -0.28    0.84
   7  -5 -11    0.07    0.47
   7   5 -11   -0.04    0.39
  -7   5  11   -0.22    0.42
  -7  -5  11   -0.45    0.68
   7  -5 -10    0.23    0.39
   7   5 -10    0.15    0.39
  -7   5  10   -0.08    0.44
  -7  -5  10    0.36    0.66
   7  -5  -9    0.45    0.48
   7   5  -9   -0.07    0.32
  -7   5   9    0.07    0.36
  -7  -5   9    0.90    0.65
   7  -5  -8    0.36    0.67
  -7   5   8    2.27    0.60
   7  -5  -7    6.54    1.06
   7   5  -7    6.18    0.73
  -7   5   7    6.46    0.91
   7  -5  -6    1.67    0.71
   7   5  -6    1.31    0.48
  -7   5   6    1.87    0.59
  -7  -5   6    1.00    0.97
   7  -5  -5   -0.07    0.51
   7   5  -5    0.27    0.35
  -7   5   5    0.01    0.44
   7  -5  -4    6.46    1.07
   7   5  -4    4.71    0.74
  -7   5   4    5.60    0.88
   7  -5  -3    0.57    0.67
   7   5  -3    0.30    0.46
  -7   5   3    1.80    0.55
  -7  -5   3    0.56    0.88
   7  -5  -2    0.56    0.70
   7   5  -2    0.49    0.48
  -7   5   2    1.19    0.51
  -7  -5   2    0.58    0.89
   7  -5  -1    2.90    1.10
   7   5  -1    4.55    0.75
  -7   5   1    3.81    0.77
  -7  -5   1    4.09    1.26
   7  -5   0    0.07    0.61
   7   5   0    0.08    0.33
  -7   5   0   -0.32    0.34
  -7  -5   0   -0.22    0.70
   7  -5   1    0.12    0.69
   7   5   1   -0.17    0.45
  -7   5  -1   -0.51    0.37
  -7  -5  -1   -0.14    0.77
   7  -5   2    0.16    0.75
   7   5   2    0.22    0.38
  -7   5  -2   -0.13    0.45
  -7  -5  -2    2.30    0.80
   7  -5   3    0.49    0.89
   7   5   3    0.93    0.56
  -7   5  -3    0.51    0.55
  -7  -5  -3    1.51    0.91
   7  -5   4   -0.25    1.02
   7   5   4    1.00    0.63
  -7   5  -4    2.09    0.62
  -7  -5  -4    1.73    1.02
   7  -5   5    0.13    0.81
   7   5   5    0.49    0.51
  -7   5  -5    0.03    0.51
  -7  -5  -5    1.19    0.86
   7  -5   6    0.06    0.68
   7   5   6    0.20    0.43
  -7   5  -6   -0.07    0.35
   7   5   7    2.22    0.79
  -7   5  -7    3.55    0.65
  -7  -5  -7    2.28    1.23
   7   5   8    1.97    0.77
  -7   5  -8    3.94    0.81
  -7  -5  -8    1.62    1.20
   8   0 -28    7.44    1.24
  -8   0  28    6.38    1.10
   8   0 -27    0.98    0.79
  -8   0  27    0.16    0.57
   8   0 -26   13.81    1.75
  -8   0  26   13.13    1.16
   8   0 -25    0.33    0.59
  -8   0  25   -0.33    0.45
   8   0 -24   22.50    2.00
  -8   0  24   23.17    1.43
   8   0 -23   -0.01    0.58
  -8   0  23    0.47    0.47
   8   0 -22    1.92    0.63
  -8   0  22    2.47    0.64
   8   0 -21   -0.14    0.46
  -8   0  21    0.25    0.39
   8   0 -20    1.57    0.52
  -8   0  20    1.89    0.46
   8   0 -19   -0.38    0.40
  -8   0  19    0.11    0.29
   8   0 -18    9.16    0.93
  -8   0  18    8.80    0.74
   8   0 -17   -0.02    0.12
   8   0 -17   -0.58    0.35
  -8   0  17   -0.61    0.35
   8   0 -16   19.80    0.56
   8   0 -16   18.66    1.12
  -8   0  16   20.20    1.13
   8   0 -15   -0.10    0.14
   8   0 -15   -0.41    0.31
   8   0 -14   42.35    1.00
   8   0 -14   47.31    1.61
  -8   0  14   44.85    1.47
   8   0 -13   -0.12    0.15
   8   0 -13   -0.15    0.28
  -8   0  13   -0.42    0.24
   8   0 -12  161.86    3.77
   8   0 -12  164.36    3.08
  -8   0  12  160.48    3.80
   8   0 -11    0.23    0.18
   8   0 -11    0.62    0.27
  -8   0  11    0.07    0.28
   8   0 -10    1.01    0.26
   8   0 -10    1.73    0.31
  -8   0  10    1.79    0.34
   8   0  -9   -0.20    0.21
   8   0  -8   13.29    0.58
   8   0  -8   12.70    0.59
  -8   0   8   13.19    0.64
   8   0  -7   -0.07    0.21
   8   0  -7    0.07    0.19
  -8   0   7   -0.28    0.20
   8   0  -6   49.77    1.24
   8   0  -6   51.86    1.26
  -8   0   6   51.53    1.30
   8   0  -5   -0.31    0.17
   8   0  -5    0.13    0.16
  -8   0   5   -0.01    0.17
   8   0  -4    0.56    0.23
  -8   0   4    0.75    0.20
  -8   0   4    0.58    0.18
  -8   0   3   -0.10    0.14
  -8   0   3    0.08    0.14
   8   0  -2    8.90    0.58
  -8   0   2    8.33    0.41
  -8   0   2    8.17    0.38
   8   0  -1   -0.29    0.24
  -8   0   1   -0.12    0.12
  -8   0   1    0.08    0.17
   8   0   0  178.79    3.95
  -8   0   0  169.87    2.66
  -8   0   0  179.53    3.46
   8   0   1   -0.17    0.19
  -8   0  -1    0.08    0.11
  -8   0  -1    0.05    0.17
   8   0   2   59.89    1.76
  -8   0  -2   56.57    1.07
  -8   0  -2   61.17    1.57
   8   0   3    0.08    0.22
  -8   0  -3    0.04    0.12
  -8   0  -3   -0.20    0.19
   8   0   4    1.53    0.30
  -8   0  -4    1.57    0.33
  -8   0  -4    1.89    0.23
   8   0   5    0.15    0.29
  -8   0  -5    0.68    0.20
  -8   0  -5    0.18    0.27
   8   0   6    1.68    0.35
  -8   0  -6    1.61    0.30
  -8   0  -6    1.77    0.31
   8   0   7    0.03    0.12
   8   0   7    0.41    0.32
  -8   0  -7    0.59    0.28
   8   0   8   -0.32    0.33
  -8   0  -8   -0.17    0.25
   8   0   9   -0.03    0.34
   8   0   9   -0.18    0.13
  -8   0  -9    0.34    0.29
   8   0  10    0.71    0.19
   8   0  10   -0.23    0.46
  -8   0 -10    0.08    0.38
   8   0  11    0.02    0.14
   8   0  11    0.14    0.41
  -8   0 -11   -0.31    0.30
   8   0  12   24.36    0.82
   8   0  12   25.88    1.71
  -8   0 -12   24.06    1.23
   8   0  13   -0.22    0.57
   8   0  13   -0.32    0.20
  -8   0 -13   -0.43    0.41
   8   0  14    9.03    0.53
   8   0  14    9.85    1.27
  -8   0 -14   10.00    0.99
   8   0  15   -0.30    0.23
   8   0  15    0.23    0.54
  -8   0 -15    0.41    0.41
   8   0  16    3.15    0.91
  -8   0 -16    3.67    0.75
   8   0  17    0.09    0.57
  -8   0 -17    0.04    0.32
  -8   0 -18   -0.53    0.52
  -8   0 -19    0.15    0.45
  -8   0 -20    0.55    0.60
  -8   0 -21    0.50    0.50
   8   1 -27    0.24    0.61
   8  -1 -27    0.44    0.85
  -8  -1  27   -0.33    0.54
  -8   1  27    0.71    0.43
   8   1 -26   -0.02    0.51
  -8   1  26    0.18    0.45
  -8  -1  26   -0.47    0.49
   8   1 -25    0.35    0.62
   8  -1 -25    2.09    0.86
  -8  -1  25    0.39    0.50
  -8   1  25    0.91    0.55
   8   1 -24   -0.40    0.50
   8  -1 -24    0.17    0.68
  -8  -1  24   -0.20    0.52
  -8   1  24   -0.13    0.46
   8   1 -23    8.10    1.03
   8  -1 -23    9.06    1.41
  -8  -1  23    6.83    1.07
  -8   1  23    7.26    0.95
   8   1 -22    2.78    0.72
   8  -1 -22    3.37    0.99
  -8  -1  22    2.29    0.75
  -8   1  22    2.47    0.69
   8   1 -21   21.45    1.48
   8  -1 -21   19.41    1.80
  -8  -1  21   19.82    1.59
  -8   1  21   19.76    1.42
   8   1 -20    3.39    0.76
   8  -1 -20    4.15    0.37
   8  -1 -20    5.31    0.97
  -8  -1  20    5.07    0.85
  -8   1  20    4.43    0.81
   8   1 -19   16.30    1.20
   8  -1 -19   16.09    0.68
   8  -1 -19   16.89    1.50
  -8  -1  19   16.05    1.36
  -8   1  19   17.91    1.06
   8   1 -18    0.52    0.36
   8  -1 -18    0.07    0.19
   8  -1 -18    0.21    0.40
  -8  -1  18    0.31    0.33
  -8   1  18   -0.35    0.37
   8   1 -17    0.15    0.42
   8  -1 -17    0.08    0.53
   8  -1 -17    1.46    0.27
  -8   1  17    0.36    0.46
   8  -1 -16    4.88    0.39
   8   1 -16    4.26    0.51
   8  -1 -16    4.59    0.73
  -8  -1  16    6.24    0.72
  -8   1  16    4.59    0.63
   8   1 -15    2.51    0.47
   8  -1 -15    1.95    0.34
   8  -1 -15    2.96    0.55
  -8  -1  15    2.04    0.53
  -8   1  15    1.68    0.50
   8   1 -14   12.39    0.80
   8  -1 -14   11.67    0.58
   8  -1 -14   11.87    0.80
  -8  -1  14   11.18    0.87
  -8   1  14   11.91    0.83
   8   1 -13    2.29    0.37
   8   1 -13    3.10    0.19
   8  -1 -13    3.01    0.39
   8  -1 -13    4.15    0.49
  -8  -1  13    5.46    0.54
  -8   1  13    3.36    0.39
   8   1 -12    1.21    0.36
   8   1 -12    1.28    0.16
   8  -1 -12    0.90    0.29
   8  -1 -12    1.28    0.30
  -8  -1  12    1.54    0.40
  -8   1  12    0.67    0.37
   8   1 -11    6.40    0.52
   8   1 -11    6.20    0.28
   8  -1 -11    6.21    0.48
   8  -1 -11    5.79    0.43
  -8  -1  11    7.65    0.62
  -8   1  11    6.35    0.47
   8   1 -10   -0.11    0.21
   8   1 -10   -0.01    0.12
   8  -1 -10    0.11    0.17
   8  -1 -10   -0.19    0.19
  -8  -1  10    1.25    0.26
  -8   1  10   -0.06    0.21
   8   1  -9    0.72    0.17
   8  -1  -9    0.29    0.28
   8  -1  -9    1.03    0.20
   8   1  -9    0.42    0.27
  -8  -1   9    0.97    0.31
  -8   1   9    0.72    0.24
   8   1  -8   62.87    1.70
   8   1  -8   62.49    1.41
   8  -1  -8   63.38    1.76
   8  -1  -8   59.79    1.16
  -8  -1   8   63.63    1.65
  -8   1   8   63.70    1.65
   8   1  -7   33.88    1.09
   8   1  -7   33.29    0.96
   8  -1  -7   33.82    1.05
   8  -1  -7   33.98    0.79
  -8  -1   7   33.67    1.03
  -8   1   7   33.69    1.12
   8   1  -6   29.62    0.99
   8   1  -6   28.04    0.85
   8  -1  -6   27.98    0.93
   8  -1  -6   26.00    0.59
  -8  -1   6   27.16    0.81
  -8   1   6   27.09    0.91
   8   1  -5    1.48    0.28
   8  -1  -5    2.04    0.29
   8   1  -5    0.84    0.28
  -8  -1   5    0.64    0.23
  -8   1   5    0.83    0.23
  -8   1   5    1.11    0.11
   8   1  -4    1.45    0.31
   8   1  -4    1.26    0.33
   8  -1  -4    1.54    0.40
  -8  -1   4    1.96    0.20
  -8   1   4    1.83    0.26
  -8   1   4    2.14    0.13
   8   1  -3   63.05    1.66
   8  -1  -3   63.34    1.82
  -8   1   3   61.10    1.01
  -8  -1   3   64.02    1.08
  -8  -1   3   64.30    1.69
  -8   1   3   62.97    1.59
   8   1  -2    7.17    0.55
   8  -1  -2    9.19    0.52
  -8  -1   2    7.83    0.25
  -8  -1   2    7.63    0.52
  -8   1   2    7.27    0.26
  -8   1   2    7.85    0.50
   8   1  -1   21.66    0.87
   8  -1  -1   22.49    0.96
  -8  -1   1   21.09    0.36
  -8  -1   1   22.68    0.77
  -8   1   1   22.51    0.82
  -8   1   1   22.71    0.54
   8   1   0   -0.10    0.19
   8  -1   0   -0.26    0.26
  -8  -1   0   -0.09    0.18
  -8   1   0   -0.24    0.20
  -8   1   0    0.41    0.12
   8   1   1    2.00    0.37
   8  -1   1    1.72    0.33
  -8  -1  -1    2.40    0.36
  -8   1  -1    2.03    0.34
  -8   1  -1    2.30    0.21
   8   1   2    2.22    0.33
   8  -1   2    1.91    0.35
  -8   1  -2    2.14    0.36
  -8   1  -2    2.50    0.24
  -8  -1  -2    2.32    0.39
   8   1   3   10.43    0.70
   8  -1   3   10.84    0.75
  -8  -1  -3   12.57    0.70
  -8   1  -3   11.27    0.53
  -8   1  -3   10.45    0.64
   8   1   4   27.06    0.97
   8  -1   4   26.78    1.17
  -8  -1  -4   26.84    1.12
  -8   1  -4   27.80    0.92
  -8   1  -4   26.17    1.08
   8   1   5    3.89    0.48
   8  -1   5    3.08    0.55
  -8  -1  -5    4.33    0.50
  -8   1  -5    3.31    0.39
  -8   1  -5    2.98    0.51
   8   1   6    1.88    0.37
   8  -1   6    2.75    0.54
  -8  -1  -6    3.14    0.45
  -8   1  -6    1.82    0.50
  -8   1  -6    2.85    0.38
   8   1   7    6.08    0.62
   8  -1   7    5.45    0.70
  -8  -1  -7    5.81    0.63
  -8   1  -7    6.11    0.68
  -8   1  -7    5.68    0.53
   8   1   8    1.29    0.44
   8  -1   8    1.40    0.52
  -8   1  -8    2.07    0.46
  -8   1  -8    1.63    0.39
  -8  -1  -8    1.01    0.38
   8   1   9    1.38    0.46
   8  -1   9    1.57    0.57
  -8  -1  -9    1.39    0.39
  -8   1  -9    1.33    0.39
  -8   1  -9    1.16    0.50
   8   1  10    0.06    0.37
   8  -1  10    0.10    0.44
  -8   1 -10    0.03    0.31
  -8  -1 -10   -0.62    0.36
   8   1  11   28.85    1.45
   8  -1  11   31.35    1.77
   8  -1  11   30.81    1.27
  -8  -1 -11   31.14    1.67
  -8   1 -11   30.59    1.31
   8   1  12    0.36    0.50
   8  -1  12    0.67    0.31
   8  -1  12    0.19    0.51
  -8  -1 -12    0.18    0.36
  -8   1 -12   -0.00    0.39
   8   1  13    7.81    1.11
   8  -1  13    9.07    0.72
   8  -1  13    9.58    1.24
  -8  -1 -13    6.92    0.99
  -8   1 -13    9.11    0.88
   8   1  14   -0.04    0.57
   8  -1  14    0.42    0.60
   8  -1  14    0.05    0.33
  -8  -1 -14    0.52    0.38
  -8   1 -14    0.47    0.41
   8   1  15   13.43    1.51
   8  -1  15   13.76    1.52
   8  -1  15   12.68    0.90
  -8  -1 -15   13.57    1.23
  -8   1 -15   14.84    1.19
   8   1  16    1.49    0.74
   8  -1  16    0.70    0.67
   8  -1  16    0.58    0.35
  -8  -1 -16    1.66    0.55
  -8   1 -16    0.08    0.42
   8   1  17    4.32    1.20
   8  -1  17    4.59    0.65
  -8  -1 -17    5.35    0.87
  -8   1 -17    4.40    0.84
   8   1  18   -0.89    0.58
   8  -1  18    0.15    0.33
  -8   1 -18    0.45    0.34
  -8  -1 -18   -0.32    0.42
   8   1  19    3.53    1.05
  -8  -1 -19    1.98    0.77
  -8   1 -19    2.18    0.74
  -8  -1 -20    0.52    0.45
  -8   1 -20   -0.50    0.44
   8   2 -26   -0.18    0.38
  -8  -2  26    0.18    0.41
  -8   2  26    0.22    0.36
   8   2 -25    0.05    0.38
  -8  -2  25   -0.35    0.42
  -8   2  25   -0.01    0.44
   8   2 -24   -0.22    0.55
  -8  -2  24    2.02    0.50
  -8   2  24   -0.22    0.54
   8   2 -23   -0.14    0.47
  -8  -2  23    0.48    0.44
  -8   2  23    0.33    0.46
   8  -2 -22    1.32    0.40
   8  -2 -22    2.74    0.83
   8   2 -22    2.19    0.67
  -8  -2  22    2.29    0.73
  -8   2  22    2.20    0.66
   8   2 -21    8.19    0.84
   8  -2 -21    8.44    0.73
   8  -2 -21    8.66    1.22
  -8  -2  21    8.84    1.13
  -8   2  21    8.67    1.01
   8  -2 -20    1.81    0.48
   8  -2 -20    3.81    0.69
   8   2 -20    1.62    0.65
  -8  -2  20    2.58    0.74
  -8   2  20    3.05    0.67
   8   2 -19   -0.10    0.38
   8  -2 -19    0.22    0.26
   8  -2 -19    0.06    0.44
  -8   2  19    0.06    0.38
   8   2 -18   20.00    1.28
   8  -2 -18   20.18    1.06
   8  -2 -18   17.94    1.19
  -8  -2  18   21.44    1.46
  -8   2  18   18.39    1.28
   8   2 -17    2.92    0.50
   8  -2 -17    2.46    0.50
   8  -2 -17    1.96    0.53
  -8  -2  17    2.54    0.58
  -8   2  17    2.68    0.60
   8  -2 -16    4.73    0.59
   8  -2 -16    4.90    0.58
   8   2 -16    4.67    0.68
  -8  -2  16    4.34    0.82
  -8   2  16    4.57    0.69
   8   2 -15    2.81    0.55
   8  -2 -15    2.06    0.50
   8  -2 -15    2.68    0.41
  -8  -2  15    3.63    0.68
  -8   2  15    1.52    0.54
   8  -2 -14    1.49    0.47
   8  -2 -14    2.12    0.33
   8   2 -14    1.57    0.43
  -8  -2  14    1.23    0.64
   8   2 -13  108.14    3.19
   8  -2 -13  113.11    3.36
   8  -2 -13   97.11    2.19
  -8  -2  13  116.32    3.67
  -8   2  13  107.71    3.24
   8   2 -12    2.87    0.53
   8   2 -12    3.05    0.20
   8  -2 -12    3.56    0.55
   8  -2 -12    2.38    0.28
  -8  -2  12    2.33    0.66
  -8   2  12    1.87    0.49
   8   2 -11    2.48    0.45
   8   2 -11    3.23    0.22
   8  -2 -11    3.47    0.47
  -8  -2  11    3.50    0.65
  -8   2  11    3.26    0.46
   8   2 -10   78.75    2.32
   8   2 -10   73.19    1.55
   8  -2 -10   81.78    2.37
  -8   2  10   81.65    2.56
  -8  -2  10   82.67    2.58
   8   2  -9    9.22    0.59
   8   2  -9    8.51    0.42
   8  -2  -9    9.85    0.77
  -8  -2   9    8.76    0.71
  -8   2   9    9.16    0.60
   8   2  -8   18.74    0.62
   8   2  -8   18.75    0.94
   8  -2  -8   18.39    1.05
  -8  -2   8   18.90    0.99
  -8   2   8   18.81    0.87
   8   2  -7   34.52    1.32
   8   2  -7   33.97    1.01
   8  -2  -7   31.90    1.34
  -8  -2   7   34.42    1.26
  -8   2   7   35.91    1.34
   8   2  -6   19.92    0.93
   8   2  -6   20.29    0.76
   8  -2  -6   19.11    1.02
  -8  -2   6   21.00    0.88
  -8   2   6   19.92    0.92
   8   2  -5    3.04    0.44
   8   2  -5    2.65    0.37
   8  -2  -5    3.17    0.49
  -8  -2   5    4.00    0.35
  -8   2   5    3.35    0.38
   8   2  -4   20.39    0.91
   8  -2  -4   21.47    1.06
   8   2  -4   22.85    0.88
  -8  -2   4   20.95    0.63
  -8   2   4   21.81    0.85
   8   2  -3   10.75    0.57
   8  -2  -3   11.44    0.82
  -8  -2   3   10.62    0.44
  -8   2   3   11.22    0.70
  -8  -2   3   12.01    0.73
   8   2  -2   32.17    1.09
   8  -2  -2   33.36    1.43
  -8  -2   2   32.27    0.65
  -8   2   2   32.31    1.12
  -8  -2   2   32.71    1.15
   8   2  -1    9.61    0.69
   8  -2  -1   10.34    0.65
  -8  -2   1   10.69    0.73
  -8   2   1   10.63    0.59
   8   2   0   40.43    1.43
   8  -2   0   39.86    1.55
  -8  -2   0   40.62    1.53
  -8   2   0   42.56    1.46
  -8   2   0   39.92    0.71
   8   2   1    7.47    0.59
   8  -2   1    7.49    0.71
  -8  -2  -1    7.01    0.63
  -8   2  -1    7.23    0.60
  -8   2  -1    6.97    0.25
   8   2   2    4.59    0.45
   8  -2   2    4.94    0.54
  -8   2  -2    5.09    0.54
  -8   2  -2    5.37    0.25
  -8  -2  -2    5.12    0.56
   8   2   3    3.08    0.49
   8  -2   3    3.19    0.57
  -8  -2  -3    3.80    0.50
  -8   2  -3    2.93    0.23
  -8   2  -3    3.24    0.47
   8   2   4    2.77    0.50
   8  -2   4    3.48    0.62
  -8   2  -4    3.26    0.54
  -8   2  -4    4.08    0.28
  -8  -2  -4    4.10    0.55
   8   2   5    9.40    0.78
   8  -2   5   11.84    0.96
  -8  -2  -5    9.85    0.70
  -8   2  -5   10.04    0.50
  -8   2  -5   10.14    0.82
   8   2   6   40.56    1.69
   8  -2   6   43.81    2.00
  -8   2  -6   41.77    1.83
  -8   2  -6   43.72    1.38
  -8  -2  -6   43.35    1.85
   8   2   7    1.90    0.58
   8  -2   7    2.91    0.74
  -8  -2  -7    3.49    0.53
  -8   2  -7    2.29    0.42
  -8   2  -7    2.73    0.63
   8   2   8   17.93    1.19
   8  -2   8   21.32    1.51
  -8  -2  -8   19.86    1.32
  -8   2  -8   20.09    1.15
  -8   2  -8   19.84    0.90
   8   2   9    8.21    0.88
   8  -2   9   10.06    1.18
  -8  -2  -9    8.85    0.94
  -8   2  -9    8.63    1.04
  -8   2  -9    8.43    0.63
   8   2  10    0.89    0.41
   8  -2  10    1.82    0.57
  -8  -2 -10    0.94    0.53
  -8   2 -10    0.60    0.61
  -8   2 -10    0.58    0.38
   8   2  11    0.18    0.38
   8  -2  11    0.53    0.53
  -8  -2 -11    0.13    0.34
  -8   2 -11   -0.09    0.52
  -8   2 -11    0.03    0.31
   8   2  12    0.77    0.62
   8  -2  12    1.53    0.64
  -8   2 -12    2.07    0.47
   8   2  13    1.66    0.61
   8  -2  13    3.77    0.64
   8  -2  13    2.60    0.86
  -8  -2 -13    3.66    0.75
  -8   2 -13    2.12    0.59
   8   2  14   13.85    1.42
   8  -2  14   13.32    1.08
   8  -2  14   12.32    1.27
  -8  -2 -14   11.29    1.31
  -8   2 -14   13.18    1.02
   8   2  15    0.95    0.67
   8  -2  15    1.83    0.47
  -8  -2 -15    1.53    0.68
  -8   2 -15    1.70    0.53
   8   2  16    0.90    0.67
   8  -2  16    0.44    0.44
  -8  -2 -16    0.08    0.52
  -8   2 -16    0.09    0.43
   8   2  17    0.27    0.79
   8  -2  17    0.41    0.46
  -8  -2 -17    0.67    0.59
  -8   2 -17    0.58    0.46
   8   2  18   -0.20    0.67
   8  -2  18   -0.12    0.39
  -8   2 -18    0.19    0.41
  -8  -2 -18    0.17    0.39
   8   2  19    0.17    0.69
   8  -2  19    0.07    0.38
  -8  -2 -19    0.05    0.50
  -8   2 -19   -0.34    0.42
   8   3 -24    1.16    0.64
  -8   3  24    0.64    0.63
  -8  -3  24    1.77    0.79
   8   3 -23    5.41    0.95
  -8  -3  23    4.12    1.21
  -8   3  23    6.47    0.96
   8   3 -22   -0.07    0.35
   8  -3 -22   -0.03    0.32
  -8   3  22   -0.18    0.44
  -8  -3  22    0.91    0.55
   8   3 -21    2.87    0.69
   8  -3 -21    1.89    0.64
  -8  -3  21    1.48    0.91
  -8   3  21    2.81    0.57
   8   3 -20    0.10    0.49
   8  -3 -20    0.62    0.46
  -8  -3  20    0.48    0.65
  -8   3  20    0.71    0.50
   8   3 -19    0.12    0.47
   8  -3 -19    0.81    0.36
  -8  -3  19    0.86    0.61
  -8   3  19   -0.30    0.47
   8   3 -18    2.24    0.63
   8  -3 -18    1.94    0.61
  -8   3  18    3.19    0.66
  -8  -3  18    2.61    0.82
   8   3 -17    0.13    0.32
   8  -3 -17    0.09    0.36
  -8  -3  17    0.05    0.49
  -8   3  17    0.23    0.39
   8   3 -16    2.49    0.62
   8  -3 -16    2.22    0.50
  -8   3  16    2.93    0.54
  -8  -3  16    2.45    0.81
   8   3 -15    1.65    0.44
   8  -3 -15    1.88    0.53
  -8  -3  15    0.92    0.72
  -8   3  15    1.27    0.55
   8   3 -14    0.41    0.44
   8  -3 -14    0.93    0.46
  -8   3  14    0.39    0.45
  -8  -3  14    0.42    0.58
   8   3 -13    3.44    0.66
   8  -3 -13    4.41    0.58
  -8  -3  13    2.72    0.89
  -8   3  13    2.93    0.71
   8   3 -12   31.81    1.50
   8  -3 -12   31.01    1.72
  -8  -3  12   28.67    1.95
  -8   3  12   32.14    1.78
   8   3 -11    4.75    0.66
   8   3 -11    3.65    0.30
   8  -3 -11    2.16    0.70
  -8  -3  11    2.93    0.73
  -8   3  11    2.11    0.70
   8   3 -10    0.39    0.32
   8   3 -10   -0.23    0.15
   8  -3 -10    0.31    0.35
  -8  -3  10    0.34    0.40
  -8   3  10    0.19    0.33
   8   3  -9   31.90    1.63
   8   3  -9   31.97    1.02
   8  -3  -9   34.01    1.71
  -8  -3   9   31.84    1.72
  -8   3   9   32.75    1.43
   8   3  -8    1.00    0.45
   8   3  -8    0.80    0.24
   8  -3  -8    1.13    0.48
  -8   3   8    1.27    0.45
  -8  -3   8    1.36    0.46
   8   3  -7    2.79    0.52
   8   3  -7    2.91    0.38
   8  -3  -7    3.07    0.60
  -8  -3   7    3.34    0.60
  -8   3   7    2.97    0.45
   8   3  -6    5.15    0.60
   8   3  -6    4.67    0.45
   8  -3  -6    4.56    0.58
  -8  -3   6    4.26    0.56
  -8   3   6    5.48    0.62
   8   3  -5    1.47    0.43
   8   3  -5    1.92    0.36
   8  -3  -5    1.67    0.54
  -8  -3   5    1.68    0.38
  -8   3   5    2.17    0.46
   8   3  -4   10.52    0.67
   8  -3  -4   11.93    0.78
  -8  -3   4   10.17    0.83
  -8   3   4   10.18    0.80
  -8  -3   4    9.14    0.59
   8   3  -3    4.24    0.48
   8  -3  -3    3.43    0.65
  -8  -3   3    3.75    0.37
  -8  -3   3    4.56    0.59
  -8   3   3    4.65    0.57
   8   3  -2    5.96    0.59
   8  -3  -2    6.09    0.79
  -8  -3   2    7.15    0.72
  -8   3   2    6.43    0.66
   8   3  -1   -0.16    0.23
   8  -3  -1   -0.45    0.36
  -8  -3   1    0.55    0.27
  -8   3   1    0.30    0.26
   8   3   0   24.84    1.07
   8  -3   0   25.59    1.48
  -8  -3   0   25.19    1.40
  -8   3   0   25.04    1.33
   8   3   1    0.23    0.27
   8  -3   1    0.21    0.34
  -8  -3  -1    0.18    0.31
  -8   3  -1    0.34    0.35
   8  -3   2   13.74    1.11
   8   3   2   11.10    0.75
  -8  -3  -2   11.22    1.00
  -8   3  -2   12.68    0.92
   8   3   3    8.64    0.81
   8  -3   3    7.78    0.85
  -8  -3  -3    9.73    0.76
  -8   3  -3    7.55    0.69
   8  -3   4    8.26    1.04
   8   3   4    7.85    0.81
  -8  -3  -4    6.76    0.90
  -8   3  -4    5.76    0.69
   8   3   5   11.78    0.86
   8  -3   5   11.12    1.36
  -8  -3  -5   10.91    0.93
  -8   3  -5   11.50    1.07
   8  -3   6    1.77    0.69
   8   3   6    1.19    0.51
  -8  -3  -6    0.84    0.57
  -8   3  -6    0.41    0.54
  -8   3  -6    0.78    0.26
   8   3   7    0.92    0.50
   8  -3   7    0.01    0.67
  -8  -3  -7   -0.21    0.54
  -8   3  -7    0.50    0.27
  -8   3  -7    0.96    0.52
   8   3   8    2.09    0.44
   8  -3   8    0.76    0.74
  -8  -3  -8    0.02    0.58
  -8   3  -8    0.59    0.32
  -8   3  -8    0.17    0.57
   8   3   9    0.15    0.57
   8  -3   9    1.19    0.73
  -8  -3  -9    1.52    0.61
  -8   3  -9    2.43    0.61
  -8   3  -9    0.61    0.31
   8  -3  10   21.87    1.88
   8   3  10   22.69    1.58
  -8  -3 -10   22.38    1.76
  -8   3 -10   22.11    1.76
  -8   3 -10   21.26    1.17
   8   3  11   33.83    2.11
   8  -3  11   32.03    2.35
  -8  -3 -11   36.33    1.97
  -8   3 -11   34.14    1.92
  -8   3 -11   33.09    1.61
   8  -3  12    0.72    0.74
   8   3  12    0.14    0.62
  -8  -3 -12    1.30    0.70
  -8   3 -12    1.11    0.45
  -8   3 -12    1.55    0.70
   8   3  13    1.05    0.65
  -8  -3 -13    2.25    0.70
  -8   3 -13    0.32    0.47
  -8   3 -13    1.31    0.61
   8  -3  14    5.34    0.78
   8   3  14    2.99    0.91
  -8  -3 -14    2.79    0.76
  -8   3 -14    2.73    0.56
   8   3  15    2.36    0.81
   8  -3  15    1.14    0.67
  -8  -3 -15    2.22    0.82
  -8   3 -15    0.88    0.55
   8   3  16   -0.02    0.62
   8  -3  16    0.04    0.49
  -8  -3 -16    0.49    0.59
  -8   3 -16    0.06    0.39
   8   3  17   -0.07    0.72
   8  -3  17    0.05    0.54
  -8  -3 -17    0.82    0.57
   8   4 -20    0.19    0.58
   8  -4 -20    0.79    0.59
  -8  -4  20    0.51    0.83
  -8   4  20    0.97    0.60
   8   4 -19    4.58    0.96
   8  -4 -19    4.00    0.96
  -8  -4  19    5.29    1.35
  -8   4  19    5.27    0.84
   8   4 -18   15.63    1.27
   8  -4 -18   16.51    1.32
  -8  -4  18   18.02    2.06
  -8   4  18   15.66    1.32
   8   4 -17    1.43    0.56
   8  -4 -17    0.12    0.48
  -8  -4  17    1.08    0.83
  -8   4  17    0.34    0.57
   8   4 -16   -0.60    0.47
   8  -4 -16   -0.21    0.49
  -8  -4  16    0.73    0.72
  -8   4  16   -0.32    0.49
   8   4 -15    2.05    0.69
   8  -4 -15    2.41    0.73
  -8  -4  15    2.17    1.04
  -8   4  15    2.53    0.69
   8   4 -14    7.20    0.74
   8  -4 -14    7.37    0.98
  -8  -4  14    5.66    1.38
  -8   4  14    5.42    0.94
   8   4 -13    0.21    0.42
   8  -4 -13    0.63    0.38
  -8  -4  13    0.30    0.59
  -8   4  13   -0.45    0.44
   8   4 -12    8.35    0.95
   8  -4 -12    7.34    1.04
  -8  -4  12    9.28    1.20
  -8   4  12    8.09    0.97
   8   4 -11    0.07    0.47
   8  -4 -11    0.24    0.41
  -8  -4  11    0.57    0.58
  -8   4  11    0.89    0.46
   8   4 -10    0.14    0.36
   8   4 -10    0.43    0.26
   8  -4 -10    0.55    0.46
  -8  -4  10   -0.00    0.54
  -8   4  10    0.29    0.35
   8   4  -9    4.26    0.73
   8   4  -9    4.40    0.44
   8  -4  -9    3.46    0.79
  -8  -4   9    5.23    0.87
  -8   4   9    4.97    0.62
   8   4  -8   -0.03    0.27
   8   4  -8   -0.19    0.24
   8  -4  -8    0.56    0.37
  -8  -4   8    0.31    0.39
  -8   4   8   -0.11    0.28
   8   4  -7    1.52    0.51
   8   4  -7    1.44    0.40
   8  -4  -7    1.99    0.60
  -8  -4   7    1.69    0.62
  -8   4   7    1.30    0.55
   8   4  -6    3.68    0.48
   8   4  -6    3.19    0.44
   8  -4  -6    2.07    0.71
  -8  -4   6    2.81    0.72
  -8   4   6    2.99    0.64
   8   4  -5   -0.37    0.27
   8  -4  -5    0.23    0.33
  -8  -4   5    0.68    0.42
  -8  -4   5   -0.07    0.36
  -8   4   5    0.20    0.29
   8   4  -4    0.35    0.35
   8  -4  -4    1.01    0.50
  -8  -4   4    0.28    0.50
  -8   4   4    0.17    0.42
   8  -4  -3    6.44    0.78
   8   4  -3    6.25    0.68
  -8  -4   3    5.14    0.93
  -8   4   3    5.62    0.79
   8   4  -2    2.77    0.59
   8  -4  -2    3.07    0.81
  -8  -4   2    3.27    0.82
  -8   4   2    4.04    0.67
   8   4  -1   -0.38    0.34
   8  -4  -1    0.76    0.45
  -8  -4   1    0.19    0.46
  -8   4   1    0.12    0.37
   8   4   0   -0.26    0.34
   8  -4   0   -0.25    0.38
  -8  -4   0    0.60    0.45
  -8   4   0    0.33    0.35
   8   4   1    1.11    0.49
   8  -4   1    1.06    0.54
  -8  -4  -1   -0.19    0.63
  -8   4  -1    0.95    0.40
   8   4   2   18.69    1.29
   8  -4   2   15.38    1.66
  -8  -4  -2   17.10    1.31
  -8   4  -2   16.41    1.31
   8  -4   3    3.92    1.14
   8   4   3    3.95    0.80
  -8  -4  -3    5.25    0.82
  -8   4  -3    5.60    0.82
   8   4   4    1.73    0.51
   8  -4   4    0.85    0.76
  -8  -4  -4    0.25    0.65
  -8   4  -4   -0.04    0.53
   8   4   5    0.69    0.54
   8  -4   5    0.70    0.81
  -8  -4  -5    1.33    0.71
  -8   4  -5    0.59    0.55
   8   4   6   11.07    0.96
   8  -4   6   10.24    1.66
  -8  -4  -6    8.11    1.40
  -8   4  -6   10.42    0.96
   8   4   7    2.22    0.67
   8  -4   7    1.44    0.97
  -8  -4  -7    0.92    0.85
  -8   4  -7    1.64    0.68
   8   4   8    7.47    1.02
   8  -4   8    6.02    1.41
  -8  -4  -8    6.32    1.09
  -8   4  -8    8.19    0.88
   8   4   9    2.16    0.79
   8  -4   9    4.32    1.11
  -8  -4  -9    5.42    1.06
  -8   4  -9    2.42    0.85
   8   4  10    3.21    0.84
  -8  -4 -10    2.77    1.08
  -8   4 -10    3.56    0.71
   8   4  11    0.83    0.78
  -8  -4 -11    4.06    1.07
  -8   4 -11    3.60    0.85
   8   4  12    2.49    0.67
  -8  -4 -12    1.08    0.86
  -8   4 -12    2.75    0.72
   8   4  13    0.05    0.68
  -8  -4 -13    0.40    0.91
  -8   4 -13    2.54    0.78
   8   5 -14   -0.20    0.40
   8  -5 -14    0.50    0.45
  -8   5  14   -0.24    0.41
   8   5 -13    0.39    0.47
   8  -5 -13    1.16    0.52
  -8   5  13    1.25    0.58
   8   5 -12    0.00    0.42
   8  -5 -12   -0.05    0.47
  -8   5  12    0.26    0.42
   8  -5 -11    0.31    0.56
  -8   5  11    0.44    0.50
   8  -5 -10    0.24    0.53
  -8   5  10    0.33    0.48
   8   5  -9    0.78    0.38
   8  -5  -9    0.04    0.57
  -8   5   9    0.41    0.43
   8  -5  -8    0.37    0.50
  -8   5   8    0.88    0.53
   8   5  -7    0.31    0.38
   8  -5  -7    0.42    0.47
  -8   5   7    0.53    0.50
   8   5  -6   -0.01    0.35
   8  -5  -6    0.52    0.42
  -8   5   6   -0.08    0.44
   8   5  -5    2.67    0.59
   8  -5  -5    2.75    0.70
  -8   5   5    1.91    0.72
   8   5  -4    0.89    0.47
   8  -5  -4    0.92    0.70
  -8  -5   4    0.88    0.89
  -8   5   4    0.58    0.57
   8   5  -3    0.06    0.37
   8  -5  -3    0.19    0.57
  -8   5   3   -0.48    0.42
   8   5  -2    1.74    0.52
   8  -5  -2    0.55    0.64
  -8   5   2    0.26    0.54
   8   5  -1    0.40    0.38
   8  -5  -1    0.16    0.68
  -8  -5   1    0.54    0.80
  -8   5   1    0.56    0.48
   8   5   0    0.08    0.45
   8  -5   0    0.12    0.70
  -8  -5   0    1.40    0.76
  -8   5   0    0.25    0.48
   8   5   1    1.56    0.52
   8  -5   1    0.77    0.98
  -8  -5  -1    3.89    1.04
  -8   5  -1    1.68    0.55
   8   5   2    0.58    0.52
   8  -5   2    0.24    0.86
  -8  -5  -2    1.11    0.70
  -8   5  -2    0.50    0.43
   8   5   3    1.82    0.59
   8  -5   3    0.37    0.98
  -8  -5  -3    0.04    0.99
  -8   5  -3    1.08    0.60
   8   5   4    0.56    0.51
   8  -5   4    0.33    0.86
  -8  -5  -4    0.63    0.84
  -8   5  -4    0.21    0.53
   8   5   5    0.39    0.51
   8  -5   5    0.28    0.80
  -8  -5  -5    0.55    0.81
  -8   5  -5    0.05    0.51
   8   5   6    0.09    0.46
  -8  -5  -6   -1.36    0.76
  -8   5  -6    0.15    0.48
   8   5   7    0.24    0.55
  -8  -5  -7    0.51    0.89
  -8   5  -7    0.77    0.44
   9   0 -27   -0.28    0.55
  -9   0  27    0.10    0.45
   9   0 -26    3.99    0.98
  -9   0  26    3.67    0.91
   9   0 -25   -0.77    0.70
  -9   0  25   -0.08    0.53
   9   0 -24   -0.36    0.55
  -9   0  24    0.19    0.35
   9   0 -23    0.23    0.50
  -9   0  23   -0.12    0.39
   9   0 -22    0.74    0.74
  -9   0  22    1.46    0.56
   9   0 -21    0.19    0.53
  -9   0  21    0.34    0.45
   9   0 -20    3.15    0.82
  -9   0  20    3.61    0.72
   9   0 -19    0.59    0.52
   9   0 -18    7.62    0.96
  -9   0  18    8.79    0.87
   9   0 -17   -0.09    0.14
   9   0 -17    0.11    0.39
  -9   0  17   -0.50    0.34
   9   0 -16    8.52    0.41
   9   0 -16    9.46    0.86
  -9   0  16    9.22    0.82
   9   0 -15   -0.22    0.40
  -9   0  15    1.24    0.38
   9   0 -14    9.05    0.74
   9   0 -14    8.86    0.43
  -9   0  14    7.49    0.71
   9   0 -13    0.22    0.17
   9   0 -13    0.41    0.30
  -9   0  13    0.01    0.30
   9   0 -12    3.58    0.30
   9   0 -12    2.55    0.47
  -9   0  12    2.57    0.40
   9   0 -11    0.52    0.26
  -9   0  11   -0.48    0.27
   9   0 -10  385.81    7.37
   9   0 -10  380.75    7.68
  -9   0  10  385.80    8.23
   9   0  -9   -0.11    0.26
  -9   0   9   -0.43    0.28
   9   0  -8   30.83    1.05
   9   0  -8   32.34    1.05
  -9   0   8   30.30    1.09
   9   0  -7    0.24    0.23
  -9   0   7    0.10    0.24
   9   0  -6  282.34    5.33
   9   0  -6  285.74    5.83
  -9   0   6  288.94    5.42
  -9   0   5    0.01    0.24
  -9   0   5    0.69    0.20
   9   0  -4  156.56    3.62
  -9   0   4  154.42    3.06
  -9   0   4  153.49    2.97
   9   0  -3   -0.34    0.20
  -9   0   3    0.05    0.15
  -9   0   3   -0.02    0.17
   9   0  -2   15.82    0.70
  -9   0   2   15.51    0.60
  -9   0   2   14.68    0.51
  -9   0   1    0.05    0.13
  -9   0   1   -0.09    0.16
   9   0   0   52.70    1.50
  -9   0   0   47.77    1.04
  -9   0   0   51.31    1.38
   9   0   1    0.19    0.21
  -9   0  -1   -0.22    0.15
  -9   0  -1    0.07    0.19
   9   0   2   72.14    2.12
  -9   0  -2   70.28    1.44
  -9   0  -2   71.73    1.78
   9   0   3    0.07    0.31
  -9   0  -3    0.97    0.26
  -9   0  -3    0.04    0.24
   9   0   4   50.70    1.71
  -9   0  -4   49.86    1.55
  -9   0  -4   47.65    1.19
   9   0   5    0.34    0.26
  -9   0  -5    0.37    0.22
  -9   0  -5    0.51    0.29
   9   0   6    2.48    0.54
  -9   0  -6    3.76    0.37
  -9   0  -6    2.38    0.47
   9   0   7   -0.01    0.11
   9   0   7    0.29    0.30
  -9   0  -7   -0.03    0.26
   9   0   8    0.18    0.14
   9   0   8    0.80    0.38
  -9   0  -8    0.50    0.34
   9   0   9   -0.01    0.12
   9   0   9   -0.24    0.32
  -9   0  -9    0.19    0.28
   9   0  10    9.76    0.43
   9   0  10   11.50    1.11
  -9   0 -10   10.68    0.87
   9   0  11   -0.06    0.15
   9   0  11   -0.58    0.47
  -9   0 -11    0.02    0.30
   9   0  12   10.62    0.51
   9   0  12   13.27    1.35
  -9   0 -12   10.32    1.01
   9   0  13    0.16    0.55
  -9   0 -13   -0.18    0.39
   9   0  14   30.64    2.20
  -9   0 -14   28.16    1.72
   9   0  15   -0.62    0.57
  -9   0 -15    0.26    0.41
   9   0  16    7.04    1.19
  -9   0 -16    6.04    0.95
   9   0  17   -0.40    0.88
  -9   0 -17    2.07    0.61
  -9   0 -18   -0.17    0.48
  -9   0 -19    0.01    0.34
  -9   0 -20   -0.13    0.51
   9   1 -27    0.68    0.73
   9  -1 -27    1.86    0.81
  -9  -1  27    0.19    0.65
  -9   1  27    0.60    0.60
   9   1 -26    0.56    0.61
   9  -1 -26    0.93    0.82
  -9  -1  26    0.78    0.57
  -9   1  26    0.02    0.45
   9   1 -25   -0.58    0.53
   9  -1 -25    1.72    0.72
  -9   1  25   -0.40    0.38
  -9  -1  25   -0.27    0.42
   9   1 -24    2.68    0.59
   9  -1 -24    2.53    0.99
  -9  -1  24    0.91    0.72
  -9   1  24    1.67    0.53
   9   1 -23    1.95    0.65
   9  -1 -23    2.88    0.84
  -9  -1  23    0.80    0.66
  -9   1  23    0.70    0.48
   9   1 -22    4.28    0.74
   9  -1 -22    5.95    1.12
  -9  -1  22    5.42    0.94
  -9   1  22    5.99    0.71
   9   1 -21    1.68    0.60
   9  -1 -21    1.57    0.73
  -9  -1  21    1.00    0.62
  -9   1  21    0.73    0.56
   9   1 -20   -0.26    0.39
   9  -1 -20   -0.32    0.22
   9  -1 -20    0.44    0.49
  -9  -1  20   -0.70    0.43
  -9   1  20    1.30    0.40
   9  -1 -19   23.65    0.94
   9   1 -19   26.36    1.53
   9  -1 -19   23.90    1.73
  -9  -1  19   26.47    1.44
  -9   1  19   24.00    1.53
   9   1 -18   16.58    1.23
   9  -1 -18   16.73    0.75
   9  -1 -18   17.24    1.22
  -9  -1  18   17.46    1.17
  -9   1  18   17.08    1.22
   9   1 -17    1.12    0.45
   9  -1 -17    2.61    0.34
   9  -1 -17    1.93    0.64
  -9  -1  17    2.00    0.62
  -9   1  17    1.58    0.55
   9  -1 -16   -0.39    0.24
   9  -1 -16    0.49    0.39
   9   1 -16   -0.29    0.35
  -9  -1  16   -0.16    0.39
  -9   1  16    0.06    0.36
   9  -1 -15    0.36    0.29
   9   1 -15    0.24    0.39
   9  -1 -15    1.76    0.43
  -9  -1  15    0.44    0.37
  -9   1  15    0.30    0.39
   9  -1 -14    3.64    0.44
   9   1 -14    3.75    0.52
   9  -1 -14    3.08    0.56
   9   1 -14    3.38    0.23
  -9  -1  14    2.13    0.64
  -9   1  14    3.27    0.47
   9   1 -13   22.03    0.98
   9   1 -13   23.71    0.63
   9  -1 -13   23.64    0.98
   9  -1 -13   21.99    0.95
  -9   1  13   23.24    1.13
  -9  -1  13   24.13    1.28
   9   1 -12   33.46    1.34
   9   1 -12   34.75    0.87
   9  -1 -12   33.54    1.22
   9  -1 -12   33.87    1.11
  -9   1  12   35.15    1.39
  -9  -1  12   34.13    1.48
   9   1 -11    3.66    0.45
   9   1 -11    3.20    0.25
   9  -1 -11    3.47    0.44
   9  -1 -11    3.98    0.37
  -9  -1  11    1.63    0.51
  -9   1  11    2.11    0.46
   9   1 -10    5.64    0.45
   9   1 -10    5.94    0.32
   9  -1 -10    5.85    0.53
   9  -1 -10    6.19    0.43
  -9  -1  10    5.80    0.58
  -9   1  10    5.97    0.53
   9   1  -9   12.49    0.69
   9   1  -9   11.55    0.48
   9  -1  -9   12.92    0.70
   9  -1  -9   11.40    0.51
  -9  -1   9   11.99    0.74
  -9   1   9   11.39    0.61
   9   1  -8    2.85    0.39
   9   1  -8    2.94    0.33
   9  -1  -8    3.22    0.46
   9  -1  -8    2.69    0.29
  -9  -1   8    3.24    0.41
  -9   1   8    3.01    0.35
   9  -1  -7    9.65    0.64
   9   1  -7    9.49    0.46
   9   1  -7    8.75    0.59
   9  -1  -7    7.75    0.37
  -9  -1   7    8.26    0.54
  -9   1   7    8.05    0.57
   9   1  -6   13.90    0.68
   9   1  -6   13.91    0.63
   9  -1  -6   13.17    0.76
  -9  -1   6   12.56    0.55
  -9   1   6   13.26    0.37
  -9   1   6   13.11    0.71
   9   1  -5    0.77    0.27
   9  -1  -5    0.71    0.33
   9   1  -5    0.59    0.27
  -9   1   5    0.51    0.11
  -9  -1   5    0.79    0.21
  -9   1   5    1.34    0.28
   9   1  -4    4.83    0.44
   9  -1  -4    3.01    0.48
  -9  -1   4    3.61    0.40
  -9   1   4    3.12    0.18
  -9   1   4    3.42    0.42
  -9  -1   4    3.54    0.27
   9   1  -3  101.55    2.57
   9  -1  -3   96.81    2.64
  -9  -1   3   97.00    1.62
  -9  -1   3  100.20    2.41
  -9   1   3  101.68    2.44
  -9   1   3   94.09    1.66
   9   1  -2   85.24    2.31
   9  -1  -2   85.23    2.28
  -9  -1   2   83.24    1.29
  -9  -1   2   91.15    2.36
  -9   1   2   89.97    2.23
  -9   1   2   84.57    1.53
   9   1  -1   37.97    1.19
   9  -1  -1   37.98    1.43
  -9  -1   1   40.43    1.35
  -9   1   1   37.48    0.88
  -9   1   1   38.24    1.26
   9   1   0   35.15    1.14
   9  -1   0   36.15    1.38
  -9  -1   0   35.64    1.15
  -9   1   0   35.78    1.20
  -9   1   0   34.85    0.89
   9  -1   1   37.25    1.44
   9   1   1   37.76    1.35
  -9  -1  -1   38.27    1.32
  -9   1  -1   38.74    0.96
  -9   1  -1   36.91    1.28
   9   1   2    0.56    0.25
   9  -1   2    0.33    0.32
  -9   1  -2    1.16    0.31
  -9  -1  -2   -0.15    0.29
  -9   1  -2    0.15    0.20
   9  -1   3    0.04    0.32
   9   1   3   -0.41    0.30
  -9   1  -3    0.74    0.20
  -9  -1  -3    0.29    0.29
  -9   1  -3    0.06    0.31
   9   1   4   46.71    1.55
   9  -1   4   47.40    1.66
  -9  -1  -4   46.33    1.68
  -9   1  -4   48.79    1.45
  -9   1  -4   45.79    1.56
   9   1   5    8.85    0.74
   9  -1   5    9.68    0.85
  -9  -1  -5    8.55    0.64
  -9   1  -5    8.60    0.71
  -9   1  -5    9.02    0.62
   9   1   6    0.22    0.24
   9  -1   6    0.51    0.35
  -9   1  -6   -0.18    0.24
  -9  -1  -6   -0.45    0.30
  -9   1  -6    0.52    0.35
   9  -1   7    4.06    0.73
   9   1   7    5.11    0.64
  -9  -1  -7    5.62    0.64
  -9   1  -7    4.73    0.54
  -9   1  -7    5.46    0.75
   9   1   8    9.33    0.87
   9  -1   8    9.95    0.97
  -9  -1  -8    9.03    0.87
  -9   1  -8    9.43    0.99
  -9   1  -8    8.75    0.74
   9   1   9   10.13    0.96
   9  -1   9   10.66    1.19
  -9  -1  -9   10.50    0.93
  -9   1  -9   10.65    0.99
  -9   1  -9   10.58    0.69
   9   1  10   10.26    0.85
   9  -1  10   10.48    1.24
  -9  -1 -10    8.68    0.98
  -9   1 -10    9.31    0.85
   9   1  11    0.40    0.50
   9  -1  11    0.34    0.32
   9  -1  11   -0.13    0.63
  -9  -1 -11    0.93    0.46
  -9   1 -11    0.59    0.39
   9   1  12    0.61    0.67
   9  -1  12    2.98    0.78
   9  -1  12    1.64    0.40
  -9  -1 -12    2.02    0.58
  -9   1 -12    0.04    0.50
   9  -1  13    5.24    0.53
   9   1  13    6.13    1.04
   9  -1  13    5.37    1.14
  -9  -1 -13    3.84    0.85
  -9   1 -13    4.65    0.73
   9   1  14    0.29    0.64
   9  -1  14    0.35    0.31
   9  -1  14    1.08    0.71
  -9  -1 -14    0.28    0.51
  -9   1 -14    0.89    0.46
   9   1  15    1.57    0.78
   9  -1  15    0.50    0.40
   9  -1  15    0.48    0.80
  -9  -1 -15    2.10    0.61
  -9   1 -15    1.55    0.54
   9   1  16    1.47    0.91
   9  -1  16    0.85    0.40
   9  -1  16    1.03    0.84
  -9  -1 -16    2.37    0.51
  -9   1 -16    2.01    0.61
   9   1  17   -0.05    0.57
  -9  -1 -17    0.25    0.34
  -9   1 -17   -0.34    0.40
   9   1  18    0.28    0.73
  -9  -1 -18    0.33    0.41
  -9   1 -18    0.07    0.51
  -9   1 -19    2.59    0.68
  -9  -1 -19    0.34    0.57
   9   2 -26    1.31    0.71
  -9  -2  26    1.01    0.64
  -9   2  26    1.83    0.66
   9   2 -25    3.31    0.69
  -9  -2  25    3.44    0.78
  -9   2  25    2.21    0.80
   9   2 -24   -0.44    0.43
  -9  -2  24   -0.06    0.46
  -9   2  24    0.48    0.41
   9   2 -23    1.57    0.56
  -9  -2  23    0.95    0.75
  -9   2  23    1.74    0.64
   9   2 -22    9.16    1.09
   9  -2 -22    9.26    0.80
  -9  -2  22   10.27    1.23
  -9   2  22    8.50    1.04
   9   2 -21    0.50    0.49
   9  -2 -21    0.52    0.36
  -9  -2  21    0.48    0.59
  -9   2  21    0.34    0.47
   9   2 -20    1.91    0.53
   9  -2 -20    0.88    0.42
   9  -2 -20    0.92    0.53
  -9  -2  20    0.93    0.64
  -9   2  20    0.95    0.52
   9   2 -19   -0.02    0.41
   9  -2 -19    0.28    0.34
   9  -2 -19    0.05    0.40
  -9  -2  19    0.50    0.51
  -9   2  19    0.59    0.33
   9   2 -18    1.93    0.43
   9  -2 -18   -0.06    0.36
   9  -2 -18    0.30    0.44
  -9  -2  18    0.10    0.42
  -9   2  18    0.27    0.34
   9   2 -17    0.04    0.36
   9  -2 -17    0.02    0.32
   9  -2 -17   -0.11    0.30
  -9  -2  17    0.79    0.46
  -9   2  17    0.32    0.29
   9   2 -16    3.22    0.62
   9  -2 -16    3.72    0.58
   9  -2 -16    2.82    0.48
  -9  -2  16    3.89    0.64
  -9   2  16    4.22    0.66
   9   2 -15    1.77    0.44
   9  -2 -15    2.07    0.51
  -9  -2  15    2.02    0.66
  -9   2  15    1.61    0.58
   9   2 -14   40.48    1.66
   9  -2 -14   43.31    1.81
  -9  -2  14   41.26    2.01
  -9   2  14   40.69    1.68
   9   2 -13    0.19    0.14
   9   2 -13   -0.06    0.34
   9  -2 -13    0.15    0.35
  -9  -2  13    0.13    0.43
  -9   2  13   -0.04    0.30
   9   2 -12    5.64    0.71
   9   2 -12    5.98    0.30
   9  -2 -12    6.27    0.70
  -9   2  12    5.81    0.71
  -9  -2  12    5.74    0.84
   9   2 -11   37.98    1.58
   9   2 -11   36.69    0.96
   9  -2 -11   37.46    1.58
  -9  -2  11   38.34    1.76
  -9   2  11   36.17    1.43
   9   2 -10   11.45    0.68
   9   2 -10    9.76    0.50
   9  -2 -10    9.81    0.82
  -9  -2  10    9.28    0.90
  -9   2  10    9.81    0.84
   9   2  -9    1.43    0.32
   9   2  -9    0.83    0.25
   9  -2  -9    1.13    0.43
  -9  -2   9    0.83    0.39
  -9   2   9    1.11    0.33
   9   2  -8   32.02    1.33
   9   2  -8   31.00    1.01
   9  -2  -8   31.62    1.41
  -9  -2   8   30.28    1.20
  -9   2   8   32.13    1.34
   9   2  -7   -0.08    0.23
   9   2  -7   -0.17    0.17
   9  -2  -7    0.24    0.22
  -9  -2   7    0.21    0.21
  -9   2   7   -0.10    0.19
   9   2  -6    0.11    0.23
   9  -2  -6    0.26    0.33
   9   2  -6    0.04    0.28
  -9  -2   6    0.33    0.23
  -9   2   6    0.34    0.22
   9   2  -5    0.02    0.21
   9   2  -5   -0.20    0.23
   9  -2  -5   -0.25    0.31
  -9  -2   5   -0.16    0.23
  -9   2   5   -0.10    0.27
   9   2  -4   -0.20    0.24
   9  -2  -4   -0.35    0.32
  -9  -2   4    0.04    0.22
  -9   2   4    0.48    0.28
  -9  -2   4    0.36    0.20
   9   2  -3   57.63    1.85
   9  -2  -3   59.43    2.12
  -9  -2   3   52.06    1.06
  -9  -2   3   58.04    1.96
  -9   2   3   59.68    1.78
   9  -2  -2  128.00    3.76
   9   2  -2  129.23    3.47
  -9  -2   2  125.31    3.59
  -9   2   2  125.88    3.30
   9   2  -1    2.04    0.50
   9  -2  -1    3.09    0.58
  -9  -2   1    4.47    0.53
  -9   2   1    2.52    0.40
   9  -2   0    0.37    0.30
   9   2   0    0.28    0.31
  -9  -2   0    0.52    0.33
  -9   2   0    0.25    0.26
  -9   2   0    0.27    0.10
   9   2   1    1.61    0.38
   9  -2   1    1.46    0.45
  -9  -2  -1    1.32    0.41
  -9   2  -1    1.00    0.33
  -9   2  -1    1.14    0.15
   9   2   2    0.36    0.22
   9  -2   2   -0.46    0.33
  -9  -2  -2    0.04    0.30
  -9   2  -2   -0.07    0.11
  -9   2  -2   -0.28    0.29
   9   2   3   13.81    0.80
   9  -2   3   14.60    1.06
  -9  -2  -3   14.00    0.80
  -9   2  -3   13.42    0.93
  -9   2  -3   14.03    0.48
   9  -2   4    6.69    0.82
   9   2   4    4.98    0.69
  -9  -2  -4    5.33    0.74
  -9   2  -4    5.94    0.73
  -9   2  -4    5.42    0.35
   9   2   5   29.01    1.53
   9  -2   5   27.48    1.43
  -9  -2  -5   29.66    1.37
  -9   2  -5   29.73    1.35
  -9   2  -5   29.61    0.99
   9   2   6   49.24    2.07
   9  -2   6   50.18    2.46
  -9  -2  -6   52.87    2.30
  -9   2  -6   48.89    2.28
  -9   2  -6   50.04    1.55
   9   2   7    8.55    0.76
   9  -2   7   11.19    1.16
  -9  -2  -7    9.54    1.00
  -9   2  -7    8.12    0.62
  -9   2  -7    8.97    1.08
   9   2   8   26.87    1.37
   9  -2   8   31.65    2.03
  -9  -2  -8   29.38    1.75
  -9   2  -8   29.14    1.83
  -9   2  -8   30.94    1.25
   9   2   9   21.91    1.45
   9  -2   9   24.67    1.96
  -9  -2  -9   26.35    1.55
  -9   2  -9   24.72    1.81
  -9   2  -9   23.61    1.22
   9   2  10    1.88    0.60
   9  -2  10    1.20    0.74
  -9  -2 -10    2.70    0.63
  -9   2 -10    1.06    0.80
  -9   2 -10    1.77    0.47
   9   2  11    2.20    0.61
   9  -2  11    1.04    0.80
  -9  -2 -11    1.53    0.52
  -9   2 -11    1.30    0.85
  -9   2 -11    2.02    0.47
   9   2  12   -0.05    0.39
   9  -2  12   -0.54    0.50
  -9  -2 -12   -0.51    0.40
  -9   2 -12    0.52    0.32
   9   2  13    6.17    1.13
   9  -2  13    7.81    0.88
   9  -2  13    7.27    1.28
  -9  -2 -13    7.04    1.07
  -9   2 -13    8.84    0.85
   9   2  14    0.17    0.45
   9  -2  14    0.54    0.39
   9  -2  14   -0.11    0.55
  -9  -2 -14    0.13    0.48
  -9   2 -14   -0.03    0.39
   9   2  15    0.28    0.73
   9  -2  15    1.65    0.50
  -9  -2 -15    0.35    0.49
  -9   2 -15    0.78    0.49
   9  -2  16    1.04    0.53
   9   2  16    0.39    0.84
  -9  -2 -16    1.31    0.65
  -9   2 -16    0.85    0.52
   9   2  17    0.07    0.63
   9  -2  17    0.13    0.37
  -9  -2 -17    0.19    0.45
  -9   2 -17   -0.27    0.38
   9   2  18    4.77    1.30
  -9  -2 -18    4.20    0.95
  -9   2 -18    2.69    0.82
   9   3 -23    2.27    0.69
  -9  -3  23    4.34    0.86
  -9   3  23    3.36    0.87
   9   3 -22    6.34    1.01
   9  -3 -22    6.51    0.91
  -9  -3  22    6.59    1.06
  -9   3  22    7.38    1.03
   9   3 -21    0.31    0.48
   9  -3 -21    0.25    0.43
  -9  -3  21    0.24    0.52
  -9   3  21    0.12    0.41
   9   3 -20    9.75    1.18
   9  -3 -20   11.19    1.06
  -9  -3  20   12.13    1.54
  -9   3  20   11.71    1.21
   9   3 -19    2.27    0.66
   9  -3 -19    2.08    0.60
  -9  -3  19    2.50    0.90
  -9   3  19    1.64    0.67
   9   3 -18    0.58    0.46
   9  -3 -18    0.68    0.37
  -9  -3  18   -0.46    0.66
  -9   3  18    0.45    0.48
   9   3 -17   -0.22    0.30
   9  -3 -17    0.18    0.36
  -9  -3  17   -0.56    0.54
  -9   3  17    0.14    0.39
   9   3 -16    1.50    0.52
   9  -3 -16    1.70    0.53
  -9  -3  16    0.64    0.78
  -9   3  16    1.36    0.45
   9   3 -15   -0.39    0.37
   9  -3 -15    0.09    0.37
  -9   3  15   -0.10    0.40
  -9  -3  15    0.23    0.55
   9   3 -14   12.65    0.98
   9  -3 -14   14.64    0.98
  -9  -3  14   13.56    1.50
  -9   3  14   14.86    0.99
   9   3 -13   11.26    0.91
   9  -3 -13   10.08    1.14
  -9  -3  13   13.23    1.39
  -9   3  13   13.05    1.19
   9   3 -12   45.37    2.10
   9   3 -12   39.69    1.17
   9  -3 -12   44.47    1.94
  -9  -3  12   44.29    2.35
  -9   3  12   47.60    2.26
   9   3 -11    2.76    0.34
   9  -3 -11    3.03    0.58
   9   3 -11    2.91    0.65
  -9  -3  11    3.50    0.81
  -9   3  11    2.80    0.68
   9   3 -10   33.35    1.54
   9   3 -10   29.27    1.03
   9  -3 -10   32.15    1.79
  -9  -3  10   31.10    1.83
  -9   3  10   33.59    1.69
   9   3  -9    4.22    0.62
   9   3  -9    2.39    0.37
   9  -3  -9    3.10    0.68
  -9  -3   9    1.31    0.61
  -9   3   9    3.56    0.50
   9   3  -8    2.07    0.53
   9   3  -8    2.29    0.34
   9  -3  -8    2.22    0.50
  -9  -3   8    1.88    0.51
  -9   3   8    2.75    0.53
   9   3  -7   -0.21    0.31
   9   3  -7    0.26    0.22
   9  -3  -7    0.31    0.29
  -9  -3   7    0.02    0.29
  -9   3   7   -0.17    0.26
   9   3  -6    8.25    0.60
   9  -3  -6    7.17    0.86
   9   3  -6    7.40    0.73
  -9  -3   6    7.63    0.69
  -9   3   6    7.47    0.80
   9   3  -5   26.08    1.10
   9  -3  -5   25.69    1.28
  -9  -3   5   23.29    0.95
  -9   3   5   27.61    1.33
   9   3  -4   17.21    0.93
   9  -3  -4   16.57    1.22
  -9  -3   4   16.74    1.10
  -9   3   4   16.78    1.05
   9   3  -3    0.39    0.30
   9  -3  -3    0.22    0.41
  -9  -3   3    0.32    0.30
  -9   3   3    0.04    0.34
   9   3  -2    0.41    0.36
   9  -3  -2    0.61    0.39
  -9  -3   2    1.65    0.44
  -9   3   2    0.55    0.41
   9   3  -1    1.53    0.42
   9  -3  -1    1.28    0.46
  -9  -3   1    1.28    0.42
  -9   3   1    1.24    0.46
   9   3   0   16.83    1.02
   9  -3   0   16.46    1.09
  -9  -3   0   16.44    1.18
  -9   3   0   15.27    1.10
   9   3   1    1.45    0.52
   9  -3   1    2.57    0.67
  -9  -3  -1    2.56    0.58
  -9   3  -1    2.63    0.57
   9  -3   2   -0.20    0.49
   9   3   2    0.57    0.31
  -9  -3  -2    0.73    0.35
  -9   3  -2   -0.15    0.33
   9   3   3   -0.43    0.38
   9  -3   3    0.03    0.41
  -9  -3  -3   -0.16    0.44
   9   3   4   21.93    1.38
   9  -3   4   21.12    1.74
  -9  -3  -4   21.75    1.54
  -9   3  -4   22.62    1.47
   9   3   5    4.71    0.68
   9  -3   5    5.30    1.09
  -9  -3  -5    6.24    0.91
  -9   3  -5    6.13    0.88
   9  -3   6    7.83    1.33
   9   3   6    7.64    0.96
  -9  -3  -6    8.59    0.89
  -9   3  -6    8.90    1.05
   9   3   7   14.95    1.24
   9  -3   7   15.96    1.69
  -9  -3  -7   15.40    1.16
  -9   3  -7   15.25    1.37
   9  -3   8   -1.12    0.65
   9   3   8   -0.62    0.36
  -9  -3  -8    0.32    0.40
  -9   3  -8   -0.11    0.23
  -9   3  -8   -0.13    0.48
   9   3   9    0.11    0.42
   9  -3   9    0.22    0.74
  -9  -3  -9    0.64    0.59
  -9   3  -9    0.90    0.60
  -9   3  -9    1.03    0.29
   9  -3  10    1.60    0.89
   9   3  10    1.77    0.67
  -9  -3 -10    2.58    0.73
  -9   3 -10    1.75    0.38
  -9   3 -10    1.37    0.77
   9   3  11   -0.54    0.41
   9  -3  11    0.12    0.55
  -9  -3 -11    0.78    0.46
  -9   3 -11    0.17    0.50
  -9   3 -11   -0.14    0.25
   9   3  12    0.43    0.52
  -9  -3 -12    0.66    0.56
  -9   3 -12   -0.16    0.32
  -9   3 -12    2.24    0.67
   9   3  13    0.22    0.47
  -9  -3 -13   -0.17    0.50
  -9   3 -13    0.00    0.46
   9  -3  14    5.24    0.87
   9   3  14    4.25    1.04
  -9  -3 -14    4.45    1.07
   9   3  15    0.19    0.66
   9  -3  15    2.67    0.67
  -9  -3 -15    0.95    0.81
   9  -3  16    3.38    0.85
   9   3  16    3.49    1.16
  -9  -3 -16    4.15    1.05
   9   4 -20   -0.36    0.46
   9  -4 -20    0.27    0.47
  -9  -4  20    1.07    0.74
  -9   4  20   -0.08    0.51
   9   4 -19    0.35    0.51
   9  -4 -19    0.34    0.53
  -9  -4  19    0.22    0.82
  -9   4  19    0.22    0.55
   9   4 -18   -0.21    0.50
   9  -4 -18    0.68    0.53
  -9  -4  18   -0.60    0.80
  -9   4  18    0.74    0.53
   9   4 -17    0.61    0.52
   9  -4 -17    0.38    0.55
  -9  -4  17    0.01    0.82
  -9   4  17    0.63    0.53
   9   4 -16    5.66    0.94
   9  -4 -16    6.62    0.99
  -9  -4  16    6.20    1.45
  -9   4  16    5.57    0.78
   9   4 -15   -0.05    0.36
   9  -4 -15    0.27    0.40
  -9  -4  15    0.72    0.71
  -9   4  15    0.14    0.46
   9   4 -14    0.56    0.52
   9  -4 -14    0.13    0.57
  -9  -4  14    0.07    0.80
  -9   4  14    1.83    0.53
   9   4 -13    2.10    0.63
   9  -4 -13    1.19    0.66
  -9  -4  13    1.66    0.93
  -9   4  13    1.77    0.60
   9   4 -12   -0.22    0.42
   9  -4 -12    0.07    0.46
  -9  -4  12   -0.66    0.53
  -9   4  12   -0.02    0.34
   9  -4 -11    1.32    0.56
  -9  -4  11    1.63    0.86
  -9   4  11    3.19    0.63
   9   4 -10    1.03    0.29
   9  -4 -10    1.16    0.57
  -9  -4  10    0.82    0.69
  -9   4  10    0.95    0.54
   9   4  -9    6.50    0.72
   9   4  -9    5.95    0.52
   9  -4  -9    7.22    0.94
  -9  -4   9    5.47    0.90
  -9   4   9    6.59    0.89
   9   4  -8    2.01    0.58
   9   4  -8    2.07    0.45
   9  -4  -8    2.38    0.70
  -9  -4   8    3.06    0.77
  -9   4   8    3.38    0.64
   9   4  -7    0.30    0.33
   9   4  -7    0.56    0.32
   9  -4  -7    0.62    0.50
  -9   4   7    0.10    0.41
   9   4  -6   -0.37    0.30
   9  -4  -6   -0.12    0.45
  -9   4   6    0.08    0.30
   9   4  -5    0.60    0.37
   9  -4  -5    0.79    0.43
  -9  -4   5    0.71    0.53
  -9   4   5    0.18    0.45
   9   4  -4    1.23    0.42
   9  -4  -4    0.30    0.58
  -9  -4   4    0.84    0.58
  -9   4   4    1.03    0.51
   9   4  -3    5.39    0.60
   9  -4  -3    7.11    0.98
  -9  -4   3    5.66    1.00
  -9   4   3    6.60    0.70
   9   4  -2    3.46    0.61
   9  -4  -2    2.19    0.79
  -9  -4   2    2.72    0.83
  -9   4   2    4.23    0.68
   9  -4  -1    2.66    0.79
  -9  -4   1    3.22    0.77
  -9   4   1    1.78    0.53
   9   4   0   10.39    0.98
   9  -4   0    8.92    1.06
  -9  -4   0    9.95    1.27
  -9   4   0   10.84    1.05
   9   4   1    0.78    0.50
   9  -4   1    0.32    0.54
  -9   4  -1    0.63    0.42
  -9  -4  -1    1.49    0.64
   9   4   2    2.79    0.65
   9  -4   2    2.62    0.75
  -9  -4  -2    2.14    0.79
  -9   4  -2    1.69    0.67
   9   4   3    1.71    0.74
   9  -4   3    3.06    1.05
  -9   4  -3    3.90    0.74
  -9  -4  -3    3.00    0.89
   9   4   4   18.61    1.45
   9  -4   4   18.14    2.03
  -9  -4  -4   16.58    1.41
  -9   4  -4   17.29    1.24
   9   4   5    0.07    0.52
   9  -4   5    0.03    0.79
  -9  -4  -5    0.40    0.52
  -9   4  -5    0.96    0.53
   9   4   6   13.74    1.11
   9  -4   6   14.72    1.84
  -9  -4  -6   13.21    1.55
  -9   4  -6   12.88    1.14
   9   4   7   -0.01    0.47
   9  -4   7   -0.10    0.70
  -9  -4  -7    0.40    0.60
  -9   4  -7    0.38    0.49
   9   4   8   -0.29    0.35
   9  -4   8   -0.37    0.65
  -9  -4  -8    0.40    0.55
  -9   4  -8    0.39    0.37
   9   4   9    0.36    0.51
   9  -4   9    0.56    0.78
  -9   4  -9    0.09    0.58
  -9  -4  -9    0.53    0.67
   9   4  10   -0.16    0.37
  -9  -4 -10   -0.22    0.59
  -9   4 -10    0.48    0.41
   9   4  11    0.16    0.46
  -9   4 -11   -0.53    0.51
  -9  -4 -11    0.26    0.58
   9   4  12   -0.06    0.50
  -9  -4 -12    0.58    0.52
  -9   4 -12   -0.18    0.47
   9   5 -13   -0.24    0.53
   9  -5 -13    0.87    0.58
  -9   5  13    0.60    0.45
   9   5 -12    0.26    0.44
   9  -5 -12    0.62    0.61
  -9   5  12    1.08    0.56
   9   5 -11    0.76    0.46
   9  -5 -11    1.01    0.69
  -9   5  11    1.52    0.51
   9   5 -10    0.04    0.35
   9  -5 -10    0.64    0.55
  -9   5  10    0.26    0.49
   9  -5  -9   -0.11    0.49
  -9   5   9   -0.09    0.45
   9  -5  -8    2.98    0.73
  -9   5   8    0.38    0.48
   9  -5  -7    0.33    0.58
   9   5  -6    0.89    0.44
   9  -5  -6    0.20    0.65
  -9   5   6    0.57    0.56
   9   5  -5    0.55    0.43
   9  -5  -5    0.27    0.64
  -9   5   5    0.62    0.54
   9   5  -4    0.26    0.42
   9  -5  -4    0.45    0.63
  -9  -5   4    0.12    0.63
  -9   5   4    0.61    0.51
   9   5  -3   -0.09    0.35
   9  -5  -3    0.83    0.51
  -9  -5   3    0.07    0.77
  -9   5   3    0.75    0.49
   9   5  -2    0.67    0.54
   9  -5  -2    0.74    0.79
  -9   5   2    1.84    0.60
   9   5  -1   -0.06    0.43
   9  -5  -1    0.02    0.53
  -9   5   1    0.60    0.46
   9   5   0    0.23    0.44
   9  -5   0    0.31    0.69
  -9  -5   0   -0.18    0.72
  -9   5   0   -0.84    0.48
   9   5   1    0.46    0.53
   9  -5   1    1.07    0.81
  -9  -5  -1    0.15    0.87
  -9   5  -1    0.54    0.46
   9   5   2    0.77    0.49
   9  -5   2    0.52    0.81
  -9  -5  -2    0.56    0.65
  -9   5  -2   -0.25    0.41
   9   5   3    0.71    0.51
   9  -5   3   -0.12    0.82
  -9  -5  -3    0.32    0.81
  -9   5  -3    0.12    0.52
   9   5   4   -0.24    0.48
   9  -5   4    0.57    0.76
  -9  -5  -4   -0.68    0.77
  -9   5  -4   -0.12    0.47
   9   5   5    0.36    0.56
   9  -5   5   -0.14    0.92
  -9  -5  -5    1.64    0.90
  -9   5  -5    0.55    0.57
  10   0 -27   -0.14    0.76
 -10   0  27   -0.27    0.43
  10   0 -26   10.30    1.64
 -10   0  26    8.68    1.19
  10   0 -25   -0.85    0.61
 -10   0  25   -0.30    0.57
  10   0 -24   14.57    1.72
 -10   0  24   12.83    1.10
  10   0 -23    0.15    0.63
 -10   0  23    0.24    0.39
  10   0 -22    2.36    0.94
 -10   0  22    3.06    0.72
  10   0 -21   -0.07    0.53
  10   0 -20   13.07    1.38
 -10   0  20   12.41    0.99
  10   0 -19   -0.53    0.41
 -10   0  19    0.40    0.36
  10   0 -18    1.37    0.58
 -10   0  18    0.59    0.49
  10   0 -17   -0.14    0.17
  10   0 -17   -0.31    0.44
  10   0 -16   15.20    0.61
  10   0 -16   16.72    1.16
 -10   0  16   16.21    1.07
  10   0 -15    0.30    0.17
  10   0 -15   -0.38    0.34
 -10   0  15   -0.43    0.32
  10   0 -14    6.79    0.78
  10   0 -14    7.99    0.45
 -10   0  14    7.81    0.72
  10   0 -13    0.02    0.20
  10   0 -13   -0.26    0.29
 -10   0  13    0.03    0.24
  10   0 -12   12.98    0.65
  10   0 -12   11.88    0.84
 -10   0  12   12.77    0.86
  10   0 -11    0.12    0.33
  10   0 -11    0.59    0.23
 -10   0  11    0.03    0.34
  10   0 -10    0.54    0.27
  10   0 -10    0.68    0.35
 -10   0  10    0.61    0.35
  10   0  -9   -0.39    0.24
  10   0  -9    0.10    0.28
 -10   0   9   -0.04    0.27
  10   0  -8   21.15    0.91
  10   0  -8   23.07    0.96
 -10   0   8   21.91    0.98
  10   0  -7   -0.29    0.27
 -10   0   7   -0.20    0.27
  10   0  -6    4.76    0.52
 -10   0   6    4.44    0.48
 -10   0   5   -0.33    0.25
 -10   0   5   -0.14    0.19
  10   0  -4   20.88    0.97
 -10   0   4   20.41    0.75
 -10   0   4   20.12    0.73
  10   0  -3   -0.35    0.21
 -10   0   3   -0.00    0.22
 -10   0   3    0.40    0.18
  10   0  -2   83.06    2.39
 -10   0   2   78.97    1.74
 -10   0   2   82.11    2.00
  10   0  -1   -0.48    0.27
 -10   0   1    0.20    0.21
 -10   0   1   -0.13    0.20
  10   0   0    3.90    0.54
 -10   0   0    5.25    0.37
 -10   0   0    4.13    0.42
  10   0   1    0.14    0.26
 -10   0  -1   -0.27    0.20
 -10   0  -1    0.11    0.17
  10   0   2    0.42    0.29
 -10   0  -2   -0.03    0.24
  10   0   3    1.16    0.31
 -10   0  -3   -0.20    0.20
 -10   0  -3    0.05    0.24
  10   0   4   -0.41    0.34
 -10   0  -4   -0.24    0.29
  10   0   5    0.03    0.35
 -10   0  -5   -0.02    0.29
 -10   0  -5   -0.36    0.26
  10   0   6    8.20    0.81
 -10   0  -6    7.35    0.54
 -10   0  -6    7.66    0.70
  10   0   7   -0.08    0.12
  10   0   7    0.02    0.35
 -10   0  -7    0.21    0.29
  10   0   8   11.09    0.43
  10   0   8   11.99    0.89
 -10   0  -8   12.72    0.90
  10   0   9    0.01    0.13
  10   0   9    0.14    0.40
 -10   0  -9    0.21    0.33
  10   0  10   27.86    1.92
 -10   0 -10   27.85    1.56
  10   0  11   -0.37    0.49
 -10   0 -11    0.18    0.35
  10   0  12    6.90    1.24
 -10   0 -12    7.10    0.78
  10   0  13    0.15    0.58
 -10   0 -13   -0.08    0.31
  10   0  14    0.79    0.58
 -10   0 -14   -0.35    0.38
  10   0  15   -0.17    0.68
 -10   0 -15   -0.59    0.51
  10   0  16    0.20    0.98
 -10   0 -16    1.78    0.53
  10   0  17    0.46    0.62
 -10   0 -17   -0.11    0.35
 -10   0 -18    1.87    0.73
  10   1 -27    0.05    0.61
 -10  -1  27   -0.30    0.53
 -10   1  27   -0.22    0.49
  10   1 -26    0.09    0.59
  10  -1 -26    0.26    0.69
 -10  -1  26   -0.10    0.51
 -10   1  26    0.43    0.48
  10  -1 -25    1.33    0.90
  10   1 -25    1.31    0.60
 -10   1  25    1.71    0.61
 -10  -1  25    0.89    0.56
  10   1 -24   -0.06    0.46
  10  -1 -24   -0.14    0.56
 -10  -1  24    0.22    0.44
 -10   1  24   -0.12    0.40
  10  -1 -23    0.17    0.59
  10   1 -23    0.02    0.39
 -10   1  23   -0.02    0.42
 -10  -1  23    0.24    0.38
  10   1 -22    1.60    0.60
  10  -1 -22   -0.03    0.71
 -10  -1  22    0.40    0.60
 -10   1  22    0.99    0.45
  10   1 -21    4.82    0.86
  10  -1 -21    2.26    0.97
 -10  -1  21    4.40    0.84
 -10   1  21    4.05    0.76
  10   1 -20    5.15    0.89
  10  -1 -20    6.22    0.47
  10  -1 -20    5.58    1.02
 -10  -1  20    4.66    0.93
 -10   1  20    5.33    0.84
  10  -1 -19    0.43    0.28
  10  -1 -19    1.16    0.58
  10   1 -19    0.41    0.50
 -10  -1  19    1.66    0.45
 -10   1  19    0.74    0.49
  10   1 -18    0.96    0.43
  10  -1 -18    0.53    0.30
  10  -1 -18    0.63    0.59
 -10  -1  18    1.86    0.47
 -10   1  18    1.15    0.42
  10   1 -17   36.88    1.88
  10  -1 -17   37.08    1.36
  10  -1 -17   37.36    1.74
 -10  -1  17   37.96    1.80
 -10   1  17   37.70    1.70
  10   1 -16  101.01    3.53
  10  -1 -16  101.79    2.89
  10  -1 -16   96.36    3.20
 -10  -1  16  100.03    3.61
 -10   1  16  102.71    3.37
  10   1 -15    0.33    0.18
  10  -1 -15    0.08    0.28
  10  -1 -15   -0.30    0.33
  10   1 -15    0.34    0.37
 -10  -1  15   -0.51    0.41
 -10   1  15    0.47    0.37
  10   1 -14    0.57    0.40
  10   1 -14    0.44    0.19
  10  -1 -14    0.30    0.32
  10  -1 -14    1.83    0.36
 -10   1  14    0.45    0.40
  10   1 -13    2.11    0.40
  10   1 -13    1.88    0.24
  10  -1 -13    2.76    0.43
  10  -1 -13    2.18    0.42
 -10   1  13    1.61    0.49
 -10  -1  13    2.17    0.45
  10   1 -12    4.86    0.60
  10   1 -12    5.39    0.37
  10  -1 -12    5.81    0.56
  10  -1 -12    4.80    0.50
 -10  -1  12    4.96    0.67
 -10   1  12    4.41    0.59
  10   1 -11    9.45    0.70
  10  -1 -11   10.89    0.71
  10   1 -11    9.01    0.47
  10  -1 -11    8.32    0.58
 -10  -1  11    8.15    0.78
 -10   1  11    9.30    0.72
  10   1 -10    0.20    0.17
  10  -1 -10   -0.06    0.26
  10  -1 -10    0.02    0.20
  10   1 -10   -0.39    0.20
 -10  -1  10    0.37    0.27
 -10   1  10    0.07    0.21
  10   1  -9   11.12    0.73
  10   1  -9   10.42    0.55
  10  -1  -9   11.37    0.77
  10  -1  -9    9.95    0.56
 -10   1   9   11.05    0.62
 -10  -1   9   10.89    0.76
  10   1  -8   10.46    0.71
  10   1  -8    9.52    0.57
  10  -1  -8    9.21    0.73
  10  -1  -8    9.10    0.48
 -10  -1   8    9.33    0.69
 -10   1   8    8.88    0.57
  10   1  -7    6.09    0.55
  10   1  -7    6.93    0.49
  10  -1  -7    4.72    0.49
 -10  -1   7    5.68    0.48
 -10   1   7    4.95    0.57
 -10   1   7    5.52    0.25
  10   1  -6   34.49    1.22
  10  -1  -6   35.00    1.36
  10   1  -6   34.27    1.21
 -10  -1   6   35.40    1.05
 -10   1   6   33.32    0.75
 -10   1   6   35.29    1.30
  10   1  -5    2.43    0.40
  10  -1  -5    2.66    0.47
 -10  -1   5    1.71    0.40
 -10   1   5    2.64    0.44
 -10   1   5    2.29    0.18
 -10  -1   5    2.81    0.31
  10   1  -4    8.66    0.62
  10  -1  -4    8.00    0.72
 -10  -1   4    9.06    0.47
 -10  -1   4    9.26    0.53
 -10   1   4    8.48    0.31
 -10   1   4    9.62    0.55
  10   1  -3    0.42    0.26
  10  -1  -3   -0.33    0.29
 -10  -1   3   -0.00    0.14
 -10  -1   3    0.23    0.25
 -10   1   3   -0.16    0.27
 -10   1   3    0.23    0.12
  10   1  -2   15.73    0.88
  10  -1  -2   15.19    0.93
 -10  -1   2   17.44    0.84
 -10  -1   2   15.30    0.48
 -10   1   2   15.98    0.86
 -10   1   2   15.79    0.49
  10   1  -1    9.70    0.75
  10  -1  -1   10.49    0.82
 -10  -1   1   11.24    0.62
 -10   1   1   10.22    0.74
 -10   1   1   10.57    0.41
  10  -1   0    7.00    0.67
  10   1   0    6.19    0.61
 -10  -1   0    6.61    0.49
 -10   1   0    5.95    0.60
 -10   1   0    7.03    0.40
  10   1   1    1.62    0.33
  10  -1   1    1.45    0.35
 -10  -1  -1    1.40    0.39
 -10   1  -1    1.15    0.42
 -10   1  -1    1.17    0.26
  10  -1   2    0.17    0.36
  10   1   2    0.33    0.34
 -10  -1  -2    0.30    0.27
 -10   1  -2    0.33    0.20
 -10   1  -2    1.05    0.37
  10   1   3   27.68    1.14
  10  -1   3   26.22    1.37
 -10  -1  -3   27.46    1.23
 -10   1  -3   26.78    1.00
 -10   1  -3   23.96    1.24
  10   1   4    3.47    0.68
  10  -1   4    6.07    0.76
 -10  -1  -4    5.53    0.65
 -10   1  -4    6.12    0.74
 -10   1  -4    6.42    0.53
  10   1   5   23.28    1.12
  10  -1   5   25.08    1.43
 -10  -1  -5   23.78    1.28
 -10   1  -5   24.65    1.38
 -10   1  -5   24.38    0.99
  10  -1   6   -0.14    0.39
  10   1   6   -0.04    0.33
 -10  -1  -6   -0.29    0.27
 -10   1  -6   -0.10    0.27
 -10   1  -6    0.25    0.40
  10   1   7    1.12    0.42
  10  -1   7    1.56    0.59
 -10  -1  -7    1.45    0.42
 -10   1  -7    1.96    0.59
 -10   1  -7    1.49    0.42
  10  -1   8   23.26    1.58
  10   1   8   24.93    1.43
 -10  -1  -8   22.59    1.22
 -10   1  -8   23.68    1.41
 -10   1  -8   23.77    1.21
  10   1   9   -0.43    0.40
  10  -1   9   -0.21    0.49
 -10  -1  -9    0.66    0.32
 -10   1  -9   -0.10    0.32
 -10   1  -9    0.26    0.41
  10  -1  10   15.05    1.54
  10   1  10   14.75    1.26
 -10   1 -10   15.72    1.07
 -10  -1 -10   14.37    1.21
  10   1  11    5.35    0.70
  10  -1  11    5.28    0.55
  10  -1  11    3.17    1.15
 -10  -1 -11    4.71    0.81
 -10   1 -11    3.89    0.58
  10   1  12    0.28    0.64
  10  -1  12    0.89    0.31
  10  -1  12    0.18    0.66
 -10  -1 -12    0.72    0.53
 -10   1 -12    0.96    0.47
  10  -1  13    5.01    0.58
  10   1  13    4.81    1.09
  10  -1  13    3.69    1.21
 -10  -1 -13    3.96    0.72
 -10   1 -13    4.74    0.76
  10  -1  14    1.12    0.44
  10  -1  14    1.65    0.96
  10   1  14    2.38    0.86
 -10  -1 -14    2.07    0.66
 -10   1 -14    2.29    0.59
  10   1  15    0.10    0.73
  10  -1  15    0.23    0.77
 -10  -1 -15    0.76    0.54
 -10   1 -15    0.53    0.48
  10   1  16    1.82    1.21
 -10  -1 -16    5.66    0.84
 -10   1 -16    3.45    0.84
  10   1  17    0.51    0.66
 -10  -1 -17   -0.41    0.44
 -10   1 -17    0.05    0.35
 -10  -1 -18   -0.85    0.52
 -10   1 -18    0.39    0.51
  10   2 -25    7.22    0.97
 -10  -2  25    9.18    1.33
 -10   2  25    7.80    1.11
  10   2 -24    1.97    0.76
 -10  -2  24    2.68    0.89
 -10   2  24    2.04    0.72
  10   2 -23    1.04    0.46
 -10  -2  23    0.71    0.66
 -10   2  23    0.28    0.53
  10   2 -22   -0.39    0.45
 -10  -2  22    0.64    0.55
 -10   2  22    0.42    0.44
  10   2 -21    1.77    0.61
  10  -2 -21    1.60    0.47
 -10  -2  21    1.32    0.75
 -10   2  21    2.17    0.61
  10  -2 -20    0.28    0.31
  10   2 -20   -0.21    0.40
 -10  -2  20    0.01    0.40
 -10   2  20    0.16    0.32
  10   2 -19    4.20    0.69
  10  -2 -19    2.84    0.59
 -10  -2  19    3.87    0.85
 -10   2  19    3.07    0.70
  10  -2 -18    2.10    0.49
  10   2 -18    1.64    0.47
 -10  -2  18    1.79    0.72
 -10   2  18    1.21    0.58
  10   2 -17    4.08    0.73
  10  -2 -17    3.86    0.62
 -10  -2  17    3.98    0.91
 -10   2  17    3.75    0.76
  10   2 -16   33.46    1.77
  10  -2 -16   32.78    1.60
 -10  -2  16   34.00    2.03
 -10   2  16   32.78    1.55
  10   2 -15    0.13    0.35
  10  -2 -15    0.68    0.33
 -10  -2  15    1.29    0.56
 -10   2  15    0.31    0.47
  10  -2 -14    2.69    0.56
  10   2 -14    2.91    0.47
 -10  -2  14    2.74    0.75
 -10   2  14    1.82    0.48
  10   2 -13   24.05    1.32
  10   2 -13   20.98    0.66
  10  -2 -13   24.15    1.30
 -10  -2  13   24.00    1.57
 -10   2  13   23.43    1.33
  10   2 -12    0.02    0.33
  10   2 -12    0.04    0.14
  10  -2 -12   -0.20    0.28
 -10  -2  12    1.08    0.42
 -10   2  12    0.14    0.33
  10   2 -11    0.67    0.39
  10   2 -11    0.47    0.20
  10  -2 -11    0.77    0.41
 -10  -2  11    0.15    0.49
 -10   2  11    1.00    0.33
  10   2 -10   34.56    1.36
  10   2 -10   33.12    1.04
  10  -2 -10   35.78    1.58
 -10  -2  10   34.13    1.67
 -10   2  10   35.09    1.58
  10   2  -9    6.51    0.58
  10   2  -9    6.69    0.49
  10  -2  -9    6.93    0.64
 -10   2   9    5.95    0.57
 -10  -2   9    6.57    0.77
  10   2  -8    0.30    0.22
  10   2  -8   -0.04    0.20
  10  -2  -8    0.07    0.31
 -10  -2   8    0.11    0.26
 -10   2   8   -0.48    0.27
  10   2  -7   29.81    1.33
  10   2  -7   30.90    1.13
  10  -2  -7   28.24    1.42
 -10  -2   7   28.05    1.10
 -10   2   7   30.66    1.34
  10   2  -6    3.96    0.46
  10  -2  -6    4.18    0.64
  10   2  -6    3.88    0.51
 -10  -2   6    3.75    0.40
 -10   2   6    4.74    0.56
  10   2  -5    0.02    0.23
  10  -2  -5   -0.27    0.25
 -10  -2   5    0.17    0.20
 -10  -2   5   -0.03    0.26
 -10   2   5   -0.09    0.26
  10   2  -4    7.41    0.61
  10  -2  -4    6.83    0.76
 -10  -2   4    6.19    0.34
 -10  -2   4    6.96    0.58
 -10   2   4    9.47    0.68
  10  -2  -3    6.76    0.83
  10   2  -3    6.85    0.66
 -10  -2   3    7.64    0.69
 -10   2   3    7.00    0.70
  10   2  -2   14.53    0.81
  10  -2  -2   14.26    1.11
 -10  -2   2   14.75    0.97
 -10   2   2   13.93    0.96
  10  -2  -1   55.22    2.19
  10   2  -1   59.33    2.06
 -10  -2   1   55.93    1.92
 -10   2   1   56.38    1.90
  10   2   0    0.82    0.35
  10  -2   0    3.37    0.52
 -10  -2   0    0.61    0.44
 -10   2   0    1.04    0.37
  10  -2   1    5.68    0.65
  10   2   1    5.60    0.54
 -10  -2  -1    6.53    0.67
 -10   2  -1    4.97    0.69
 -10   2  -1    5.02    0.28
  10   2   2   29.71    1.35
  10  -2   2   26.41    1.56
 -10  -2  -2   27.51    1.44
 -10   2  -2   25.08    0.74
 -10   2  -2   28.50    1.45
  10   2   3    0.31    0.40
  10  -2   3    1.46    0.47
 -10  -2  -3   -0.23    0.42
 -10   2  -3    0.26    0.18
 -10   2  -3    0.82    0.42
  10   2   4   42.57    1.93
  10  -2   4   41.29    2.15
 -10  -2  -4   43.08    2.01
 -10   2  -4   41.16    2.01
 -10   2  -4   40.55    1.25
  10  -2   5    0.21    0.35
  10   2   5   -0.30    0.37
 -10  -2  -5   -0.09    0.30
 -10   2  -5    0.18    0.41
 -10   2  -5   -0.11    0.19
  10   2   6    0.55    0.50
  10  -2   6   -0.33    0.62
 -10  -2  -6    1.11    0.42
 -10   2  -6    1.85    0.58
 -10   2  -6    0.60    0.28
  10  -2   7   78.36    3.56
  10   2   7   74.14    2.99
 -10  -2  -7   75.54    2.93
 -10   2  -7   81.54    2.51
 -10   2  -7   76.91    3.42
  10   2   8    0.10    0.43
  10  -2   8   -0.28    0.61
 -10  -2  -8   -0.52    0.38
 -10   2  -8   -0.08    0.55
 -10   2  -8   -0.22    0.33
  10  -2   9    0.72    0.70
  10   2   9    1.03    0.38
 -10  -2  -9    1.07    0.52
 -10   2  -9   -0.51    0.69
 -10   2  -9    0.30    0.37
  10   2  10    1.20    0.59
  10  -2  10    1.41    0.87
 -10  -2 -10    2.12    0.64
 -10   2 -10    2.63    0.86
 -10   2 -10    1.53    0.48
  10   2  11    8.19    1.02
  10  -2  11    7.53    1.37
 -10  -2 -11    8.97    1.06
 -10   2 -11    8.47    0.72
 -10   2 -11    8.26    1.44
  10   2  12   -0.49    0.38
  10  -2  12    0.19    0.51
 -10  -2 -12    0.03    0.43
 -10   2 -12    0.09    0.34
  10  -2  13    6.60    0.82
  10  -2  13    5.94    1.13
  10   2  13    4.22    1.03
 -10  -2 -13    6.81    1.00
 -10   2 -13    6.32    0.83
  10   2  14    3.55    0.94
  10  -2  14    3.30    0.65
 -10  -2 -14    1.95    0.81
 -10   2 -14    2.70    0.68
  10   2  15   -0.32    0.56
  10  -2  15   -0.20    0.37
 -10  -2 -15    0.25    0.39
 -10   2 -15    0.30    0.39
  10   2  16   -0.37    0.67
  10  -2  16    0.24    0.42
 -10  -2 -16    0.52    0.55
 -10   2 -16    0.09    0.43
  10   2  17    0.55    0.93
 -10  -2 -17    1.51    0.70
 -10   2 -17    0.72    0.58
  10   3 -23    0.70    0.65
 -10  -3  23    2.79    0.85
 -10   3  23    0.56    0.67
  10   3 -22   -0.49    0.46
  10  -3 -22    0.22    0.43
 -10  -3  22   -0.04    0.62
 -10   3  22    0.61    0.46
  10   3 -21    0.43    0.56
  10  -3 -21    1.73    0.54
 -10  -3  21    0.80    0.78
 -10   3  21    0.19    0.46
  10  -3 -20    1.69    0.53
  10   3 -20    0.86    0.56
 -10  -3  20    0.45    0.66
 -10   3  20    0.61    0.59
  10   3 -19    0.08    0.48
  10  -3 -19    0.51    0.39
 -10  -3  19    0.87    0.70
 -10   3  19    0.33    0.49
  10   3 -18    3.70    0.69
  10  -3 -18    2.98    0.58
 -10  -3  18    2.79    1.00
 -10   3  18    1.97    0.72
  10   3 -17    0.52    0.41
  10  -3 -17   -0.14    0.43
 -10  -3  17    0.58    0.51
 -10   3  17   -0.01    0.35
  10  -3 -16    0.68    0.38
  10   3 -16    0.16    0.36
 -10  -3  16   -1.03    0.56
 -10   3  16   -0.56    0.38
  10   3 -15   -0.55    0.38
  10  -3 -15   -0.35    0.40
 -10  -3  15    0.67    0.59
 -10   3  15    0.25    0.41
  10   3 -14    2.07    0.59
  10  -3 -14    1.19    0.63
 -10  -3  14    2.47    0.86
 -10   3  14    3.07    0.63
  10   3 -13   -0.07    0.41
  10  -3 -13    0.01    0.44
 -10  -3  13   -0.15    0.60
 -10   3  13    0.76    0.35
  10   3 -12   -0.13    0.16
  10  -3 -12    0.11    0.40
  10   3 -12    0.03    0.35
 -10  -3  12    2.05    0.44
 -10   3  12   -0.35    0.38
  10   3 -11    0.02    0.37
  10   3 -11    0.07    0.17
  10  -3 -11    0.27    0.40
 -10  -3  11   -0.21    0.41
 -10   3  11    0.14    0.36
  10   3 -10    8.35    0.51
  10  -3 -10    9.07    0.85
 -10  -3  10    9.23    0.95
 -10   3  10    9.35    0.78
  10   3  -9    4.65    0.46
  10  -3  -9    4.88    0.67
 -10  -3   9    4.41    0.73
 -10   3   9    5.84    0.60
  10   3  -8    8.46    0.82
  10   3  -8    7.25    0.56
  10  -3  -8    7.71    0.76
 -10  -3   8    6.80    0.84
 -10   3   8    7.58    0.82
  10   3  -7   -0.32    0.30
  10   3  -7    0.34    0.24
  10  -3  -7   -0.27    0.38
 -10  -3   7    0.28    0.32
 -10   3   7   -0.40    0.28
  10  -3  -6   32.12    1.76
  10   3  -6   31.36    1.32
 -10  -3   6   28.38    1.16
 -10   3   6   33.09    1.64
  10   3  -5    8.15    0.73
  10  -3  -5    9.36    0.83
 -10  -3   5    9.29    0.89
 -10   3   5    9.72    0.89
  10  -3  -4   -0.45    0.41
  10   3  -4    0.09    0.28
 -10  -3   4    0.16    0.36
 -10   3   4   -0.39    0.34
  10   3  -3   -0.03    0.31
  10  -3  -3    0.09    0.43
 -10  -3   3    0.66    0.39
 -10   3   3    0.23    0.36
  10  -3  -2   20.63    1.26
  10   3  -2   20.74    1.19
 -10  -3   2   22.02    1.36
 -10   3   2   19.44    1.11
  10   3  -1   11.27    0.88
  10  -3  -1   10.55    0.92
 -10  -3   1    9.39    0.84
 -10   3   1   10.19    0.95
  10   3   0    0.76    0.46
  10  -3   0    1.33    0.50
 -10  -3   0    1.77    0.43
 -10   3   0    0.13    0.51
  10   3   1    0.10    0.37
  10  -3   1   -0.33    0.50
 -10  -3  -1    0.20    0.41
 -10   3  -1    0.59    0.42
  10  -3   2   60.62    2.97
  10   3   2   59.47    2.27
 -10  -3  -2   60.18    2.69
 -10   3  -2   57.98    2.58
  10   3   3    1.68    0.70
  10  -3   3    3.14    0.89
 -10  -3  -3    4.27    0.76
 -10   3  -3    4.65    0.75
  10  -3   4   21.53    1.51
  10   3   4   21.94    1.25
 -10  -3  -4   20.30    1.55
 -10   3  -4   21.67    1.54
  10   3   5    1.17    0.59
  10  -3   5    1.07    0.82
 -10  -3  -5    2.26    0.65
 -10   3  -5    1.58    0.65
  10  -3   6   29.91    2.35
  10   3   6   27.72    1.48
 -10  -3  -6   29.72    1.93
 -10   3  -6   28.72    1.91
  10   3   7    2.63    0.65
  10  -3   7    2.71    0.96
 -10  -3  -7    2.26    0.74
 -10   3  -7    2.05    0.78
  10   3   8    0.24    0.43
  10  -3   8    0.17    0.68
 -10  -3  -8    0.04    0.51
 -10   3  -8    0.53    0.53
  10   3   9    1.31    0.59
  10  -3   9    2.74    0.90
 -10  -3  -9    1.44    0.70
 -10   3  -9    0.97    0.75
  10   3  10    1.70    0.53
 -10  -3 -10    0.17    0.61
 -10   3 -10   -0.41    0.71
  10   3  11    0.51    0.48
  10  -3  11   -0.28    0.69
 -10  -3 -11   -0.30    0.52
 -10   3 -11    0.66    0.63
  10   3  12    3.66    0.82
 -10  -3 -12    2.27    0.70
 -10   3 -12    2.65    1.10
  10   3  13    0.89    0.62
 -10  -3 -13    0.56    0.65
 -10   3 -13   -0.07    0.66
  10  -3  14    1.80    0.66
  10   3  14    1.16    0.82
 -10  -3 -14    1.82    0.69
  10   4 -19    0.17    0.41
  10  -4 -19    0.03    0.43
 -10  -4  19    2.62    0.83
 -10   4  19   -0.34    0.54
  10   4 -18    0.10    0.41
  10  -4 -18   -0.30    0.36
 -10  -4  18    1.23    0.71
 -10   4  18   -0.06    0.43
  10   4 -17   -0.26    0.41
  10  -4 -17    0.30    0.42
 -10   4  17    0.01    0.43
  10  -4 -16    3.30    0.77
  10   4 -16    2.05    0.58
 -10  -4  16    1.82    1.07
 -10   4  16    2.35    0.75
  10   4 -15    0.41    0.57
  10  -4 -15    1.22    0.62
 -10  -4  15    0.70    0.89
 -10   4  15    1.53    0.49
  10   4 -14    1.20    0.52
  10  -4 -14    0.27    0.46
 -10  -4  14   -0.00    0.76
 -10   4  14    0.36    0.52
  10   4 -13    0.43    0.37
  10  -4 -13   -0.50    0.52
 -10  -4  13    0.24    0.57
 -10   4  13    0.55    0.39
  10   4 -12    0.53    0.45
  10  -4 -12    2.14    0.50
 -10  -4  12    1.29    0.77
 -10   4  12    0.22    0.54
  10  -4 -11   -0.01    0.48
 -10  -4  11   -0.69    0.50
 -10   4  11   -0.01    0.43
  10   4 -10   -0.22    0.28
  10  -4 -10   -0.35    0.49
 -10  -4  10    0.40    0.55
 -10   4  10   -0.65    0.43
  10   4  -9    2.14    0.45
  10  -4  -9    2.95    0.72
 -10   4   9    1.76    0.63
  10   4  -8    1.84    0.38
  10   4  -8    1.05    0.46
  10  -4  -8    2.21    0.68
 -10   4   8    2.16    0.60
  10   4  -7    4.73    0.60
  10  -4  -7    4.14    0.87
 -10  -4   7    5.26    0.91
 -10   4   7    4.56    0.78
  10   4  -6    0.24    0.33
  10  -4  -6    0.85    0.49
 -10  -4   6   -0.07    0.39
 -10   4   6    0.30    0.43
  10   4  -5    0.57    0.38
  10  -4  -5    1.09    0.53
 -10  -4   5    0.27    0.53
 -10   4   5    0.18    0.46
  10   4  -4    0.36    0.35
  10  -4  -4   -0.01    0.46
 -10  -4   4    0.09    0.46
 -10   4   4   -0.01    0.40
  10   4  -3   -0.11    0.35
  10  -4  -3   -0.09    0.47
 -10  -4   3    0.52    0.46
  10   4  -2    3.94    0.57
  10  -4  -2    3.47    0.89
 -10  -4   2    3.82    0.73
 -10   4   2    4.05    0.65
  10   4  -1    0.48    0.46
  10  -4  -1   -0.10    0.49
 -10  -4   1    1.44    0.59
 -10   4   1    0.42    0.50
  10   4   0    0.57    0.46
  10  -4   0    0.14    0.61
 -10   4   0    0.46    0.39
 -10  -4   0    0.32    0.58
  10   4   1    0.15    0.45
  10  -4   1    0.30    0.63
 -10  -4  -1    1.07    0.60
 -10   4  -1    0.21    0.47
  10   4   2    6.57    0.90
  10  -4   2    5.18    1.22
 -10   4  -2    5.71    0.76
 -10  -4  -2    5.49    1.10
  10   4   3    0.02    0.43
  10  -4   3    0.10    0.65
 -10  -4  -3    0.37    0.54
 -10   4  -3   -0.73    0.46
  10   4   4    2.27    0.65
  10  -4   4    1.09    0.79
 -10  -4  -4    1.77    0.66
 -10   4  -4    1.49    0.68
  10   4   5    5.51    0.74
  10  -4   5    3.84    1.33
 -10  -4  -5    5.87    1.10
 -10   4  -5    5.09    0.98
  10   4   6   -0.13    0.50
  10  -4   6   -0.63    0.79
 -10  -4  -6   -0.38    0.64
 -10   4  -6   -0.63    0.55
  10   4   7    0.36    0.38
  10  -4   7    0.54    0.73
 -10   4  -7   -0.39    0.51
  10   4   8    5.69    0.96
  10  -4   8    5.64    1.24
 -10   4  -8    5.89    1.10
 -10  -4  -8    5.39    1.00
  10   4   9   -0.15    0.41
 -10  -4  -9    0.09    0.62
 -10   4  -9   -0.49    0.59
  10   4  10   -0.24    0.44
 -10  -4 -10    0.59    0.55
 -10   4 -10   -0.09    0.53
  10   5 -11    0.45    0.42
  10  -5 -11    0.52    0.63
 -10   5  11    0.46    0.56
  10   5 -10    0.31    0.27
  10  -5 -10    0.27    0.58
 -10   5  10    0.07    0.41
  10  -5  -9    0.26    0.48
 -10   5   9    0.51    0.52
  10  -5  -8    2.19    0.67
 -10   5   8   -0.28    0.57
  10  -5  -7    1.15    0.78
 -10   5   7    1.76    0.54
  10   5  -6    0.21    0.39
  10  -5  -6    0.52    0.55
 -10   5   6   -0.00    0.41
  10   5  -5   -0.66    0.43
  10  -5  -5    0.01    0.51
 -10   5   5    2.49    0.54
  10  -5  -4   -0.75    0.68
 -10   5   4   -0.55    0.58
  10   5  -3    1.02    0.57
  10  -5  -3    0.74    0.82
 -10   5   3    1.80    0.64
  10   5  -2    1.50    0.52
  10  -5  -2    2.51    0.75
 -10   5   2    1.67    0.69
  10   5  -1   -0.74    0.48
  10  -5  -1    0.24    0.70
 -10   5   1   -0.12    0.42
  10   5   0   -0.11    0.47
  10  -5   0   -0.05    0.73
 -10   5   0   -0.40    0.41
  10   5   1   -0.27    0.44
  10  -5   1   -0.66    0.68
 -10  -5  -1    0.42    0.69
 -10   5  -1    0.56    0.46
  10   5   2    4.57    0.93
  10  -5   2    4.79    1.40
 -10  -5  -2    4.32    1.11
 -10   5  -2    4.83    0.95
  10   5   3    0.83    0.60
  10  -5   3    0.44    0.95
 -10  -5  -3    0.87    0.92
 -10   5  -3    0.55    0.60
  11   0 -27   -0.19    0.76
 -11   0  27   -0.19    0.52
  11   0 -26    9.29    1.66
 -11   0  26    8.93    1.20
  11   0 -25    0.20    0.75
 -11   0  25   -0.65    0.53
  11   0 -24    0.10    0.72
 -11   0  24   -0.39    0.40
  11   0 -23   -0.47    0.51
 -11   0  23    0.10    0.38
  11   0 -22   47.40    2.88
 -11   0  22   46.35    2.24
  11   0 -21   -0.14    0.67
 -11   0  21   -0.66    0.54
  11   0 -20    0.46    0.50
 -11   0  20   -0.22    0.41
  11   0 -19   -0.30    0.52
 -11   0  19   -0.08    0.34
  11   0 -18    5.43    0.39
  11   0 -18    6.80    0.98
 -11   0  18    5.59    0.84
  11   0 -17   -0.14    0.18
  11   0 -17    0.28    0.45
 -11   0  17   -0.17    0.31
  11   0 -16    4.85    0.42
  11   0 -16    5.35    0.88
 -11   0  16    6.33    0.62
  11   0 -15   -0.14    0.21
  11   0 -15   -0.58    0.41
 -11   0  15   -0.06    0.31
  11   0 -14    0.28    0.24
  11   0 -14    1.07    0.39
 -11   0  14    0.31    0.40
  11   0 -13    0.19    0.20
  11   0 -13   -0.26    0.31
 -11   0  13   -0.14    0.28
  11   0 -12    7.62    0.58
  11   0 -12    7.90    0.79
 -11   0  12    8.47    0.76
  11   0 -11   -0.35    0.25
  11   0 -11    0.09    0.34
 -11   0  11    0.06    0.32
  11   0 -10    7.66    0.61
  11   0 -10    8.44    0.76
 -11   0  10    7.80    0.72
  11   0  -9    0.15    0.25
  11   0  -9   -0.05    0.30
  11   0  -8    1.41    0.35
  11   0  -8    1.40    0.37
 -11   0   8    1.62    0.41
  11   0  -7   -0.12    0.28
 -11   0   7   -0.21    0.30
  11   0  -6    8.19    0.65
 -11   0   6    8.20    0.64
 -11   0   6    6.56    0.47
  11   0  -5   -0.24    0.30
 -11   0   5   -0.33    0.28
 -11   0   5   -0.01    0.21
  11   0  -4    8.17    0.70
 -11   0   4    7.01    0.48
 -11   0   4    6.31    0.62
  11   0  -3   -0.33    0.26
 -11   0   3   -0.36    0.27
 -11   0   3    0.06    0.22
  11   0  -2    1.28    0.41
 -11   0   2    0.95    0.28
 -11   0   2    0.75    0.34
  11   0  -1    0.15    0.25
 -11   0   1   -0.13    0.22
 -11   0   1    0.49    0.23
  11   0   0   43.41    1.64
 -11   0   0   39.69    1.15
 -11   0   0   41.73    1.38
  11   0   1   -0.24    0.29
 -11   0  -1   -0.06    0.20
 -11   0  -1    0.13    0.23
  11   0   2   10.98    0.85
 -11   0  -2    9.17    0.53
 -11   0  -2    9.56    0.67
  11   0   3    0.56    0.32
 -11   0  -3   -0.03    0.19
 -11   0  -3   -0.24    0.26
  11   0   4   58.67    2.26
 -11   0  -4   55.21    1.95
 -11   0  -4   54.55    1.63
  11   0   5   -0.52    0.46
  11   0   6   -0.65    0.38
 -11   0  -6    0.25    0.30
 -11   0  -6   -0.01    0.23
  11   0   7    0.08    0.37
 -11   0  -7    0.01    0.30
  11   0   8    0.18    0.42
 -11   0  -8    0.00    0.34
  11   0   9    0.20    0.49
 -11   0  -9    0.18    0.40
  11   0  10    2.22    0.81
 -11   0 -10    2.02    0.60
  11   0  11    0.51    0.60
 -11   0 -11    0.02    0.42
  11   0  12   14.10    1.61
 -11   0 -12   11.69    1.15
  11   0  13   -0.67    0.70
 -11   0 -13   -0.12    0.45
  11   0  14    1.00    0.97
 -11   0 -14    1.64    0.50
  11   0  15    1.14    0.66
 -11   0 -15   -0.40    0.43
  11   0  16    1.38    1.10
 -11   0 -16    2.19    0.71
 -11   0 -17   -0.24    0.52
  11   1 -26   -0.44    0.53
 -11   1  26   -0.04    0.51
 -11  -1  26   -0.39    0.57
  11   1 -25    0.32    0.57
  11  -1 -25   -0.57    0.68
 -11  -1  25    0.14    0.52
 -11   1  25    0.50    0.47
  11   1 -24    0.33    0.49
  11  -1 -24    0.70    0.62
 -11  -1  24   -0.35    0.57
 -11   1  24    0.79    0.50
  11   1 -23   -0.43    0.46
  11  -1 -23   -0.06    0.54
 -11  -1  23    0.61    0.43
 -11   1  23   -0.12    0.38
  11   1 -22    4.53    0.92
  11  -1 -22    3.73    1.03
 -11   1  22    3.93    0.67
 -11  -1  22    4.58    0.91
  11   1 -21    4.99    0.92
  11  -1 -21    5.24    1.02
 -11   1  21    4.83    0.84
 -11  -1  21    4.45    0.75
  11   1 -20   -0.29    0.46
  11  -1 -20    0.27    0.27
  11  -1 -20   -0.15    0.45
 -11  -1  20    0.35    0.39
 -11   1  20    0.20    0.35
  11   1 -19    0.21    0.40
  11  -1 -19    0.15    0.26
  11  -1 -19    0.11    0.46
 -11  -1  19   -0.38    0.34
 -11   1  19   -0.39    0.37
  11   1 -18    5.59    0.84
  11  -1 -18    4.63    0.57
  11  -1 -18    5.61    0.87
 -11   1  18    5.32    0.82
 -11  -1  18    5.70    0.90
  11   1 -17   -0.38    0.31
  11  -1 -17    0.38    0.29
  11  -1 -17    0.03    0.41
 -11   1  17   -0.54    0.38
  11   1 -16   -0.28    0.33
  11  -1 -16   -0.43    0.25
  11  -1 -16    0.14    0.30
 -11  -1  16    0.24    0.30
 -11  -1  16    0.28    0.29
 -11   1  16    0.18    0.33
  11   1 -15    0.14    0.36
  11   1 -15    0.14    0.18
  11  -1 -15   -0.44    0.27
  11  -1 -15   -0.45    0.33
 -11   1  15   -0.18    0.32
 -11  -1  15   -0.48    0.42
  11   1 -14   88.75    3.03
  11   1 -14   88.06    2.16
  11  -1 -14   90.85    2.84
  11  -1 -14   84.47    2.68
 -11  -1  14   84.43    3.16
 -11   1  14   86.55    3.02
  11   1 -13   45.12    1.31
  11  -1 -13   47.11    1.80
  11  -1 -13   43.87    1.72
  11   1 -13   45.34    1.92
 -11   1  13   45.08    1.89
 -11  -1  13   43.63    2.00
  11   1 -12    0.10    0.31
  11   1 -12    0.03    0.19
  11  -1 -12   -0.37    0.29
  11  -1 -12   -0.05    0.25
 -11  -1  12   -0.08    0.35
 -11   1  12    0.06    0.30
  11  -1 -11    0.42    0.24
  11   1 -11   -0.34    0.31
  11   1 -11    0.04    0.21
  11  -1 -11   -0.16    0.27
 -11  -1  11    1.38    0.37
 -11   1  11   -0.17    0.31
  11  -1 -10   15.87    0.80
  11   1 -10   16.34    0.98
  11   1 -10   15.06    0.72
  11  -1 -10   14.83    0.85
 -11  -1  10   15.53    1.04
 -11   1  10   17.12    0.84
  11   1  -9    0.01    0.20
  11  -1  -9   -0.15    0.27
  11  -1  -9   -0.08    0.20
  11   1  -9    0.28    0.27
 -11  -1   9   -0.01    0.29
 -11   1   9   -0.08    0.27
  11   1  -8   21.53    1.03
  11   1  -8   20.63    0.91
  11  -1  -8   19.09    1.06
 -11  -1   8   20.27    0.95
 -11   1   8   21.17    0.91
 -11   1   8   17.80    0.55
  11   1  -7    1.69    0.40
  11   1  -7    1.12    0.39
  11  -1  -7    0.75    0.38
 -11   1   7    1.42    0.44
 -11   1   7    1.62    0.18
 -11  -1   7    2.31    0.37
  11   1  -6   88.59    2.53
  11  -1  -6   83.85    2.71
 -11  -1   6   82.97    2.04
 -11  -1   6   86.93    2.52
 -11   1   6   87.99    2.68
 -11   1   6   81.53    1.66
  11   1  -5    9.80    0.76
  11  -1  -5    9.88    0.68
 -11  -1   5    9.62    0.53
 -11  -1   5   10.84    0.71
 -11   1   5    9.67    0.37
 -11   1   5   10.40    0.77
  11   1  -4   16.12    0.94
  11  -1  -4   18.46    1.06
 -11  -1   4   15.87    0.87
 -11   1   4   16.23    0.50
 -11   1   4   17.80    0.98
 -11  -1   4   16.71    0.61
  11   1  -3    2.33    0.44
  11  -1  -3    2.50    0.48
 -11  -1   3    1.83    0.23
 -11  -1   3    1.69    0.41
 -11   1   3    1.39    0.23
 -11   1   3    1.40    0.47
  11   1  -2    3.74    0.54
  11  -1  -2    3.50    0.57
 -11  -1   2    3.80    0.50
 -11   1   2    3.82    0.50
 -11   1   2    3.26    0.30
  11   1  -1    6.27    0.67
  11  -1  -1    5.35    0.69
 -11  -1   1    6.73    0.63
 -11   1   1    7.43    0.64
 -11   1   1    6.51    0.35
  11   1   0    0.50    0.42
  11  -1   0    0.75    0.45
 -11  -1   0    1.21    0.40
 -11   1   0    1.35    0.46
 -11   1   0    0.81    0.22
  11  -1   1   75.86    2.70
  11   1   1   75.68    2.39
 -11  -1  -1   76.86    2.40
 -11   1  -1   75.91    2.55
 -11   1  -1   76.33    2.01
  11   1   2   10.44    0.90
  11  -1   2   11.57    0.96
 -11  -1  -2   10.06    0.84
 -11   1  -2    9.52    0.56
 -11   1  -2   10.93    0.93
  11   1   3    2.20    0.57
  11  -1   3    2.08    0.51
 -11  -1  -3    2.04    0.44
 -11   1  -3    2.78    0.61
 -11   1  -3    2.61    0.35
  11   1   4    6.20    0.67
  11  -1   4    6.54    0.83
 -11  -1  -4    6.03    0.75
 -11   1  -4    5.77    0.83
 -11   1  -4    6.59    0.60
  11   1   5   20.70    1.30
  11  -1   5   17.68    1.38
 -11  -1  -5   18.90    1.22
 -11   1  -5   17.95    1.33
 -11   1  -5   19.16    1.00
  11   1   6   11.30    0.87
  11  -1   6   12.59    1.11
 -11   1  -6   11.53    0.84
 -11  -1  -6   12.00    1.02
 -11   1  -6   11.37    1.11
  11   1   7    5.76    0.85
  11  -1   7    6.91    0.95
 -11  -1  -7    6.62    0.82
 -11   1  -7    6.75    0.84
 -11   1  -7    6.64    0.70
  11   1   8   18.01    1.37
  11  -1   8   18.65    1.56
 -11  -1  -8   18.35    1.29
 -11   1  -8   17.68    1.47
 -11   1  -8   18.22    1.12
  11   1   9    0.40    0.46
  11  -1   9    0.39    0.70
 -11  -1  -9    2.00    0.54
 -11   1  -9    0.87    0.66
 -11   1  -9    1.09    0.44
  11  -1  10    0.51    0.30
  11   1  10    0.10    0.51
  11  -1  10    0.04    0.68
 -11  -1 -10   -0.15    0.48
 -11   1 -10    0.60    0.40
  11   1  11    1.03    0.54
  11  -1  11    0.16    0.27
  11  -1  11   -0.70    0.71
 -11  -1 -11    0.24    0.47
 -11   1 -11    0.61    0.42
  11   1  12    4.22    1.07
  11  -1  12    4.90    0.58
  11  -1  12    6.25    1.28
 -11  -1 -12    4.96    0.87
 -11   1 -12    4.54    0.79
  11   1  13    1.28    0.81
  11  -1  13    2.03    1.09
 -11  -1 -13    2.69    0.60
 -11   1 -13    3.67    0.57
  11   1  14   -0.05    0.69
  11  -1  14    0.57    0.65
 -11  -1 -14   -0.36    0.48
 -11   1 -14   -0.46    0.43
  11   1  15    0.55    0.87
  11  -1  15    0.50    0.91
 -11  -1 -15    0.15    0.62
 -11   1 -15    1.87    0.56
  11   1  16    1.02    0.81
 -11  -1 -16    1.03    0.58
 -11   1 -16    0.27    0.46
  11   1  17   -0.21    0.77
 -11  -1 -17    0.47    0.54
 -11   1 -17    0.20    0.52
  11   2 -25    0.03    0.43
 -11  -2  25    0.54    0.62
 -11   2  25    0.12    0.40
  11   2 -24    1.05    0.63
 -11  -2  24    0.77    0.61
 -11   2  24    0.48    0.58
  11   2 -23    1.28    0.77
 -11  -2  23    3.15    0.95
 -11   2  23    3.70    0.75
  11   2 -22   -0.36    0.43
 -11  -2  22   -0.11    0.66
 -11   2  22   -0.68    0.49
  11  -2 -21    6.45    0.75
 -11  -2  21    7.92    1.21
 -11   2  21    7.00    0.91
  11   2 -20   -0.07    0.36
  11  -2 -20    0.20    0.34
 -11  -2  20    0.08    0.46
 -11   2  20    0.44    0.40
  11  -2 -19    1.65    0.49
 -11  -2  19    1.00    0.78
 -11   2  19    1.38    0.59
  11   2 -18   15.32    1.30
  11  -2 -18   14.84    1.09
 -11  -2  18   15.73    1.58
 -11   2  18   14.78    1.27
  11   2 -17   10.22    1.05
  11  -2 -17   11.41    0.96
 -11  -2  17   11.98    1.44
 -11   2  17   10.06    1.13
  11   2 -16    1.30    0.43
  11  -2 -16    1.57    0.50
 -11  -2  16    1.49    0.77
 -11   2  16    1.04    0.45
  11   2 -15    7.00    0.84
  11  -2 -15    6.72    0.81
 -11  -2  15    5.93    1.11
 -11   2  15    7.53    0.87
  11   2 -14   -0.52    0.33
  11  -2 -14    0.73    0.33
 -11  -2  14   -0.08    0.47
 -11   2  14   -0.09    0.28
  11   2 -13    9.13    0.73
  11   2 -13    7.52    0.43
  11  -2 -13    7.63    0.86
 -11  -2  13    9.73    1.10
 -11   2  13    7.37    0.85
  11   2 -12   18.92    0.78
  11  -2 -12   20.22    1.23
  11   2 -12   17.26    1.17
 -11  -2  12   18.99    1.32
 -11   2  12   19.42    1.25
  11   2 -11    0.12    0.30
  11   2 -11    0.39    0.23
  11  -2 -11    0.07    0.38
 -11  -2  11    0.63    0.39
 -11   2  11   -0.22    0.31
  11   2 -10    3.00    0.58
  11   2 -10    3.15    0.40
  11  -2 -10    1.85    0.62
 -11  -2  10    3.30    0.59
 -11   2  10    2.46    0.59
  11   2  -9   19.13    1.09
  11   2  -9   19.15    0.90
  11  -2  -9   18.36    1.23
 -11  -2   9   17.97    1.03
 -11   2   9   19.97    1.20
  11   2  -8    7.42    0.60
  11  -2  -8    5.30    0.82
  11   2  -8    6.94    0.72
 -11  -2   8    7.25    0.62
 -11   2   8    6.81    0.76
  11   2  -7   10.72    0.66
  11   2  -7   10.09    0.69
  11  -2  -7    9.10    0.78
 -11   2   7   10.26    0.82
 -11  -2   7    8.95    0.64
  11   2  -6    0.06    0.31
  11  -2  -6    0.43    0.44
 -11  -2   6    0.19    0.29
 -11  -2   6    1.30    0.30
 -11   2   6    0.08    0.37
  11   2  -5   21.98    1.06
  11  -2  -5   21.83    1.18
 -11  -2   5   21.89    1.17
 -11   2   5   21.73    1.05
  11   2  -4    1.77    0.39
  11  -2  -4    1.75    0.58
 -11  -2   4    2.30    0.42
 -11   2   4    3.03    0.53
  11  -2  -3   25.40    1.45
  11   2  -3   26.29    1.27
 -11  -2   3   26.32    1.37
 -11   2   3   25.75    1.33
  11   2  -2    0.70    0.39
  11  -2  -2    0.41    0.46
 -11  -2   2    1.03    0.42
 -11   2   2    0.44    0.43
  11  -2  -1    2.15    0.62
  11   2  -1    1.79    0.52
 -11  -2   1    2.32    0.56
 -11   2   1    3.50    0.57
  11   2   0   30.24    1.32
  11  -2   0   29.72    1.69
 -11  -2   0   29.35    1.52
 -11   2   0   31.78    1.57
  11  -2   1   17.06    1.29
  11   2   1   17.31    1.09
 -11  -2  -1   18.07    1.01
 -11   2  -1   17.00    1.26
 -11   2  -1   15.31    0.56
  11   2   2    2.12    0.58
  11  -2   2    3.03    0.69
 -11  -2  -2    3.34    0.61
 -11   2  -2    2.19    0.27
 -11   2  -2    2.50    0.65
  11   2   3   48.78    2.10
  11  -2   3   44.10    2.00
 -11  -2  -3   46.39    2.20
 -11   2  -3   45.70    1.39
 -11   2  -3   45.74    2.27
  11   2   4    2.02    0.53
  11  -2   4    1.00    0.60
 -11  -2  -4    0.94    0.56
 -11   2  -4    1.57    0.65
 -11   2  -4    0.79    0.28
  11  -2   5   -0.23    0.49
  11   2   5   -0.23    0.39
 -11  -2  -5    0.27    0.34
 -11   2  -5    0.94    0.51
 -11   2  -5    0.25    0.25
  11   2   6    5.45    0.84
  11  -2   6    7.99    1.09
 -11  -2  -6    6.01    0.72
 -11   2  -6    6.62    1.08
 -11   2  -6    4.98    0.57
  11  -2   7    0.20    0.69
  11   2   7    1.22    0.51
 -11  -2  -7   -0.44    0.53
 -11   2  -7    1.07    0.31
 -11   2  -7    1.08    0.69
  11   2   8   -0.22    0.38
  11  -2   8    1.35    0.58
 -11  -2  -8   -0.03    0.42
 -11   2  -8    0.20    0.56
 -11   2  -8    0.07    0.30
  11  -2   9    2.53    0.99
  11   2   9    2.32    0.54
 -11  -2  -9    2.18    0.69
 -11   2  -9    2.40    0.53
 -11   2  -9    4.60    0.95
  11   2  10    0.32    0.43
  11  -2  10    0.19    0.65
 -11  -2 -10   -0.30    0.36
 -11   2 -10    0.25    0.63
 -11   2 -10    0.36    0.34
  11   2  11    1.06    0.60
  11  -2  11    2.72    0.85
 -11  -2 -11    0.85    0.60
 -11   2 -11    0.98    0.42
 -11   2 -11    0.70    0.89
  11   2  12    0.32    0.50
  11  -2  12    0.13    0.83
 -11  -2 -12    0.60    0.46
 -11   2 -12    1.26    0.46
  11  -2  13    0.22    0.34
  11  -2  13    0.52    0.70
  11   2  13    0.06    0.57
 -11  -2 -13    0.08    0.51
 -11   2 -13    0.14    0.40
  11   2  14    1.58    0.84
  11  -2  14    1.03    0.55
 -11  -2 -14    1.41    0.71
 -11   2 -14    1.62    0.57
  11   2  15    0.20    0.61
 -11  -2 -15    0.20    0.40
 -11   2 -15   -0.19    0.41
  11   3 -23    0.97    0.54
 -11  -3  23    0.02    0.72
 -11   3  23   -0.10    0.44
  11   3 -22    5.55    1.05
  11  -3 -22    6.74    0.96
 -11  -3  22    5.90    1.41
 -11   3  22    7.35    1.04
  11   3 -21    0.77    0.53
  11  -3 -21    0.36    0.47
 -11  -3  21   -0.04    0.77
 -11   3  21    0.22    0.52
  11   3 -20    1.27    0.56
  11  -3 -20    0.29    0.55
 -11  -3  20    2.19    0.69
 -11   3  20    0.26    0.48
  11   3 -19    0.67    0.48
  11  -3 -19    0.29    0.48
 -11  -3  19    0.21    0.73
 -11   3  19    0.33    0.43
  11   3 -18    0.86    0.38
  11  -3 -18    0.34    0.48
 -11  -3  18   -0.28    0.57
 -11   3  18    0.28    0.40
  11   3 -17    0.57    0.50
  11  -3 -17    0.68    0.50
 -11  -3  17    1.41    0.78
 -11   3  17    0.63    0.51
  11   3 -16    1.41    0.43
  11  -3 -16    0.98    0.54
 -11  -3  16    1.48    0.83
 -11   3  16    0.94    0.55
  11   3 -15    0.47    0.42
  11  -3 -15    0.61    0.45
 -11  -3  15    0.22    0.57
 -11   3  15   -0.03    0.37
  11   3 -14    1.27    0.53
  11  -3 -14    1.13    0.55
 -11  -3  14    0.17    0.78
 -11   3  14    1.79    0.56
  11   3 -13    3.25    0.65
  11  -3 -13    2.49    0.68
 -11  -3  13    3.37    0.87
 -11   3  13    2.10    0.69
  11   3 -12    8.85    0.94
  11   3 -12    6.76    0.47
  11  -3 -12    8.34    0.98
 -11  -3  12    8.65    1.02
 -11   3  12   10.01    0.79
  11   3 -11    1.63    0.51
  11   3 -11    2.34    0.35
  11  -3 -11    1.65    0.65
 -11  -3  11    2.05    0.73
 -11   3  11    2.65    0.51
  11  -3 -10    1.60    0.50
  11   3 -10    1.85    0.36
 -11  -3  10    1.72    0.56
 -11   3  10    1.64    0.59
  11   3  -9    6.11    0.53
  11  -3  -9    5.61    0.71
 -11  -3   9    5.62    0.82
 -11   3   9    4.67    0.79
  11   3  -8    1.10    0.37
  11  -3  -8    2.07    0.60
  11   3  -8    1.86    0.50
 -11  -3   8    1.31    0.44
 -11   3   8    1.56    0.54
  11   3  -7    3.10    0.49
  11  -3  -7    2.60    0.72
 -11   3   7    3.46    0.65
  11   3  -6   -0.33    0.33
  11  -3  -6   -0.60    0.47
 -11  -3   6    0.01    0.34
 -11   3   6   -0.69    0.42
  11   3  -5    1.42    0.45
  11  -3  -5    1.19    0.52
 -11   3   5    0.99    0.53
 -11  -3   5    2.83    0.45
  11   3  -4    2.62    0.54
  11  -3  -4    3.20    0.72
 -11  -3   4    3.39    0.65
 -11   3   4    2.98    0.64
  11   3  -3    2.54    0.52
  11  -3  -3    2.62    0.68
 -11  -3   3    1.67    0.62
 -11   3   3    1.82    0.49
  11   3  -2   -0.03    0.37
  11  -3  -2    0.06    0.41
 -11  -3   2    0.64    0.36
 -11   3   2    0.62    0.37
  11   3  -1    0.19    0.39
  11  -3  -1    0.60    0.53
 -11   3   1    0.01    0.37
 -11  -3   1    0.77    0.38
  11   3   0   28.69    1.54
  11  -3   0   30.25    1.93
 -11  -3   0   29.33    1.55
 -11   3   0   29.02    1.54
  11   3   1    0.19    0.35
  11  -3   1    0.25    0.54
 -11  -3  -1    0.85    0.38
 -11   3  -1    0.08    0.38
  11   3   2    5.98    0.79
  11  -3   2    5.95    1.00
 -11  -3  -2    5.21    0.74
 -11   3  -2    5.75    0.74
  11   3   3    1.66    0.48
  11  -3   3    1.26    0.66
 -11   3  -3    2.24    0.69
 -11  -3  -3    2.25    0.54
  11   3   4    0.83    0.48
  11  -3   4    0.63    0.68
 -11  -3  -4    0.84    0.46
 -11   3  -4    0.40    0.59
  11   3   5    1.26    0.47
  11  -3   5    1.33    0.85
 -11   3  -5    0.92    0.69
 -11  -3  -5    2.74    0.64
  11   3   6    1.94    0.62
  11  -3   6    1.25    0.97
 -11  -3  -6    3.48    0.72
 -11   3  -6    1.45    0.79
  11   3   7    0.97    0.47
  11  -3   7    0.44    0.75
 -11   3  -7   -0.14    0.62
 -11  -3  -7    0.38    0.53
  11   3   8    1.54    0.66
  11  -3   8    2.70    1.02
 -11  -3  -8    3.04    0.62
 -11   3  -8    1.70    0.89
  11   3   9    3.50    0.74
  11  -3   9    3.30    1.17
 -11  -3  -9    3.87    0.87
 -11   3  -9    1.98    0.86
  11   3  10    2.61    0.80
  11  -3  10    3.52    1.21
 -11  -3 -10    3.25    0.90
 -11   3 -10    5.67    1.13
  11   3  11   -0.44    0.44
  11  -3  11    0.58    0.63
 -11   3 -11    0.87    0.64
 -11  -3 -11   -0.10    0.39
  11   3  12    2.43    0.83
 -11  -3 -12    2.27    0.87
 -11   3 -12    2.70    1.14
  11   3  13   -0.15    0.60
 -11  -3 -13    0.58    0.59
  11   4 -18    1.08    0.66
  11  -4 -18    1.14    0.68
 -11  -4  18    1.13    1.05
 -11   4  18    1.16    0.68
  11   4 -17   -0.05    0.38
  11  -4 -17    0.72    0.50
 -11  -4  17   -0.65    0.76
  11   4 -16    0.39    0.47
  11  -4 -16   -0.01    0.42
 -11  -4  16    0.27    0.73
 -11   4  16    0.07    0.48
  11   4 -15    0.24    0.45
  11  -4 -15    0.27    0.51
 -11  -4  15   -0.00    0.68
 -11   4  15   -0.04    0.36
  11   4 -14    0.14    0.51
  11  -4 -14    0.93    0.57
 -11  -4  14    0.15    0.76
 -11   4  14    0.44    0.50
  11  -4 -13    0.76    0.59
 -11   4  13    0.54    0.44
  11  -4 -12    0.61    0.47
 -11   4  12   -0.36    0.43
  11  -4 -11    1.09    0.58
 -11   4  11    0.41    0.54
  11   4 -10    0.10    0.22
  11  -4 -10   -0.25    0.42
 -11   4  10   -0.13    0.31
  11   4  -9    3.55    0.60
  11   4  -9    4.17    0.54
  11  -4  -9    5.40    0.72
 -11   4   9    2.90    0.63
  11   4  -8    0.03    0.28
  11  -4  -8   -0.00    0.37
 -11   4   8    0.12    0.31
  11   4  -7    0.54    0.38
  11  -4  -7    0.52    0.48
 -11   4   7    1.27    0.41
  11   4  -6    1.80    0.54
  11  -4  -6    2.11    0.76
 -11  -4   6    1.93    0.74
 -11   4   6    3.52    0.65
  11   4  -5    1.19    0.53
  11  -4  -5    1.72    0.73
 -11  -4   5    2.32    0.71
 -11   4   5    3.11    0.64
  11   4  -4    2.17    0.54
  11  -4  -4    0.94    0.61
 -11  -4   4    1.18    0.71
 -11   4   4    2.85    0.65
  11   4  -3   -0.25    0.34
  11  -4  -3   -0.25    0.45
 -11   4   3    0.58    0.39
  11   4  -2    0.42    0.40
  11  -4  -2    1.66    0.53
 -11   4   2    0.67    0.57
  11   4  -1   -0.24    0.40
  11  -4  -1    0.03    0.51
 -11  -4   1    0.13    0.49
 -11   4   1   -0.07    0.35
  11   4   0    8.44    0.98
  11  -4   0    8.53    1.29
 -11  -4   0    8.61    1.24
 -11   4   0    7.38    1.02
  11   4   1    3.94    0.79
  11  -4   1    3.96    1.10
 -11  -4  -1    3.71    0.82
 -11   4  -1    4.39    0.69
  11   4   2    0.28    0.44
  11  -4   2   -0.41    0.66
 -11   4  -2    0.35    0.49
  11  -4   3    0.06    0.70
  11   4   3    0.66    0.37
 -11  -4  -3    0.26    0.57
 -11   4  -3   -0.14    0.41
  11   4   4    1.17    0.57
  11  -4   4    0.11    0.91
 -11  -4  -4    1.55    0.73
 -11   4  -4    0.84    0.64
  11   4   5    1.81    0.73
  11  -4   5    1.82    1.12
 -11  -4  -5    2.98    0.87
 -11   4  -5    3.00    0.66
  11   4   6    0.83    0.41
  11  -4   6    0.19    0.67
 -11  -4  -6   -0.13    0.63
 -11   4  -6   -0.01    0.60
  11   4   7   -0.16    0.50
  11  -4   7    0.61    0.82
 -11  -4  -7    0.54    0.63
 -11   4  -7    0.46    0.60
  11   4   8    3.01    0.66
  11  -4   8    1.42    1.07
 -11  -4  -8    3.31    0.99
 -11   4  -8    3.11    0.97
  11   4   9    3.16    0.85
 -11  -4  -9    4.46    1.06
 -11   4  -9    2.66    1.05
  11  -5  -9    0.59    0.52
 -11   5   9   -0.19    0.37
  11  -5  -8    0.65    0.65
 -11   5   8    0.54    0.57
  11  -5  -7   -0.57    0.54
 -11   5   7    0.62    0.47
  11  -5  -6    2.15    0.78
 -11   5   6    0.88    0.67
  11   5  -5    0.53    0.45
  11  -5  -5    0.28    0.67
 -11  -5   5    0.28    0.62
 -11   5   5    0.39    0.56
  11   5  -4    1.70    0.59
  11  -5  -4    1.19    0.86
 -11   5   4    1.25    0.69
  11   5  -3    0.49    0.55
  11  -5  -3   -0.19    0.66
 -11   5   3    2.68    0.62
  11   5  -2    0.05    0.41
  11  -5  -2    0.45    0.60
 -11   5   2   -0.43    0.45
  11   5  -1    1.97    0.72
  11  -5  -1    1.17    1.06
 -11   5   1    3.50    0.73
  12   0 -26   -1.15    0.71
 -12   0  26    0.42    0.50
  12   0 -25    0.68    0.77
 -12   0  25    0.14    0.56
  12   0 -24    3.27    1.25
 -12   0  24    5.65    0.95
  12   0 -23    0.17    0.66
  12   0 -22    0.07    0.67
 -12   0  22   -0.53    0.52
  12   0 -21    0.08    0.59
  12   0 -20   54.20    3.14
 -12   0  20   58.72    2.81
  12   0 -19   -0.07    0.53
  12   0 -18    3.90    0.38
  12   0 -18    5.64    0.96
 -12   0  18    3.80    0.80
  12   0 -17    0.15    0.23
  12   0 -17   -0.78    0.41
  12   0 -16    1.21    0.36
  12   0 -16    2.77    0.67
 -12   0  16    2.27    0.48
  12   0 -15    1.07    0.32
  12   0 -15   -0.14    0.55
 -12   0  15    0.73    0.46
  12   0 -14    2.33    0.42
  12   0 -14    3.55    0.68
 -12   0  14    2.34    0.62
  12   0 -13    0.43    0.28
  12   0 -13    0.05    0.43
 -12   0  13   -0.02    0.39
  12   0 -12    1.42    0.38
  12   0 -12    0.76    0.50
 -12   0  12    1.43    0.51
  12   0 -11    0.19    0.42
  12   0 -10   42.91    1.65
  12   0 -10   43.35    1.87
 -12   0  10   43.67    1.80
  12   0  -9   -0.23    0.27
  12   0  -9    0.53    0.32
 -12   0   9   -0.32    0.32
  12   0  -8   14.25    0.88
 -12   0   8   12.94    1.01
  12   0  -7    0.03    0.31
 -12   0   7   -0.23    0.34
 -12   0   7   -0.19    0.22
  12   0  -6    0.73    0.41
 -12   0   6    0.79    0.39
 -12   0   6    1.31    0.29
  12   0  -5   -0.53    0.31
 -12   0   5   -0.17    0.29
 -12   0   5    0.43    0.19
  12   0  -4  103.11    3.17
 -12   0   4  103.72    2.73
 -12   0   4   97.00    2.77
  12   0  -3   -0.08    0.35
 -12   0   3    0.38    0.30
 -12   0   3   -0.01    0.24
  12   0  -2   -0.33    0.26
 -12   0   2    0.35    0.23
  12   0  -1   -0.37    0.36
 -12   0   1    0.17    0.25
 -12   0   1   -0.47    0.27
  12   0   0   32.97    1.50
 -12   0   0   28.85    1.07
 -12   0   0   31.26    1.26
 -12   0  -1    0.17    0.28
 -12   0  -1   -0.44    0.25
  12   0   2   10.30    0.88
 -12   0  -2    8.20    0.57
 -12   0  -2    8.27    0.70
  12   0   3   -0.45    0.38
 -12   0  -3    0.12    0.30
  12   0   4   57.56    2.50
 -12   0  -4   51.92    2.03
  12   0   5    0.16    0.38
 -12   0  -5    0.25    0.35
  12   0   6   11.31    0.93
 -12   0  -6    8.63    0.88
  12   0   7    0.21    0.41
 -12   0  -7   -0.07    0.33
  12   0   8    1.45    0.71
 -12   0  -8    2.27    0.57
  12   0   9   -0.53    0.49
 -12   0  -9    0.17    0.37
  12   0  10    3.50    0.94
 -12   0 -10    2.76    0.67
  12   0  11    0.19    0.48
 -12   0 -11   -0.05    0.38
  12   0  12    0.64    0.84
 -12   0 -12    0.92    0.54
  12   0  13    0.48    0.70
 -12   0 -13   -0.01    0.44
  12   0  14    0.11    0.89
 -12   0 -14    0.77    0.54
  12   0  15    0.89    0.79
 -12   0 -15   -0.02    0.51
 -12   0 -16    0.28    0.53
  12   1 -26    0.15    0.54
 -12  -1  26   -0.24    0.38
 -12   1  26    0.13    0.33
  12   1 -25   -0.12    0.58
 -12  -1  25    0.20    0.51
 -12   1  25    0.12    0.45
  12   1 -24    0.22    0.63
 -12  -1  24    0.20    0.59
 -12   1  24    0.66    0.50
  12  -1 -23    1.64    0.83
  12   1 -23    1.61    0.81
 -12  -1  23    1.27    0.62
 -12   1  23    1.80    0.67
  12  -1 -22    4.51    1.09
  12   1 -22    6.49    1.04
 -12  -1  22    4.42    0.81
 -12   1  22    4.90    0.74
  12  -1 -21    1.92    0.78
  12   1 -21    3.52    0.84
 -12  -1  21    2.68    0.68
 -12   1  21    3.14    0.75
  12  -1 -20    1.66    0.41
  12  -1 -20    1.03    0.70
  12   1 -20    0.88    0.71
 -12  -1  20    1.41    0.56
 -12   1  20    1.43    0.63
  12   1 -19    9.09    0.94
  12  -1 -19    8.96    0.74
  12  -1 -19    8.12    1.16
 -12  -1  19    9.94    1.13
 -12   1  19    9.46    0.87
  12   1 -18    4.18    0.81
  12  -1 -18    4.18    0.55
  12  -1 -18    3.05    0.83
 -12  -1  18    3.43    0.84
 -12   1  18    4.24    0.77
  12   1 -17    2.52    0.70
  12  -1 -17    2.72    0.51
  12  -1 -17    3.21    0.65
 -12  -1  17    2.89    0.63
 -12   1  17    3.41    0.57
  12   1 -16    0.18    0.18
  12  -1 -16   -0.08    0.30
  12  -1 -16    0.53    0.36
  12   1 -16   -0.16    0.39
 -12   1  16    0.03    0.37
 -12  -1  16   -0.35    0.44
  12   1 -15    6.50    0.88
  12   1 -15    7.80    0.53
  12  -1 -15    7.17    0.62
  12  -1 -15    6.94    0.76
 -12  -1  15    6.27    0.98
 -12   1  15    7.22    0.84
  12   1 -14    0.29    0.35
  12   1 -14   -0.18    0.18
  12  -1 -14   -0.06    0.29
  12  -1 -14    0.47    0.34
 -12   1  14   -0.28    0.35
  12   1 -13    9.11    0.88
  12   1 -13    8.90    0.56
  12  -1 -13    8.24    0.77
  12  -1 -13    9.12    0.85
 -12  -1  13    9.93    1.03
 -12   1  13    9.03    0.76
  12   1 -12    2.64    0.48
  12   1 -12    2.44    0.36
  12  -1 -12    2.16    0.52
  12  -1 -12    1.78    0.49
 -12  -1  12    3.09    0.68
 -12   1  12    2.24    0.47
  12   1 -11    1.00    0.36
  12   1 -11    0.60    0.30
  12  -1 -11    1.75    0.42
  12  -1 -11    0.65    0.37
 -12  -1  11    0.89    0.52
 -12   1  11    0.50    0.45
  12   1 -10    4.92    0.62
  12   1 -10    3.90    0.46
  12  -1 -10    3.17    0.59
  12  -1 -10    3.78    0.54
 -12  -1  10    4.50    0.69
 -12   1  10    4.38    0.52
  12   1  -9    1.90    0.45
  12   1  -9    0.80    0.34
  12  -1  -9    1.59    0.36
 -12  -1   9    0.42    0.47
 -12   1   9    0.79    0.45
 -12   1   9    0.84    0.20
  12   1  -8   12.30    0.80
  12  -1  -8   12.83    0.80
  12   1  -8   11.81    0.88
 -12   1   8   13.43    0.92
 -12  -1   8   12.25    0.79
 -12   1   8   11.16    0.44
  12   1  -7    2.85    0.51
  12  -1  -7    3.62    0.61
 -12  -1   7    2.64    0.47
 -12  -1   7    3.21    0.48
 -12   1   7    1.54    0.60
 -12   1   7    3.23    0.25
  12   1  -6   19.57    1.05
  12  -1  -6   19.30    1.18
 -12  -1   6   19.69    0.88
 -12   1   6   17.55    0.57
 -12   1   6   18.75    1.01
 -12  -1   6   17.98    0.83
  12   1  -5   25.36    1.25
  12  -1  -5   24.89    1.31
 -12  -1   5   21.49    0.86
 -12  -1   5   25.11    1.16
 -12   1   5   22.25    0.73
 -12   1   5   25.39    1.35
  12   1  -4    6.40    0.70
  12  -1  -4    5.84    0.61
 -12  -1   4    5.96    0.41
 -12  -1   4    7.04    0.66
 -12   1   4    7.35    0.78
 -12   1   4    5.64    0.38
  12   1  -3    0.08    0.34
  12  -1  -3    0.57    0.36
 -12   1   3    0.21    0.40
 -12   1   3   -0.02    0.18
 -12  -1   3    0.48    0.31
  12  -1  -2    2.66    0.55
  12   1  -2    2.59    0.53
 -12  -1   2    2.31    0.41
 -12   1   2    3.41    0.61
 -12   1   2    2.03    0.26
  12   1  -1    0.16    0.37
  12  -1  -1    0.09    0.31
 -12  -1   1    0.11    0.34
 -12   1   1    0.44    0.37
 -12   1   1    0.26    0.19
  12   1   0   27.70    1.44
  12  -1   0   24.37    1.26
 -12  -1   0   27.05    1.34
 -12   1   0   25.07    1.36
 -12   1   0   24.10    0.95
  12   1   1    7.87    0.71
  12  -1   1    7.37    0.76
 -12  -1  -1    7.01    0.80
 -12   1  -1    6.60    0.80
 -12   1  -1    7.22    0.51
  12   1   2   24.86    1.47
  12  -1   2   26.67    1.36
 -12  -1  -2   26.99    1.25
 -12   1  -2   24.84    0.99
 -12   1  -2   24.19    1.46
  12   1   3    1.95    0.70
  12  -1   3    2.75    0.61
 -12  -1  -3    4.86    0.64
 -12   1  -3    3.99    0.74
 -12   1  -3    2.46    0.43
  12   1   4   77.33    2.82
  12  -1   4   76.64    3.13
 -12  -1  -4   72.46    2.91
 -12   1  -4   71.09    2.92
 -12   1  -4   73.28    2.43
  12   1   5    4.72    0.89
  12  -1   5    5.56    0.91
 -12  -1  -5    6.71    0.80
 -12   1  -5    6.75    0.84
 -12   1  -5    6.32    0.67
  12   1   6    5.03    0.65
  12  -1   6    6.90    0.89
 -12  -1  -6    4.78    0.78
 -12   1  -6    4.03    0.89
 -12   1  -6    4.96    0.63
  12   1   7    0.73    0.55
  12  -1   7    0.35    0.62
 -12  -1  -7    1.28    0.51
 -12   1  -7    0.65    0.54
 -12   1  -7    1.18    0.38
  12   1   8    5.05    0.65
  12  -1   8    3.21    0.78
 -12  -1  -8    3.41    0.63
 -12   1  -8    2.75    0.78
 -12   1  -8    4.24    0.63
  12   1   9   -0.30    0.48
 -12  -1  -9   -0.69    0.43
 -12   1  -9    0.35    0.37
 -12   1  -9   -0.42    0.46
  12   1  10   11.43    1.30
  12  -1  10    9.83    0.67
  12  -1  10   11.30    1.62
 -12  -1 -10   10.11    1.15
 -12   1 -10   11.29    0.98
  12   1  11    0.45    0.61
  12  -1  11    0.42    0.81
 -12  -1 -11    0.64    0.51
 -12   1 -11    0.22    0.45
  12   1  12   -0.17    0.66
  12  -1  12    0.23    0.78
 -12  -1 -12    0.34    0.41
 -12   1 -12    0.61    0.45
  12   1  13    0.48    0.69
  12  -1  13   -0.19    0.78
 -12  -1 -13    0.28    0.52
 -12   1 -13    0.28    0.45
  12   1  14    1.95    1.04
  12  -1  14    3.98    1.14
 -12  -1 -14    1.38    0.76
 -12   1 -14    1.82    0.65
  12   1  15   -0.09    0.70
 -12  -1 -15   -0.20    0.50
 -12   1 -15   -0.11    0.37
  12   1  16    0.30    0.92
 -12  -1 -16    1.02    0.62
  12   2 -25    3.19    0.75
 -12  -2  25    3.28    0.85
 -12   2  25    2.52    0.81
  12   2 -24    1.07    0.77
 -12  -2  24    1.27    0.88
 -12   2  24    2.09    0.56
  12   2 -23    0.89    0.54
 -12   2  23    0.18    0.49
 -12  -2  23   -0.29    0.51
  12   2 -22    1.08    0.66
 -12  -2  22    1.00    0.82
 -12   2  22    1.30    0.49
  12   2 -21    0.05    0.46
  12  -2 -21    0.14    0.35
 -12   2  21    0.10    0.44
 -12  -2  21    0.18    0.60
  12   2 -20    0.81    0.49
  12  -2 -20   -0.16    0.37
 -12  -2  20    0.38    0.64
 -12   2  20    0.43    0.46
  12   2 -19    2.53    0.73
  12  -2 -19    3.58    0.63
 -12  -2  19    3.37    1.04
 -12   2  19    3.26    0.74
  12   2 -18    0.23    0.45
  12  -2 -18    0.21    0.38
 -12  -2  18    0.39    0.63
 -12   2  18    0.12    0.44
  12   2 -17    0.85    0.48
  12  -2 -17    0.44    0.45
 -12  -2  17    0.34    0.68
 -12   2  17    0.22    0.49
  12   2 -16   18.07    1.34
  12  -2 -16   17.71    1.24
 -12  -2  16   17.96    1.76
 -12   2  16   17.97    1.35
  12   2 -15   -0.32    0.42
  12  -2 -15   -0.09    0.40
 -12  -2  15   -0.16    0.59
 -12   2  15    1.26    0.42
  12   2 -14    3.43    0.70
  12   2 -14    3.34    0.33
  12  -2 -14    3.66    0.55
 -12  -2  14    4.05    0.91
 -12   2  14    3.67    0.58
  12   2 -13    6.00    0.48
  12  -2 -13    5.43    0.81
  12   2 -13    5.58    0.80
 -12  -2  13    7.09    0.98
 -12   2  13    6.08    0.84
  12   2 -12    5.40    0.48
  12  -2 -12    4.37    0.77
 -12  -2  12    4.30    0.86
 -12   2  12    4.52    0.75
  12   2 -11    0.42    0.27
  12  -2 -11    1.50    0.43
 -12  -2  11    0.10    0.47
 -12   2  11   -0.25    0.34
  12   2 -10    0.24    0.35
  12   2 -10    0.14    0.22
  12  -2 -10   -0.20    0.39
 -12  -2  10   -0.03    0.40
 -12   2  10    0.60    0.38
  12   2  -9    6.24    0.73
  12   2  -9    7.33    0.61
  12  -2  -9    7.12    0.89
 -12  -2   9    5.63    0.76
 -12   2   9    7.35    0.81
  12   2  -8    1.09    0.38
  12   2  -8    0.96    0.39
  12  -2  -8    1.61    0.55
 -12  -2   8    1.53    0.38
 -12   2   8    1.45    0.50
  12  -2  -7    0.12    0.38
  12   2  -7   -0.47    0.33
 -12  -2   7    0.93    0.29
 -12  -2   7    1.22    0.32
 -12   2   7    0.19    0.43
  12   2  -6    7.93    0.74
  12  -2  -6    8.11    0.97
 -12  -2   6    9.17    0.82
 -12   2   6    8.55    0.90
  12   2  -5   18.80    1.07
  12  -2  -5   18.58    1.32
 -12  -2   5   17.80    1.15
 -12   2   5   19.08    1.26
  12   2  -4    2.99    0.46
  12  -2  -4    3.27    0.66
 -12  -2   4    2.73    0.61
 -12   2   4    2.52    0.53
  12   2  -3   13.21    1.01
  12  -2  -3   13.93    0.96
 -12  -2   3   15.02    0.88
 -12   2   3   13.05    1.10
  12   2  -2   12.94    0.97
  12  -2  -2   12.67    1.14
 -12  -2   2   12.89    0.90
 -12   2   2   11.70    0.91
  12   2  -1   13.45    1.01
  12  -2  -1   14.07    1.17
 -12  -2   1   13.75    1.06
 -12   2   1   11.77    1.17
  12   2   0   -0.59    0.32
  12  -2   0   -0.71    0.40
 -12  -2   0    0.74    0.34
 -12   2   0    0.74    0.40
  12   2   1    5.58    0.64
  12  -2   1    5.70    0.90
 -12  -2  -1    6.38    0.78
 -12   2  -1    5.97    0.96
  12   2   2    6.84    0.82
  12  -2   2    6.96    1.02
 -12  -2  -2    6.20    0.76
 -12   2  -2    7.59    0.44
 -12   2  -2    7.62    1.06
  12   2   3    4.20    0.77
  12  -2   3    4.70    0.91
 -12  -2  -3    4.45    0.68
 -12   2  -3    6.38    1.01
 -12   2  -3    5.16    0.41
  12   2   4    7.04    0.82
  12  -2   4    7.05    0.80
 -12   2  -4    4.92    1.07
 -12   2  -4    5.58    0.52
 -12  -2  -4    5.23    0.69
  12   2   5    0.87    0.37
  12  -2   5   -0.17    0.47
 -12  -2  -5    0.20    0.31
 -12   2  -5   -0.53    0.49
 -12   2  -5   -0.17    0.20
  12   2   6   16.31    1.26
  12  -2   6   15.93    1.63
 -12  -2  -6   15.30    1.30
 -12   2  -6   17.52    1.64
 -12   2  -6   15.35    0.88
  12   2   7   -0.13    0.32
  12  -2   7    0.40    0.44
 -12   2  -7    0.17    0.53
 -12   2  -7   -0.02    0.23
  12   2   8    0.17    0.31
  12  -2   8   -0.58    0.58
 -12   2  -8    0.07    0.58
 -12   2  -8    0.08    0.28
 -12  -2  -8   -0.03    0.41
  12   2   9    2.97    0.71
  12  -2   9    3.18    0.86
 -12  -2  -9    2.29    0.60
 -12   2  -9    2.53    0.54
 -12   2  -9    3.99    1.02
  12   2  10   -0.26    0.39
  12  -2  10   -0.32    0.57
 -12  -2 -10    0.38    0.39
 -12   2 -10    0.04    0.26
 -12   2 -10   -0.19    0.59
  12   2  11    0.13    0.39
  12  -2  11   -0.08    0.68
 -12  -2 -11   -0.39    0.39
 -12   2 -11    0.22    0.67
 -12   2 -11   -0.20    0.37
  12   2  12    2.33    0.77
  12  -2  12    1.62    0.53
  12  -2  12   -0.05    0.98
 -12  -2 -12    1.08    0.71
 -12   2 -12    2.01    0.56
  12   2  13   -0.54    0.60
 -12  -2 -13    0.21    0.53
 -12   2 -13   -0.25    0.42
  12   2  14    0.38    0.74
 -12  -2 -14    0.40    0.48
  12   3 -22    3.96    0.90
 -12  -3  22    3.51    1.33
 -12   3  22    4.62    0.94
  12   3 -21   -0.17    0.46
  12  -3 -21   -0.16    0.42
 -12  -3  21    0.09    0.68
 -12   3  21    0.07    0.48
  12   3 -20    0.14    0.53
  12  -3 -20    1.01    0.48
 -12  -3  20    0.06    0.77
 -12   3  20   -0.02    0.53
  12   3 -19    0.37    0.51
  12  -3 -19    0.22    0.50
 -12  -3  19    0.81    0.78
 -12   3  19    0.56    0.52
  12   3 -18    1.78    0.47
  12  -3 -18    0.53    0.58
 -12  -3  18    0.91    0.88
 -12   3  18    0.65    0.59
  12   3 -17    1.66    0.57
  12  -3 -17    2.25    0.59
 -12  -3  17    0.56    0.90
 -12   3  17    0.61    0.61
  12   3 -16    0.05    0.33
  12  -3 -16    0.02    0.42
 -12  -3  16   -0.27    0.60
 -12   3  16   -0.24    0.34
  12   3 -15    1.71    0.52
  12  -3 -15    0.74    0.55
 -12   3  15    0.13    0.54
 -12  -3  15    0.62    0.75
  12   3 -14    4.15    0.71
  12  -3 -14    3.00    0.62
 -12  -3  14    3.41    0.95
 -12   3  14    2.58    0.61
  12  -3 -13    1.85    0.68
 -12  -3  13    2.65    0.80
 -12   3  13    1.95    0.65
  12   3 -12    1.54    0.32
  12  -3 -12    0.27    0.60
 -12  -3  12    0.88    0.69
 -12   3  12    1.39    0.57
  12   3 -11    4.35    0.61
  12   3 -11    3.81    0.48
  12  -3 -11    4.33    0.68
 -12  -3  11    3.61    0.74
 -12   3  11    6.58    0.79
  12   3 -10    1.03    0.30
  12  -3 -10    1.29    0.45
 -12  -3  10    0.38    0.49
 -12   3  10    0.73    0.53
  12   3  -9    1.17    0.41
  12  -3  -9    1.58    0.52
 -12   3   9    2.28    0.58
  12  -3  -8    1.90    0.50
  12   3  -8    1.32    0.42
 -12   3   8    1.10    0.46
  12   3  -7    1.41    0.44
  12  -3  -7    1.35    0.64
 -12  -3   7    1.91    0.46
 -12   3   7    1.49    0.59
  12   3  -6    1.72    0.49
  12  -3  -6    2.31    0.69
 -12  -3   6    2.61    0.61
 -12   3   6    2.05    0.50
  12   3  -5    1.10    0.40
  12  -3  -5    1.49    0.54
 -12  -3   5    1.70    0.56
 -12   3   5    1.57    0.56
  12   3  -4   23.35    1.34
  12  -3  -4   24.59    1.74
 -12   3   4   23.11    1.58
 -12  -3   4   26.98    1.60
  12   3  -3    3.35    0.59
  12  -3  -3    3.03    0.65
 -12  -3   3    1.78    0.54
 -12   3   3    2.78    0.69
  12   3  -2    0.82    0.35
  12  -3  -2   -0.37    0.58
 -12  -3   2    1.12    0.42
 -12   3   2    0.89    0.43
  12   3  -1   -0.05    0.28
  12  -3  -1   -0.43    0.45
 -12  -3   1    0.35    0.33
 -12   3   1    0.29    0.35
  12   3   0    3.12    0.64
  12  -3   0    2.00    0.79
 -12  -3   0    3.40    0.69
 -12   3   0    3.34    0.62
  12   3   1   -0.12    0.36
  12  -3   1   -0.15    0.46
 -12  -3  -1   -0.55    0.40
 -12   3  -1    0.76    0.35
  12   3   2    0.40    0.38
  12  -3   2   -0.28    0.52
 -12   3  -2   -0.15    0.46
 -12  -3  -2   -0.62    0.43
  12   3   3    0.69    0.53
  12  -3   3    2.79    0.75
 -12  -3  -3    0.98    0.59
 -12   3  -3    0.68    0.54
  12   3   4   11.36    1.03
  12  -3   4    9.67    1.44
 -12   3  -4    8.81    1.08
 -12  -3  -4    9.62    0.96
  12   3   5    0.25    0.39
  12  -3   5    1.18    0.70
 -12  -3  -5    0.49    0.42
 -12   3  -5   -0.05    0.51
  12   3   6    0.85    0.51
  12  -3   6    1.12    0.80
 -12  -3  -6    0.84    0.57
 -12   3  -6    0.14    0.71
  12   3   7   -0.16    0.40
  12  -3   7   -0.46    0.64
 -12  -3  -7    0.31    0.47
 -12   3  -7   -0.20    0.59
  12   3   8    3.62    0.84
  12  -3   8    5.83    1.35
 -12   3  -8    4.91    1.21
 -12  -3  -8    5.77    0.82
  12   3   9    2.08    0.75
  12  -3   9    3.71    1.21
 -12  -3  -9    3.73    0.87
 -12   3  -9    2.70    1.13
  12   3  10    4.52    0.84
  12  -3  10    1.19    1.29
 -12   3 -10    5.89    1.22
 -12  -3 -10    3.06    0.77
  12   3  11    0.22    0.50
 -12  -3 -11   -0.27    0.57
 -12   3 -11    0.76    0.76
  12   4 -17    0.72    0.54
  12  -4 -17    0.03    0.56
 -12   4  17    0.24    0.55
  12   4 -16    0.58    0.62
  12  -4 -16    0.68    0.64
 -12   4  16    1.17    0.61
  12   4 -15    0.78    0.56
  12  -4 -15    0.68    0.59
 -12   4  15    0.34    0.45
  12   4 -14   -0.03    0.47
  12  -4 -14    0.74    0.52
 -12   4  14    0.02    0.47
  12   4 -13    0.20    0.44
  12  -4 -13   -0.17    0.51
 -12   4  13    0.40    0.47
  12  -4 -12   -0.58    0.46
 -12   4  12    0.40    0.43
  12  -4 -11    0.37    0.44
 -12   4  11    0.35    0.50
  12  -4 -10    0.19    0.48
 -12   4  10   -0.26    0.35
  12   4  -9    0.49    0.40
  12  -4  -9    1.87    0.62
 -12   4   9    0.71    0.44
  12   4  -8    3.39    0.54
  12  -4  -8    2.82    0.81
 -12   4   8    2.17    0.59
  12   4  -7   -0.17    0.31
  12  -4  -7    0.75    0.45
 -12   4   7   -0.27    0.33
  12   4  -6    5.94    0.77
  12  -4  -6    7.07    0.92
 -12   4   6    7.13    0.96
  12   4  -5    3.56    0.65
  12  -4  -5    2.91    0.90
 -12  -4   5    3.48    0.70
 -12   4   5    3.44    0.79
  12   4  -4    0.92    0.56
  12  -4  -4    0.96    0.74
 -12  -4   4    1.94    0.72
 -12   4   4    3.06    0.67
  12   4  -3    3.84    0.75
  12  -4  -3    4.06    0.82
 -12  -4   3    4.29    0.79
 -12   4   3    4.10    0.73
  12   4  -2   13.12    1.20
  12  -4  -2   12.79    1.55
 -12  -4   2   12.74    1.47
 -12   4   2   12.48    1.39
  12   4  -1    0.38    0.56
  12  -4  -1    1.16    0.62
 -12  -4   1    0.62    0.68
 -12   4   1    1.34    0.63
  12   4   0    1.59    0.59
  12  -4   0    0.32    0.81
 -12  -4   0    1.34    0.59
 -12   4   0    1.44    0.64
  12   4   1    0.47    0.49
  12  -4   1    0.89    0.74
 -12  -4  -1    1.04    0.60
 -12   4  -1   -0.30    0.55
  12   4   2    4.94    0.80
  12  -4   2    3.23    1.16
 -12  -4  -2    4.20    0.80
 -12   4  -2    2.34    0.91
  12   4   3   -0.13    0.43
  12  -4   3    0.36    0.70
 -12  -4  -3   -0.03    0.53
 -12   4  -3   -0.52    0.53
  12   4   4    0.25    0.38
  12  -4   4    0.76    0.75
 -12  -4  -4   -0.35    0.54
 -12   4  -4    0.15    0.54
  12   4   5    0.08    0.48
  12  -4   5    0.32    0.80
 -12  -4  -5    0.60    0.49
 -12   4  -5   -0.03    0.60
  12   4   6    0.28    0.42
  12  -4   6   -0.32    0.88
 -12  -4  -6    0.82    0.65
 -12   4  -6    0.61    0.66
  12   4   7    0.07    0.50
  12  -4   7    0.15    0.81
 -12  -4  -7    0.19    0.51
 -12   4  -7    0.59    0.63
  13   0 -26    3.64    1.20
 -13   0  26    3.25    0.93
  13   0 -25   -0.51    0.73
 -13   0  25    0.54    0.53
  13   0 -24    0.18    0.59
 -13   0  24   -0.12    0.46
  13   0 -23    1.18    0.90
  13   0 -22    2.35    1.03
 -13   0  22    2.97    0.69
  13   0 -21   -0.09    0.69
 -13   0  21    0.64    0.56
  13   0 -20    7.57    1.34
 -13   0  20    9.85    1.18
  13   0 -19    0.26    0.57
 -13   0  19   -0.42    0.48
  13   0 -18   16.66    0.88
  13   0 -18   17.51    1.61
 -13   0  18   16.74    1.37
  13   0 -17   -0.15    0.23
  13   0 -17   -0.08    0.52
 -13   0  17    0.14    0.43
  13   0 -16    0.26    0.25
  13   0 -16   -0.41    0.51
 -13   0  16    0.36    0.43
  13   0 -15    0.16    0.42
  13   0 -15    0.12    0.25
 -13   0  15    0.05    0.42
  13   0 -14    2.34    0.50
  13   0 -14    4.71    0.79
 -13   0  14    2.59    0.71
  13   0 -13   -0.04    0.49
 -13   0  13    0.30    0.44
  13   0 -12   62.76    2.23
  13   0 -12   63.15    2.69
 -13   0  12   63.06    2.71
  13   0 -11   -0.52    0.51
 -13   0  11   -0.34    0.47
  13   0 -10   50.41    1.97
  13   0 -10   48.73    2.10
 -13   0  10   49.23    2.18
 -13   0   9    0.39    0.44
 -13   0   9    0.16    0.26
  13   0  -8   13.73    1.00
 -13   0   8   14.29    0.99
 -13   0   8   13.79    0.73
  13   0  -7   -0.48    0.34
 -13   0   7    0.31    0.34
 -13   0   7   -0.15    0.23
  13   0  -6    2.24    0.58
 -13   0   6    3.20    0.42
 -13   0   6    2.89    0.61
  13   0  -5   -0.25    0.37
 -13   0   5   -0.28    0.26
 -13   0   5    0.21    0.33
  13   0  -4   21.57    1.15
 -13   0   4   21.20    1.01
 -13   0   4   22.02    1.19
 -13   0   3    0.04    0.28
  13   0  -2   83.92    3.01
 -13   0   2   84.17    2.55
 -13   0   2   74.35    2.14
  13   0  -1    0.41    0.40
 -13   0   1    0.60    0.32
 -13   0   1    1.19    0.38
  13   0   0   15.86    1.13
 -13   0   0   14.13    0.80
 -13   0   0   13.89    0.94
  13   0   1   -0.43    0.44
 -13   0  -1   -0.06    0.34
 -13   0  -1   -0.37    0.27
  13   0   2   19.69    1.36
 -13   0  -2   18.05    1.07
  13   0   3   -0.62    0.45
 -13   0  -3   -0.02    0.35
  13   0   4    7.66    0.99
 -13   0  -4    7.49    0.78
  13   0   5    0.10    0.33
 -13   0  -5   -0.05    0.32
  13   0   6    3.99    0.88
 -13   0  -6    4.02    0.66
  13   0   7   -0.63    0.51
 -13   0  -7   -0.10    0.40
  13   0   8    7.19    1.11
 -13   0  -8    7.79    0.88
  13   0   9   -0.61    0.65
 -13   0  -9   -0.70    0.48
  13   0  10    1.42    0.87
 -13   0 -10    1.85    0.60
  13   0  11    0.17    0.68
 -13   0 -11    0.15    0.44
  13   0  12    3.07    1.25
 -13   0 -12    4.23    0.80
  13   0  13    0.18    0.82
 -13   0 -13   -0.49    0.41
  13   0  14    0.49    0.84
 -13   0 -14    0.32    0.42
  13   0  15   -0.35    0.78
 -13   0 -15   -0.02    0.48
  13   1 -25    1.07    0.90
 -13  -1  25    1.89    0.63
 -13   1  25    0.83    0.58
  13   1 -24    0.82    0.64
 -13  -1  24    0.16    0.57
 -13   1  24   -0.08    0.52
  13   1 -23    0.55    0.52
 -13   1  23   -0.18    0.52
 -13  -1  23    0.39    0.59
  13   1 -22   11.36    1.29
 -13  -1  22   14.18    1.45
 -13   1  22   12.23    1.36
  13   1 -21    6.74    1.29
  13  -1 -21    8.33    1.26
 -13   1  21    9.71    1.11
 -13  -1  21    8.20    1.19
  13   1 -20   -0.14    0.59
  13  -1 -20    0.40    0.30
  13  -1 -20    0.34    0.56
 -13  -1  20    0.31    0.48
 -13   1  20    0.71    0.51
  13   1 -19    5.39    0.81
  13  -1 -19    4.88    0.55
  13  -1 -19    4.56    0.93
 -13   1  19    4.93    0.86
 -13  -1  19    3.51    0.98
  13  -1 -18    2.08    0.43
  13   1 -18    1.42    0.75
  13  -1 -18    1.89    0.71
 -13  -1  18    2.55    0.66
 -13   1  18    2.70    0.66
  13   1 -17    9.64    1.12
  13  -1 -17    9.83    0.73
  13  -1 -17    8.74    0.96
 -13  -1  17    8.58    1.24
 -13   1  17   10.49    1.02
  13   1 -16   -0.15    0.47
  13   1 -16   -0.02    0.23
  13  -1 -16    1.23    0.34
  13  -1 -16    0.05    0.40
 -13  -1  16    0.40    0.55
 -13   1  16    0.22    0.43
  13   1 -15    0.22    0.23
  13  -1 -15   -0.05    0.32
  13  -1 -15   -0.30    0.39
  13   1 -15    0.01    0.39
 -13  -1  15   -0.46    0.47
 -13   1  15   -0.46    0.37
  13   1 -14    0.38    0.40
  13   1 -14    0.67    0.28
  13  -1 -14    0.37    0.40
  13  -1 -14    0.61    0.42
 -13  -1  14    0.25    0.58
 -13   1  14    0.61    0.39
  13   1 -13    3.14    0.74
  13   1 -13    3.51    0.41
  13  -1 -13    3.53    0.63
  13  -1 -13    4.26    0.60
 -13  -1  13    3.92    0.83
 -13   1  13    3.87    0.72
  13   1 -12    3.97    0.78
  13   1 -12    4.90    0.44
  13  -1 -12    4.65    0.68
  13  -1 -12    3.70    0.65
 -13  -1  12    4.24    0.76
 -13   1  12    5.29    0.64
  13   1 -11    7.26    0.88
  13   1 -11    6.81    0.59
  13  -1 -11    8.27    0.81
 -13  -1  11    9.29    0.97
 -13   1  11    7.70    0.87
  13   1 -10    4.76    0.71
  13   1 -10    5.35    0.58
  13  -1 -10    5.60    0.72
 -13   1  10    6.29    0.77
 -13  -1  10    5.18    0.70
 -13   1  10    4.74    0.33
  13   1  -9    3.13    0.56
  13   1  -9    2.23    0.46
  13  -1  -9    1.89    0.56
 -13  -1   9    3.98    0.53
 -13   1   9    2.75    0.62
 -13   1   9    1.60    0.24
  13   1  -8    0.60    0.39
  13  -1  -8    0.26    0.45
 -13  -1   8    0.55    0.45
 -13  -1   8    1.37    0.38
 -13   1   8    1.32    0.51
 -13   1   8    0.79    0.19
  13  -1  -7    3.91    0.66
  13   1  -7    3.11    0.59
 -13  -1   7    3.40    0.44
 -13  -1   7    3.63    0.49
 -13   1   7    3.50    0.29
 -13   1   7    4.19    0.75
  13   1  -6    6.03    0.73
  13  -1  -6    6.39    0.65
 -13  -1   6    5.87    0.65
 -13   1   6    6.07    0.36
 -13   1   6    7.17    0.88
 -13  -1   6    5.59    0.55
  13   1  -5    1.45    0.49
  13  -1  -5    1.51    0.54
 -13  -1   5    1.67    0.38
 -13   1   5    3.26    0.62
 -13   1   5    1.52    0.27
 -13  -1   5    1.06    0.41
  13   1  -4   -0.23    0.35
  13  -1  -4    0.13    0.44
 -13  -1   4    0.52    0.38
 -13   1   4   -0.07    0.51
 -13   1   4    0.76    0.20
  13   1  -3   40.59    1.67
  13  -1  -3   38.64    1.86
 -13  -1   3   40.80    1.58
 -13   1   3   40.39    1.96
 -13   1   3   37.06    1.17
  13   1  -2   10.99    0.82
  13  -1  -2    9.91    0.83
 -13  -1   2   10.68    0.87
 -13   1   2   10.68    1.05
 -13   1   2    8.94    0.57
  13   1  -1   13.27    0.91
  13  -1  -1   12.42    1.10
 -13  -1   1   13.95    1.00
 -13   1   1   11.65    1.12
 -13   1   1   11.98    0.60
  13   1   0    5.94    0.68
  13  -1   0    5.57    0.84
 -13  -1   0    5.42    0.73
 -13   1   0    5.24    0.78
 -13   1   0    5.39    0.51
  13   1   1   -0.40    0.42
  13  -1   1   -0.29    0.45
 -13  -1  -1    0.16    0.38
 -13   1  -1    0.05    0.45
 -13   1  -1   -0.39    0.26
  13   1   2    6.54    0.90
  13  -1   2    6.63    0.77
 -13  -1  -2    7.75    0.83
 -13   1  -2    6.61    0.61
 -13   1  -2    5.21    0.91
  13   1   3   15.16    1.05
  13  -1   3   13.63    1.09
 -13  -1  -3   14.09    1.16
 -13   1  -3   13.36    1.26
 -13   1  -3   13.18    0.86
  13   1   4    1.98    0.68
  13  -1   4    3.12    0.60
 -13  -1  -4    3.01    0.65
 -13   1  -4    3.43    0.67
 -13   1  -4    2.13    0.44
  13   1   5    1.33    0.57
  13  -1   5    1.37    0.50
 -13  -1  -5    0.80    0.53
 -13   1  -5    1.58    0.42
 -13   1  -5    0.86    0.63
  13   1   6    2.14    0.53
  13  -1   6    1.51    0.59
 -13  -1  -6    1.88    0.62
 -13   1  -6    3.14    0.73
 -13   1  -6    1.79    0.51
  13   1   7    3.28    0.74
  13  -1   7    3.19    0.86
 -13  -1  -7    2.94    0.60
 -13   1  -7    2.74    0.59
 -13   1  -7    3.13    0.73
  13   1   8    3.11    0.80
  13  -1   8    4.50    0.95
 -13  -1  -8    3.26    0.73
 -13   1  -8    3.08    0.59
 -13   1  -8    2.72    0.77
  13   1   9   -0.26    0.49
  13  -1   9   -0.22    0.64
 -13  -1  -9    0.68    0.44
 -13   1  -9    0.08    0.36
  13   1  10    4.45    1.00
  13  -1  10    5.44    1.29
 -13  -1 -10    4.29    0.86
 -13   1 -10    4.27    0.73
  13   1  11   -0.29    0.49
  13  -1  11   -0.14    0.74
 -13  -1 -11    0.42    0.39
 -13   1 -11    0.30    0.41
  13   1  12    0.66    0.59
  13  -1  12   -0.18    0.68
 -13  -1 -12    0.01    0.45
 -13   1 -12   -0.34    0.38
  13   1  13    3.48    1.13
  13  -1  13    1.00    1.26
 -13  -1 -13    2.84    0.86
 -13   1 -13    3.35    0.75
  13   1  14    1.19    0.84
 -13  -1 -14    0.55    0.58
 -13   1 -14   -0.01    0.50
  13   2 -24    0.12    0.53
 -13  -2  24    0.69    0.63
 -13   2  24   -0.25    0.46
  13   2 -23   -0.07    0.49
 -13  -2  23   -0.32    0.60
 -13   2  23    0.20    0.35
  13   2 -22    2.60    0.79
 -13  -2  22    2.61    0.97
 -13   2  22    1.84    0.73
  13   2 -21    1.94    0.76
  13  -2 -21    2.14    0.57
 -13  -2  21    2.61    0.97
 -13   2  21    1.97    0.71
  13   2 -20    0.08    0.46
  13  -2 -20    1.12    0.45
 -13   2  20    0.51    0.54
 -13  -2  20    0.72    0.75
  13   2 -19    0.06    0.49
  13  -2 -19    0.20    0.42
 -13  -2  19    0.94    0.68
 -13   2  19    0.44    0.46
  13   2 -18    0.65    0.45
  13  -2 -18   -0.26    0.38
 -13  -2  18   -0.06    0.62
 -13   2  18    0.15    0.43
  13   2 -17   16.10    1.30
  13  -2 -17   13.75    1.13
 -13  -2  17   11.70    1.68
 -13   2  17   12.64    1.27
  13   2 -16    6.42    0.98
  13  -2 -16    8.18    0.92
 -13   2  16    7.74    0.78
 -13  -2  16    7.71    1.26
  13   2 -15    0.71    0.51
  13  -2 -15    0.80    0.48
 -13  -2  15    0.34    0.65
 -13   2  15    0.54    0.51
  13   2 -14    5.94    0.47
  13  -2 -14    6.82    0.85
  13   2 -14    7.57    0.91
 -13  -2  14    5.66    0.95
 -13   2  14    6.75    0.77
  13   2 -13   10.23    0.67
  13  -2 -13    9.34    1.05
 -13  -2  13    9.28    1.18
 -13   2  13   11.38    0.89
  13   2 -12    0.99    0.30
  13  -2 -12    1.68    0.52
 -13  -2  12    0.48    0.58
 -13   2  12    0.71    0.42
  13   2 -11    0.85    0.45
  13   2 -11    0.44    0.31
  13  -2 -11    0.08    0.48
 -13  -2  11    0.57    0.50
 -13   2  11    0.66    0.39
  13   2 -10    0.27    0.30
  13   2 -10    0.15    0.29
  13  -2 -10    0.26    0.35
 -13  -2  10   -0.09    0.40
 -13   2  10    0.65    0.43
  13   2  -9    0.10    0.28
  13  -2  -9    0.20    0.34
  13   2  -9   -0.20    0.34
 -13  -2   9    0.41    0.30
 -13   2   9   -0.15    0.32
  13   2  -8    0.39    0.38
  13  -2  -8    1.81    0.53
 -13  -2   8    1.51    0.45
 -13   2   8   -0.12    0.50
 -13  -2   8    0.58    0.35
  13   2  -7   30.37    1.42
  13  -2  -7   29.35    1.75
 -13  -2   7   28.30    1.61
 -13   2   7   31.38    1.72
  13   2  -6    3.62    0.61
  13  -2  -6    4.76    0.81
 -13  -2   6    4.82    0.68
 -13   2   6    3.94    0.79
  13   2  -5    1.32    0.50
  13  -2  -5    1.92    0.64
 -13  -2   5    2.74    0.56
 -13   2   5    1.56    0.61
  13   2  -4    4.94    0.68
  13  -2  -4    5.56    0.89
 -13  -2   4    6.46    0.77
 -13   2   4    4.89    0.86
  13   2  -3    8.75    0.83
  13  -2  -3    9.18    1.01
 -13  -2   3    7.57    0.91
 -13   2   3    8.43    1.03
  13   2  -2    0.63    0.38
  13  -2  -2   -0.22    0.37
 -13  -2   2    0.32    0.39
 -13   2   2    0.21    0.49
  13   2  -1    7.90    0.69
  13  -2  -1    7.09    0.98
 -13  -2   1    7.17    0.88
 -13   2   1    8.93    1.09
  13  -2   0    1.18    0.61
  13   2   0    1.62    0.50
 -13   2   0    0.91    0.71
  13   2   1    0.57    0.45
  13  -2   1    0.39    0.55
 -13  -2  -1    1.20    0.49
 -13   2  -1   -0.06    0.62
  13   2   2   22.04    1.37
  13  -2   2   20.28    1.54
 -13  -2  -2   20.04    1.47
 -13   2  -2   18.55    1.71
  13   2   3    0.36    0.47
  13  -2   3    0.19    0.59
 -13  -2  -3    0.17    0.49
 -13   2  -3    2.23    0.65
  13   2   4   -0.04    0.36
  13  -2   4    0.05    0.49
 -13  -2  -4   -0.54    0.40
 -13   2  -4    0.09    0.52
 -13   2  -4    0.25    0.20
  13   2   5    0.43    0.42
  13  -2   5   -0.87    0.56
 -13  -2  -5    0.09    0.36
 -13   2  -5    0.39    0.52
 -13   2  -5    0.27    0.26
  13   2   6   -0.23    0.47
  13  -2   6    0.36    0.52
 -13  -2  -6    0.43    0.40
 -13   2  -6    0.50    0.27
 -13   2  -6    0.22    0.67
  13   2   7    2.59    0.71
  13  -2   7    3.43    1.01
 -13  -2  -7    2.54    0.74
 -13   2  -7    3.33    0.99
 -13   2  -7    2.31    0.48
  13   2   8    2.10    0.71
  13  -2   8    2.72    1.05
 -13  -2  -8    1.98    0.58
 -13   2  -8    2.46    0.99
 -13   2  -8    2.39    0.49
  13   2   9   -0.00    0.49
  13  -2   9   -0.19    0.72
 -13  -2  -9    0.79    0.50
 -13   2  -9    0.60    0.68
 -13   2  -9    0.12    0.36
  13   2  10   -0.05    0.54
  13  -2  10    0.10    0.76
 -13  -2 -10    0.83    0.53
 -13   2 -10    0.40    0.66
  13   2  11    1.25    0.72
  13  -2  11    2.96    1.03
 -13  -2 -11    0.60    0.69
  13   2  12    0.87    0.72
  13  -2  12   -0.06    0.94
 -13  -2 -12    1.17    0.55
  13   2  13   -0.10    0.68
 -13  -2 -13   -0.48    0.59
  13   3 -21   -0.24    0.48
  13  -3 -21   -0.84    0.45
 -13  -3  21    0.67    0.74
 -13   3  21    0.33    0.39
  13   3 -20    0.37    0.54
  13  -3 -20    1.16    0.51
 -13  -3  20   -0.91    0.82
 -13   3  20    0.04    0.54
  13   3 -19    0.25    0.48
  13  -3 -19    0.42    0.47
 -13  -3  19   -0.59    0.73
 -13   3  19    0.11    0.47
  13   3 -18    0.15    0.36
  13  -3 -18    0.45    0.43
 -13  -3  18   -1.08    0.65
 -13   3  18    0.07    0.35
  13   3 -17   -0.12    0.42
  13  -3 -17   -0.07    0.44
 -13  -3  17    0.11    0.64
 -13   3  17   -0.14    0.44
  13   3 -16    0.33    0.41
  13  -3 -16    0.47    0.52
 -13  -3  16    0.04    0.73
 -13   3  16    0.84    0.52
  13   3 -15    0.95    0.49
  13  -3 -15    0.43    0.49
 -13  -3  15    0.15    0.67
 -13   3  15    0.06    0.40
  13   3 -14    0.48    0.45
  13  -3 -14   -0.21    0.48
 -13  -3  14    0.62    0.59
 -13   3  14    0.18    0.46
  13  -3 -13    3.45    0.77
 -13  -3  13    2.00    0.79
 -13   3  13    4.07    0.72
  13   3 -12   -0.22    0.22
  13  -3 -12    0.23    0.37
 -13   3  12   -0.32    0.34
  13   3 -11    1.32    0.38
  13   3 -11    0.40    0.28
  13  -3 -11    0.47    0.55
 -13   3  11    0.33    0.41
  13   3 -10    1.30    0.35
  13  -3 -10    1.21    0.65
 -13   3  10    2.04    0.50
  13   3  -9    2.51    0.54
  13  -3  -9    5.50    0.83
 -13   3   9    3.50    0.79
  13   3  -8   13.85    0.96
  13  -3  -8   13.69    1.37
 -13  -3   8   13.11    1.06
 -13   3   8   16.02    1.29
  13  -3  -7   13.31    1.13
  13   3  -7   12.27    0.94
 -13  -3   7   14.08    1.20
 -13   3   7   11.97    1.10
  13   3  -6   11.74    0.95
  13  -3  -6   12.54    1.31
 -13  -3   6   12.59    1.16
 -13   3   6   12.64    1.18
  13   3  -5    0.19    0.40
  13  -3  -5   -0.10    0.57
 -13  -3   5    0.84    0.41
 -13   3   5    0.87    0.42
  13   3  -4   -0.13    0.32
  13  -3  -4    0.03    0.36
 -13  -3   4    0.25    0.38
 -13   3   4   -0.22    0.40
  13  -3  -3    5.97    1.01
  13   3  -3    7.74    0.78
 -13  -3   3    6.68    0.95
 -13   3   3    6.69    1.01
  13   3  -2    0.00    0.37
  13  -3  -2   -0.12    0.40
 -13  -3   2   -0.56    0.37
 -13   3   2   -0.03    0.49
  13  -3  -1    3.31    0.84
  13   3  -1    4.02    0.53
 -13  -3   1    3.24    0.75
 -13   3   1    2.39    0.82
  13   3   0    0.20    0.39
  13  -3   0    0.50    0.53
 -13  -3   0    0.24    0.44
 -13   3   0   -0.11    0.42
  13  -3   1    1.05    0.77
  13   3   1    1.51    0.55
 -13  -3  -1    1.92    0.65
 -13   3  -1    1.21    0.58
  13   3   2    9.16    1.01
  13  -3   2   11.26    1.38
 -13  -3  -2    8.98    0.94
 -13   3  -2   10.15    1.30
  13   3   3   -0.39    0.47
  13  -3   3   -0.10    0.65
 -13  -3  -3   -0.69    0.51
 -13   3  -3   -0.28    0.66
  13   3   4    1.16    0.58
  13  -3   4    2.77    0.82
 -13  -3  -4    0.83    0.64
 -13   3  -4    0.33    0.80
  13  -3   5    0.39    0.55
  13   3   5   -0.14    0.37
 -13  -3  -5   -0.04    0.34
 -13   3  -5   -0.01    0.54
  13   3   6   -0.37    0.38
  13  -3   6   -0.97    0.76
 -13  -3  -6   -0.18    0.52
 -13   3  -6   -0.07    0.73
  13   3   7   -0.59    0.42
  13  -3   7    0.40    0.67
 -13  -3  -7    0.54    0.47
 -13   3  -7    0.34    0.65
  13   3   8   -0.30    0.49
  13  -3   8   -0.09    0.79
 -13  -3  -8   -0.08    0.53
 -13   3  -8   -0.50    0.73
  13   3   9    0.06    0.43
  13  -3   9    0.18    0.70
 -13  -3  -9   -0.22    0.47
  13   3  10    0.17    0.80
 -13  -3 -10    6.29    0.88
 -13   3 -10    0.84    1.20
  13   4 -16    0.46    0.51
  13  -4 -16   -0.16    0.54
 -13   4  16    0.26    0.52
  13   4 -15    0.88    0.58
  13  -4 -15    1.97    0.66
 -13   4  15    0.01    0.50
  13   4 -14    0.53    0.42
  13  -4 -14    1.07    0.59
 -13   4  14   -0.44    0.53
  13   4 -13    0.33    0.48
  13  -4 -13    2.45    0.68
 -13   4  13    0.58    0.50
  13  -4 -12    2.63    0.91
 -13   4  12    3.41    0.81
  13  -4 -11   -0.80    0.50
 -13   4  11    0.52    0.47
  13  -4 -10    4.06    0.99
 -13   4  10    4.74    0.73
  13   4  -9    0.70    0.45
  13  -4  -9    0.57    0.70
 -13  -4   9    1.52    0.54
 -13   4   9    1.62    0.49
  13   4  -8    0.32    0.37
  13  -4  -8    0.28    0.55
 -13   4   8    0.15    0.40
  13   4  -7    3.31    0.65
  13  -4  -7    5.56    0.92
 -13   4   7    2.79    0.66
  13   4  -6    0.15    0.37
  13  -4  -6    0.12    0.50
 -13   4   6    0.03    0.37
  13   4  -5   -0.22    0.37
  13  -4  -5   -0.13    0.50
 -13  -4   5    0.27    0.38
 -13   4   5   -0.26    0.44
  13   4  -4    2.76    0.67
  13  -4  -4    2.89    0.73
 -13  -4   4    1.87    0.82
 -13   4   4    3.14    0.79
  13   4  -3    2.79    0.57
  13  -4  -3    2.05    0.96
 -13  -4   3    3.34    0.72
 -13   4   3    2.13    0.81
  13   4  -2    5.16    0.85
  13  -4  -2    5.64    1.13
 -13  -4   2    4.12    1.00
 -13   4   2    3.78    0.97
  13   4  -1    1.19    0.59
  13  -4  -1    0.76    0.82
 -13  -4   1    1.86    0.58
 -13   4   1    0.42    0.68
  13   4   0   -0.21    0.37
  13  -4   0    0.22    0.51
 -13  -4   0    0.33    0.55
 -13   4   0    0.57    0.43
  13   4   1    0.24    0.33
  13  -4   1    0.29    0.59
 -13  -4  -1   -0.15    0.40
 -13   4  -1   -0.36    0.50
  13   4   2    0.57    0.57
  13  -4   2    1.54    0.82
 -13  -4  -2    0.91    0.67
 -13   4  -2    0.25    0.56
  13   4   3    1.74    0.69
  13  -4   3    3.11    1.08
 -13  -4  -3    1.84    0.69
 -13   4  -3    2.16    0.87
  13   4   4    0.07    0.35
  13  -4   4    0.78    0.71
 -13  -4  -4   -0.93    0.53
 -13   4  -4   -0.00    0.57
  13   4   5    0.13    0.46
  13  -4   5    0.19    0.76
 -13  -4  -5    0.04    0.47
 -13   4  -5    0.10    0.59
  14   0 -25   -0.31    0.81
 -14   0  25   -0.39    0.61
  14   0 -24    8.97    1.68
 -14   0  24   10.61    1.13
  14   0 -23    0.92    0.69
 -14   0  23   -0.31    0.54
  14   0 -22    0.88    0.87
 -14   0  22    1.31    0.70
  14   0 -21    0.01    0.66
 -14   0  21    0.39    0.54
  14   0 -20   -0.11    0.74
 -14   0  20    1.32    0.61
  14   0 -19   -0.24    0.61
 -14   0  19   -0.19    0.51
  14   0 -18    7.85    0.68
  14   0 -18    7.73    1.26
 -14   0  18    8.87    1.09
  14   0 -17    0.70    0.34
  14   0 -17    0.79    0.56
 -14   0  17   -0.33    0.55
  14   0 -16    3.88    0.55
  14   0 -16    3.31    0.90
 -14   0  16    2.48    0.83
  14   0 -15   -0.25    0.35
  14   0 -15   -0.40    0.52
 -14   0  15   -0.52    0.54
  14   0 -14    0.12    0.33
  14   0 -14    0.50    0.54
 -14   0  14   -0.07    0.50
  14   0 -13   -0.27    0.47
  14   0 -13   -0.17    0.29
 -14   0  13    0.37    0.46
  14   0 -12   24.46    1.32
  14   0 -12   22.39    1.61
 -14   0  12   23.17    1.70
  14   0 -11   -0.74    0.42
  14   0 -11   -0.13    0.33
 -14   0  11    0.88    0.46
  14   0 -10    0.13    0.37
 -14   0  10    0.11    0.24
 -14   0  10    0.53    0.48
  14   0  -9   -0.35    0.33
 -14   0   9    0.09    0.40
 -14   0   9    0.10    0.24
  14   0  -8   11.71    0.96
 -14   0   8   10.63    1.03
 -14   0   8   11.96    0.74
  14   0  -7   -0.23    0.39
 -14   0   7    0.16    0.39
 -14   0   7   -0.35    0.28
  14   0  -6   21.06    1.34
 -14   0   6   20.05    1.42
[truncated: 63,522 more chars]
