# Supplementary material for: N-(6-Meth­oxy­pyridin-2-yl)-1-(pyridin-2-ylmeth­yl)-1H-pyrazole-3-carboxamide: crystal structure and Hirshfeld surface analysis
Source: Acta Crystallogr E Crystallogr Commun. 2018 Aug 16;74(Pt 9):1254–8. doi: 10.1107/S2056989018011477 (PMC6127692; doi:10.1107/S2056989018011477)
Supplement: Supplementary file 2 [file e-74-01254-Isup2.hkl]

data_I                                                                          
_shelx_title ' 4a-1'                                                            
_shelx_refln_list_code          4                                               
_shelx_F_calc_maximum      158.86                                               
_exptl_crystal_F_000       648.00                                               
_reflns_d_resolution_high  0.7700                                               
                                                                                
loop_                                                                           
 _space_group_symop_operation_xyz                                               
 'x, y, z'                                                                      
 '-x, y+1/2, -z+1/2'                                                            
 '-x, -y, -z'                                                                   
 'x, -y-1/2, z-1/2'                                                             
                                                                                
_cell_length_a    15.8867                                                       
_cell_length_b     4.6473                                                       
_cell_length_c    21.6740                                                       
_cell_angle_alpha  90.000                                                       
_cell_angle_beta  108.623                                                       
_cell_angle_gamma  90.000                                                       
                                                                                
_shelx_F_squared_multiplier     1.000                                           
                                                                                
loop_                                                                           
 _refln_index_h                                                                 
 _refln_index_k                                                                 
 _refln_index_l                                                                 
 _refln_F_squared_calc                                                          
 _refln_F_squared_meas                                                          
 _refln_F_squared_sigma                                                         
 _refln_observed_status                                                         
   3   0   0      25237.83      25735.44       258.70 o                         
   4   0   0       6910.90       6702.59        43.99 o                         
   5   0   0       1256.21       1364.43        11.11 o                         
   6   0   0        228.09        229.88         2.95 o                         
   7   0   0         88.85         93.85         2.04 o                         
   8   0   0       1352.95       1434.83        26.48 o                         
   9   0   0        401.00        410.50        12.07 o                         
  10   0   0         43.97         38.26         3.64 o                         
  11   0   0        363.40        338.49         8.17 o                         
  12   0   0        230.30        251.73         9.13 o                         
  13   0   0        125.47        118.90         4.49 o                         
  14   0   0       1051.08       1017.28        23.35 o                         
  15   0   0         26.98         27.20         4.64 o                         
  16   0   0         54.68         62.69         4.81 o                         
  17   0   0         17.37         26.18         7.39 o                         
  18   0   0          0.41          2.28         2.55 o                         
  19   0   0         21.07         37.77         8.21 o                         
   1   1   0        898.93        881.71         6.21 o                         
   2   1   0       4853.73       4702.85        20.66 o                         
   3   1   0       8241.60       7808.45        40.01 o                         
   4   1   0         44.01         53.54         1.57 o                         
   5   1   0        512.36        502.33         4.36 o                         
   6   1   0        120.02        134.97         2.36 o                         
   7   1   0        776.85        803.01         7.57 o                         
   8   1   0          0.92          0.19         0.96 o                         
   9   1   0        286.55        290.59         4.10 o                         
  10   1   0         49.83         54.72         1.93 o                         
  11   1   0          8.62          7.37         1.26 o                         
  12   1   0        237.57        208.59         5.43 o                         
  13   1   0         48.07         45.27         2.48 o                         
  14   1   0        150.30        159.03         5.84 o                         
  15   1   0          9.29          9.27         1.75 o                         
  16   1   0         29.78         23.81         2.27 o                         
  17   1   0          3.65          7.17         5.48 o                         
  18   1   0          6.48         10.85         6.15 o                         
  19   1   0         20.61         25.00         3.53 o                         
   0   2   0        737.53        735.54        10.18 o                         
   1   2   0         91.01         90.57         1.27 o                         
   2   2   0        118.07        120.99         1.50 o                         
   3   2   0         33.78         26.21         1.17 o                         
   4   2   0        614.93        578.61         5.45 o                         
   5   2   0         61.11         56.13         1.05 o                         
   6   2   0        400.73        433.07         8.89 o                         
   7   2   0          7.81          5.30         0.63 o                         
   8   2   0        309.77        331.71         4.22 o                         
   9   2   0          2.46          2.58         0.68 o                         
  10   2   0         10.26         14.07         5.13 o                         
  11   2   0        250.66        248.75         6.18 o                         
  12   2   0          0.81          0.30         3.29 o                         
  13   2   0          8.22         10.59         2.79 o                         
  14   2   0         26.90         34.02         3.40 o                         
  15   2   0          2.93          2.47         2.01 o                         
  16   2   0          4.97          6.96         3.81 o                         
  17   2   0          3.65          8.43         2.99 o                         
  18   2   0          7.95         11.52         3.57 o                         
   1   3   0         16.32         13.43         0.84 o                         
   2   3   0          1.27          1.85         0.60 o                         
   3   3   0        688.86        703.62         8.85 o                         
   4   3   0        148.85        142.37         2.75 o                         
   5   3   0         14.07         17.01         1.73 o                         
   6   3   0        105.78        108.15         3.36 o                         
   7   3   0          1.82          2.16         1.17 o                         
   8   3   0        210.25        206.12         5.29 o                         
   9   3   0        127.82        133.74         4.49 o                         
  10   3   0          9.35          8.99         2.62 o                         
  11   3   0        239.11        240.05         6.64 o                         
  12   3   0         23.99         25.51         2.78 o                         
  13   3   0          1.09          1.57         1.79 o                         
  14   3   0          3.57          6.39         2.42 o                         
  15   3   0          1.49          2.24         2.30 o                         
  16   3   0         13.13         16.57         3.02 o                         
   0   4   0         54.83         56.10         3.20 o                         
   1   4   0         11.56         14.94         1.47 o                         
   2   4   0         32.09         29.87         1.70 o                         
   3   4   0          0.00         -0.75         1.60 o                         
   4   4   0          8.48         13.98         1.58 o                         
   5   4   0         68.06         65.18         2.40 o                         
   6   4   0         10.42         15.74         2.15 o                         
   7   4   0          7.53          5.69         1.78 o                         
   8   4   0          3.36          0.66         1.71 o                         
   9   4   0         73.20         82.95         4.41 o                         
  10   4   0          3.24          3.24         1.99 o                         
  11   4   0         65.64         67.41         4.55 o                         
  12   4   0          9.10         10.10         2.63 o                         
  13   4   0          1.60          1.67         1.84 o                         
  14   4   0         15.07         15.91         3.16 o                         
   1   5   0         13.99         11.26         2.28 o                         
   2   5   0         16.81         16.13         2.16 o                         
   3   5   0         30.62         25.12         2.46 o                         
   4   5   0         15.76         14.90         2.73 o                         
   5   5   0         34.69         29.89         3.49 o                         
   6   5   0         10.70         12.13         2.83 o                         
   7   5   0          0.08         -0.82         1.73 o                         
   8   5   0          4.14          3.16         2.27 o                         
   9   5   0          0.10         -1.17         2.23 o                         
  10   5   0          0.53         -1.77         2.34 o                         
   0   6   0         44.17         39.98        11.90 o                         
   1   6   0          8.04         11.64         5.99 o                         
   2   6   0          5.82          1.53         2.70 o                         
 -19   1   1          7.55          4.77         2.80 o                         
 -18   1   1          0.52          2.85         2.50 o                         
 -17   1   1          6.65          5.77         3.45 o                         
 -16   1   1          6.38          5.40         2.08 o                         
 -15   1   1          0.69         -0.31         1.41 o                         
 -14   1   1        187.09        185.98         4.67 o                         
 -13   1   1        105.97        103.27         3.19 o                         
 -12   1   1          1.23          1.76         1.05 o                         
 -11   1   1         51.95         53.74         2.11 o                         
 -10   1   1         86.17         86.60         2.22 o                         
  -9   1   1        278.70        313.93         4.29 o                         
  -8   1   1        160.20        179.55         2.39 o                         
  -7   1   1        114.26        110.08         1.62 o                         
  -6   1   1        816.71        799.09         5.11 o                         
  -5   1   1       2288.49       2313.52        12.22 o                         
  -4   1   1        792.72        800.93         4.42 o                         
  -3   1   1      11591.73      10963.36        57.72 o                         
  -2   1   1        888.63        835.49         6.35 o                         
  -1   1   1          8.47          6.98         0.48 o                         
   0   1   1       7155.96       6881.70        29.51 o                         
   1   1   1       1377.87       1383.98         6.48 o                         
   2   1   1        622.97        613.36         4.41 o                         
   3   1   1         69.91         64.53         1.81 o                         
   4   1   1        551.58        553.42         4.39 o                         
   5   1   1          2.90          3.65         0.55 o                         
   6   1   1         28.58         31.36         1.05 o                         
   7   1   1         19.97         30.93         1.77 o                         
   8   1   1         14.34         17.75         1.10 o                         
   9   1   1        288.02        311.59         4.52 o                         
  10   1   1          7.88         11.24         1.23 o                         
  11   1   1        619.58        625.29         8.72 o                         
  12   1   1         72.35         59.63         2.51 o                         
  13   1   1          0.65         -1.34         1.34 o                         
  14   1   1         26.97         29.60         2.46 o                         
  15   1   1         22.53         20.91         2.17 o                         
  16   1   1          2.73          2.57         1.66 o                         
  17   1   1          0.56          0.82         2.04 o                         
  18   1   1         15.62         21.16         3.69 o                         
  19   1   1          3.02          3.08         3.16 o                         
 -18   2   1          0.00          0.87         4.39 o                         
 -17   2   1          2.93          5.12         2.84 o                         
 -16   2   1          2.62          3.96         2.48 o                         
 -15   2   1          0.53          0.56         1.72 o                         
 -14   2   1         67.85         68.23         4.34 o                         
 -13   2   1         64.17         63.85         3.57 o                         
 -12   2   1        116.90        109.61         4.50 o                         
 -11   2   1         18.01         21.28         2.87 o                         
 -10   2   1        448.42        465.95         8.24 o                         
  -9   2   1         22.39         26.11         3.77 o                         
  -8   2   1         89.62         84.99         2.70 o                         
  -7   2   1         92.50         95.44         3.01 o                         
  -6   2   1        115.34        110.68         3.41 o                         
  -5   2   1          6.61          3.96         1.20 o                         
  -4   2   1         61.80         56.23         0.77 o                         
  -3   2   1        152.62        156.66         2.89 o                         
  -2   2   1        204.47        216.97         2.63 o                         
  -1   2   1         25.04         21.32         0.81 o                         
   0   2   1        309.59        289.68         2.86 o                         
   1   2   1          0.75          1.05         0.41 o                         
   2   2   1         46.12         51.50         1.24 o                         
   3   2   1          3.28          2.89         0.43 o                         
   4   2   1        168.94        175.60         3.79 o                         
   5   2   1        409.06        440.64         5.24 o                         
   6   2   1         13.69         16.22         1.43 o                         
   7   2   1         23.96         25.99         1.33 o                         
   8   2   1         57.59         58.30         1.61 o                         
   9   2   1         10.43         10.09         0.97 o                         
  10   2   1         45.42         44.01         2.02 o                         
  11   2   1        145.65        134.87         3.98 o                         
  12   2   1         47.62         48.38         3.24 o                         
  13   2   1          1.93          4.62         2.12 o                         
  14   2   1         45.75         41.07         4.43 o                         
  15   2   1          5.29          7.05         2.33 o                         
  16   2   1          4.35          4.91         2.32 o                         
  17   2   1          2.04          2.65         2.59 o                         
  18   2   1          2.90          3.58         2.53 o                         
 -17   3   1          0.72          2.52         2.55 o                         
 -16   3   1         27.39         33.11         5.53 o                         
 -15   3   1          0.01          2.03         2.75 o                         
 -14   3   1         11.18         13.10         2.70 o                         
 -13   3   1         24.90         29.02         2.86 o                         
 -12   3   1          2.79          0.53         1.39 o                         
 -11   3   1          3.02          3.08         1.66 o                         
 -10   3   1         85.83         85.18         3.67 o                         
  -9   3   1         14.04         11.05         1.80 o                         
  -8   3   1          0.06          0.70         1.73 o                         
  -7   3   1         20.04         17.70         1.46 o                         
  -6   3   1          0.15          2.34         0.97 o                         
  -5   3   1          5.31          8.85         1.83 o                         
  -4   3   1        125.75        128.34         2.60 o                         
  -3   3   1         35.45         28.40         1.17 o                         
  -2   3   1         92.58        101.62         1.91 o                         
  -1   3   1         61.48         65.55         1.68 o                         
   0   3   1         97.88        103.67         1.91 o                         
   1   3   1         74.11         78.05         2.38 o                         
   2   3   1         75.01         78.09         1.80 o                         
   3   3   1        358.48        377.73         4.22 o                         
   4   3   1         80.54         75.75         1.49 o                         
   5   3   1         16.34         13.73         0.98 o                         
   6   3   1          0.02         -1.15         1.15 o                         
   7   3   1         21.04         22.41         3.50 o                         
   8   3   1          3.05          1.95         1.28 o                         
   9   3   1         19.62         19.27         2.37 o                         
  10   3   1          0.36          1.30         1.71 o                         
  11   3   1          4.06          2.84         1.63 o                         
  12   3   1          0.00          0.11         1.90 o                         
  13   3   1         13.23         11.77         2.55 o                         
  14   3   1          2.13          4.52         3.32 o                         
  15   3   1          0.10         -1.37         2.59 o                         
  16   3   1          0.66         -0.98         2.15 o                         
 -14   4   1          0.31          0.15         2.24 o                         
 -13   4   1          8.40          9.21         2.66 o                         
 -12   4   1          5.04          7.11         2.54 o                         
 -11   4   1          0.02         -0.42         1.73 o                         
 -10   4   1          4.26          4.28         2.07 o                         
  -9   4   1         18.95         20.54         3.14 o                         
  -8   4   1          0.76          1.07         1.62 o                         
  -7   4   1         33.65         37.00         2.93 o                         
  -6   4   1         49.75         46.62         2.22 o                         
  -5   4   1          2.67          5.58         2.58 o                         
  -4   4   1         23.53         26.04         1.85 o                         
  -3   4   1        127.09        131.94         3.48 o                         
  -2   4   1          1.52         -0.07         0.94 o                         
  -1   4   1         30.40         31.88         1.84 o                         
   0   4   1          3.42          5.74         1.19 o                         
   1   4   1         54.16         47.10         2.25 o                         
   2   4   1          0.02          1.55         1.13 o                         
   3   4   1         11.98         11.89         1.73 o                         
   4   4   1          9.54          9.95         2.06 o                         
   5   4   1         18.75         16.22         2.49 o                         
   6   4   1          0.48          0.16         1.49 o                         
   7   4   1          7.39          4.34         1.97 o                         
   8   4   1          6.65          6.48         2.05 o                         
   9   4   1          3.92          6.30         2.08 o                         
  10   4   1          2.43          3.28         2.14 o                         
  11   4   1         30.72         33.34         3.35 o                         
  12   4   1          6.98          4.00         2.36 o                         
  13   4   1          0.83          0.11         1.74 o                         
  14   4   1          2.57          1.19         2.33 o                         
 -11   5   1         17.49         20.89         5.62 o                         
 -10   5   1          0.41         -2.07         2.37 o                         
  -9   5   1          1.76          1.55         2.22 o                         
  -8   5   1          3.84          3.46         2.12 o                         
  -7   5   1         32.05         33.03         3.70 o                         
  -6   5   1         17.25         18.84         2.75 o                         
  -5   5   1         21.20         24.60         3.12 o                         
  -4   5   1         11.35         13.77         1.96 o                         
  -3   5   1         34.69         40.77         3.98 o                         
  -2   5   1          1.46          0.28         1.53 o                         
  -1   5   1         61.25         71.49         4.08 o                         
   0   5   1          1.66          0.99         1.68 o                         
   1   5   1         11.85         15.31         2.32 o                         
   2   5   1         16.89         13.72         2.07 o                         
   3   5   1         10.04         12.31         2.45 o                         
   4   5   1          0.00          4.48         3.51 o                         
   5   5   1          1.06          1.46         2.14 o                         
   6   5   1          0.02          6.00         3.92 o                         
   7   5   1          0.03         -1.89         2.05 o                         
   8   5   1         14.72         15.83         4.43 o                         
   9   5   1          6.29          4.50         2.46 o                         
  10   5   1          0.03          0.27         2.26 o                         
  -2   6   1         10.37         14.39         9.29 o                         
  -1   6   1          4.24          2.43         2.87 o                         
   0   6   1         22.35         22.34         4.32 o                         
   1   6   1          9.93          8.47         3.64 o                         
 -19   0   2          2.92          3.22         2.68 o                         
 -18   0   2         41.95         39.31         4.64 o                         
 -17   0   2        100.59         96.25         6.08 o                         
 -16   0   2          4.51          2.73         2.41 o                         
 -15   0   2          6.67          8.31         3.33 o                         
 -14   0   2          8.02         11.21         2.19 o                         
 -13   0   2        719.97        656.49        26.66 o                         
 -12   0   2          0.82          0.25         2.79 o                         
 -11   0   2          8.04          8.01         1.57 o                         
 -10   0   2        653.78        664.98        10.07 o                         
  -9   0   2        130.79        125.04         2.79 o                         
  -8   0   2         63.67         68.76         2.06 o                         
  -7   0   2        697.73        755.50         8.14 o                         
  -6   0   2       2617.21       2621.11        21.84 o                         
  -5   0   2        197.73        174.31         2.48 o                         
  -4   0   2       4403.86       4059.50        30.15 o                         
  -3   0   2       3760.73       3431.33        20.20 o                         
   2   0   2        516.95        544.36         6.20 o                         
   3   0   2        363.93        310.84         8.82 o                         
   4   0   2        136.37        122.23         1.69 o                         
   5   0   2        581.90        513.24         5.12 o                         
   6   0   2       2542.43       2531.07        22.31 o                         
   7   0   2       3612.95       3835.68        35.61 o                         
   8   0   2        482.65        480.09        11.64 o                         
   9   0   2        546.17        584.09         8.13 o                         
  10   0   2          1.47          1.43         1.85 o                         
  11   0   2         85.99         79.54         3.75 o                         
  12   0   2         68.78         71.63         4.94 o                         
  13   0   2        186.33        153.62         6.90 o                         
  14   0   2         66.32         50.27         4.23 o                         
  15   0   2         43.76         53.61         9.52 o                         
  16   0   2         56.49         56.41         8.09 o                         
  17   0   2          2.27          5.31         4.47 o                         
  18   0   2          0.22         -0.11         4.02 o                         
  19   0   2          3.34          1.23         4.52 o                         
 -19   1   2          7.28         16.15         3.49 o                         
 -18   1   2          2.59          6.24         3.45 o                         
 -17   1   2          0.42          0.12         1.88 o                         
 -16   1   2         18.50         24.39         3.45 o                         
 -15   1   2        221.72        214.61         6.50 o                         
 -14   1   2         15.57         20.00         2.32 o                         
 -13   1   2         80.17         82.29         2.86 o                         
 -12   1   2         21.33         19.81         1.57 o                         
 -11   1   2         33.44         29.08         1.62 o                         
 -10   1   2        137.26        129.66         2.22 o                         
  -9   1   2        702.54        702.93         8.61 o                         
  -8   1   2         53.67         63.47         1.71 o                         
  -7   1   2        904.16        955.02         6.77 o                         
  -6   1   2         51.21         53.74         1.11 o                         
  -5   1   2        440.28        452.94         3.97 o                         
  -4   1   2        508.73        500.38         3.84 o                         
  -3   1   2        264.07        239.60         3.69 o                         
  -2   1   2        795.87        751.72         4.23 o                         
  -1   1   2       9908.15       9756.76        40.78 o                         
   0   1   2       2500.31       2365.48        11.75 o                         
   1   1   2         20.62         24.67         0.50 o                         
   2   1   2          0.44          4.37         0.41 o                         
   3   1   2        464.14        477.57         3.74 o                         
   4   1   2       1347.92       1380.73        10.05 o                         
   5   1   2        513.57        514.92         4.93 o                         
   6   1   2        142.21        137.72         2.21 o                         
   7   1   2        378.59        411.99         4.85 o                         
   8   1   2         12.23         18.78         1.17 o                         
   9   1   2          4.42          3.42         1.48 o                         
  10   1   2          6.31          3.38         1.04 o                         
  11   1   2         93.62         84.42         2.89 o                         
  12   1   2        197.78        209.73         4.64 o                         
  13   1   2         52.13         54.82         2.86 o                         
  14   1   2         93.02         94.63         4.64 o                         
  15   1   2         25.99         19.57         2.13 o                         
  16   1   2         48.31         46.18         4.61 o                         
  17   1   2         11.01         10.48         3.20 o                         
  18   1   2          4.26          5.92         2.75 o                         
 -18   2   2          0.01         -2.46         3.24 o                         
 -17   2   2         13.07         17.71         3.91 o                         
 -16   2   2          4.78         11.21         2.91 o                         
 -15   2   2         10.83         16.73         2.35 o                         
 -14   2   2          0.01          0.67         1.44 o                         
 -13   2   2          2.60          1.91         1.64 o                         
 -12   2   2        107.97        103.03         3.97 o                         
 -11   2   2          4.48          5.36         1.74 o                         
 -10   2   2        112.01        118.18         3.88 o                         
  -9   2   2       1020.02       1043.39        14.44 o                         
  -8   2   2        268.77        266.24         3.58 o                         
  -7   2   2        656.41        672.56         7.47 o                         
  -6   2   2       2080.22       2134.88        22.60 o                         
  -5   2   2       2056.25       2141.93        22.34 o                         
  -4   2   2        744.99        768.66         7.11 o                         
  -3   2   2        986.08       1008.56        12.97 o                         
  -2   2   2        666.12        672.86         4.86 o                         
  -1   2   2       1034.54       1022.15         7.10 o                         
   0   2   2         23.31         27.71         0.87 o                         
   1   2   2        165.10        178.70         2.11 o                         
   2   2   2          8.59          9.61         0.66 o                         
   3   2   2        445.63        454.37         3.70 o                         
   4   2   2        439.22        436.39         4.26 o                         
   5   2   2         68.15         63.90         1.75 o                         
   6   2   2         14.98         15.64         1.26 o                         
   7   2   2         12.27         14.31         1.03 o                         
   8   2   2         39.42         42.34         1.47 o                         
   9   2   2          0.02         -0.43         0.95 o                         
  10   2   2        232.32        219.77         6.13 o                         
  11   2   2         23.00         20.41         1.70 o                         
  12   2   2         66.68         59.35         2.57 o                         
  13   2   2        161.23        168.21         6.19 o                         
  14   2   2         21.06         22.53         3.26 o                         
  15   2   2          4.68          5.36         2.27 o                         
  16   2   2          8.99         10.38         5.23 o                         
  17   2   2          0.65          1.76         2.56 o                         
 -17   3   2          6.85          2.17         3.16 o                         
 -16   3   2          9.24          8.37         3.30 o                         
 -15   3   2          4.35          4.39         2.58 o                         
 -14   3   2          1.37          0.79         1.69 o                         
 -13   3   2          0.07         -1.55         1.64 o                         
 -12   3   2          3.36          5.69         2.15 o                         
 -11   3   2          2.35          2.72         1.54 o                         
 -10   3   2        170.50        169.28         5.01 o                         
  -9   3   2          4.76          6.75         2.04 o                         
  -8   3   2         55.47         52.58         2.78 o                         
  -7   3   2        123.26        129.00         3.86 o                         
  -6   3   2          7.98          8.73         1.20 o                         
  -5   3   2         21.65         23.73         1.38 o                         
  -4   3   2        132.39        150.23         2.78 o                         
  -3   3   2         52.55         55.78         1.77 o                         
  -2   3   2          7.68          8.49         0.81 o                         
  -1   3   2         11.32         12.08         1.07 o                         
   0   3   2          6.89          8.58         0.89 o                         
   1   3   2        247.79        251.42         3.26 o                         
   2   3   2        701.34        686.63        11.07 o                         
   3   3   2         43.21         41.61         1.39 o                         
   4   3   2        487.40        491.85         9.63 o                         
   5   3   2         99.89         96.51         3.39 o                         
   6   3   2         10.63         14.98         2.37 o                         
   7   3   2        182.40        181.93         5.03 o                         
   8   3   2         95.84         98.96         4.86 o                         
   9   3   2          3.62          2.25         1.96 o                         
  10   3   2        476.80        488.44        10.64 o                         
  11   3   2         45.68         46.80         3.28 o                         
  12   3   2          4.12         -1.14         1.80 o                         
  13   3   2         78.77         79.57         4.57 o                         
  14   3   2         18.54         21.31         3.15 o                         
  15   3   2          1.33          0.27         1.75 o                         
  16   3   2          1.58          6.43         3.23 o                         
 -15   4   2          2.12          0.54         2.40 o                         
 -14   4   2          5.51          2.30         2.51 o                         
 -13   4   2         30.37         39.15         3.99 o                         
 -12   4   2         98.01        105.22         5.68 o                         
 -11   4   2          5.77          7.25         2.81 o                         
 -10   4   2         33.31         31.89         2.80 o                         
  -9   4   2         23.96         28.19         3.29 o                         
  -8   4   2         22.65         27.47         2.88 o                         
  -7   4   2          5.01          3.03         1.67 o                         
  -6   4   2        148.01        150.15         4.97 o                         
  -5   4   2          0.13          2.08         2.35 o                         
  -4   4   2        116.19        117.45         3.50 o                         
  -3   4   2          1.34          1.24         1.13 o                         
  -2   4   2        154.98        160.27         4.32 o                         
  -1   4   2         38.39         34.51         1.56 o                         
   0   4   2         48.78         51.77         1.95 o                         
   1   4   2         39.00         37.23         1.68 o                         
   2   4   2         34.21         29.60         1.43 o                         
   3   4   2          5.28          6.57         1.54 o                         
   4   4   2          0.00          2.82         2.26 o                         
   5   4   2          1.39         -1.37         2.48 o                         
   6   4   2         11.08         14.10         2.73 o                         
   7   4   2         24.54         23.55         2.90 o                         
   8   4   2        135.45        140.77         5.63 o                         
   9   4   2         13.12         19.47         2.91 o                         
  10   4   2         45.84         48.18         3.89 o                         
  11   4   2          0.02          1.03         2.41 o                         
  12   4   2         29.84         33.29         4.23 o                         
  13   4   2          9.01          6.15         2.60 o                         
  14   4   2          1.26          0.60         2.13 o                         
 -11   5   2          1.40         -0.11         2.22 o                         
 -10   5   2         10.12         15.27         2.98 o                         
  -9   5   2          8.35          9.05         2.96 o                         
  -8   5   2          5.34          7.49         3.57 o                         
  -7   5   2          5.06          5.98         2.42 o                         
  -6   5   2          0.01          0.57         1.76 o                         
  -5   5   2          0.10         -1.19         1.93 o                         
  -4   5   2          1.21          1.85         1.33 o                         
  -3   5   2         16.47         15.35         2.03 o                         
  -2   5   2         22.93         29.77         2.85 o                         
  -1   5   2         44.17         48.96         3.60 o                         
   0   5   2          0.00         -0.43         1.50 o                         
   1   5   2          7.04         14.63         3.52 o                         
   2   5   2        144.39        145.15         6.57 o                         
   3   5   2         44.69         50.93         4.57 o                         
   4   5   2          0.86          1.46         1.80 o                         
   5   5   2         22.73         21.63         2.99 o                         
   6   5   2          2.90          4.51         2.44 o                         
   7   5   2          1.75          3.73         3.51 o                         
   8   5   2          3.24          4.97         2.32 o                         
   9   5   2          5.85          2.79         2.19 o                         
  10   5   2         33.72         38.04         4.34 o                         
  -2   6   2         10.50          9.27         4.53 o                         
  -1   6   2          2.52         -4.09         4.98 o                         
   0   6   2          8.64          0.62         2.64 o                         
   1   6   2         16.51         13.57         4.03 o                         
 -19   1   3         16.96         18.20         4.16 o                         
 -18   1   3          4.14          0.35         2.15 o                         
 -17   1   3         11.30         13.43         2.90 o                         
 -16   1   3        111.57         97.65         4.33 o                         
 -15   1   3         68.70         63.48         2.97 o                         
 -14   1   3          2.81          3.40         1.32 o                         
 -13   1   3        327.95        321.29         5.75 o                         
 -12   1   3          1.26          1.83         1.03 o                         
 -11   1   3         10.41         14.83         1.33 o                         
 -10   1   3          0.64          0.73         0.84 o                         
  -9   1   3        754.05        802.65         9.50 o                         
  -8   1   3        486.68        516.36         4.56 o                         
  -7   1   3       1976.62       2066.66        16.70 o                         
  -6   1   3        583.25        599.16         4.23 o                         
  -5   1   3        353.95        357.06         4.17 o                         
  -4   1   3       2845.39       2846.46        18.05 o                         
  -3   1   3       2321.66       2286.96         8.82 o                         
  -2   1   3      14338.21      13632.63        72.44 o                         
  -1   1   3       6289.15       6036.21        28.14 o                         
   0   1   3         15.74         18.20         1.17 o                         
   1   1   3        931.65        888.47         4.84 o                         
   2   1   3        189.17        172.40         1.41 o                         
   3   1   3          3.88          2.80         0.45 o                         
   4   1   3          1.08          0.13         0.57 o                         
   5   1   3         32.39         31.19         2.83 o                         
   6   1   3         40.14         41.65         1.41 o                         
   7   1   3        935.35        976.64         9.84 o                         
   8   1   3         90.06         91.67         2.70 o                         
   9   1   3          3.27          1.92         1.29 o                         
  10   1   3        224.18        218.13         4.32 o                         
  11   1   3         16.89         19.64         1.71 o                         
  12   1   3         27.10         27.56         4.14 o                         
  13   1   3        117.46        113.97         3.88 o                         
  14   1   3          9.84         13.62         3.19 o                         
  15   1   3         33.94         32.18         2.68 o                         
  16   1   3          1.75         -0.05         1.54 o                         
  17   1   3          1.19          4.48         2.75 o                         
  18   1   3          0.00          0.41         2.12 o                         
 -19   2   3          4.10         10.85        10.30 o                         
 -18   2   3          0.23          1.49         2.03 o                         
 -17   2   3          2.96          0.75         2.46 o                         
 -16   2   3          2.87          3.67         2.18 o                         
 -15   2   3         19.06         20.95         4.34 o                         
 -14   2   3         11.65         13.05         2.36 o                         
 -13   2   3         68.52         69.84         3.84 o                         
 -12   2   3        114.41        114.69         4.01 o                         
 -11   2   3        212.71        213.22         5.54 o                         
 -10   2   3         63.87         58.29         2.92 o                         
  -9   2   3        471.02        459.04        12.30 o                         
  -8   2   3         85.26         90.65         2.22 o                         
  -7   2   3        100.41         85.13         2.19 o                         
  -6   2   3         44.77         24.14         3.18 o                         
  -5   2   3       2730.90       2871.20        28.74 o                         
  -4   2   3         15.17         19.88         2.65 o                         
  -3   2   3       1618.41       1682.77        13.80 o                         
  -2   2   3         10.46          9.22         1.13 o                         
  -1   2   3        563.44        544.58         4.28 o                         
   0   2   3         12.23         13.22         0.69 o                         
   1   2   3       3328.79       3307.02        21.76 o                         
   2   2   3         71.92         73.78         1.80 o                         
   3   2   3         11.58         13.51         0.80 o                         
   4   2   3         82.32         81.45         1.41 o                         
   5   2   3         61.58         58.04         1.43 o                         
   6   2   3          1.64          2.56         1.29 o                         
   7   2   3         30.96         27.88         1.47 o                         
   8   2   3         24.08         25.75         1.39 o                         
   9   2   3        114.56        114.73         2.66 o                         
  10   2   3          5.89          3.74         1.97 o                         
  11   2   3        376.70        378.19         6.95 o                         
  12   2   3         43.54         41.17         2.63 o                         
  13   2   3          3.44          5.77         3.46 o                         
  14   2   3         44.39         41.12         3.24 o                         
  15   2   3          7.51          9.14         3.24 o                         
  16   2   3          0.01          2.85         2.13 o                         
  17   2   3          0.27          0.21         2.08 o                         
 -17   3   3          0.83          1.70         2.15 o                         
 -16   3   3          1.05         -0.75         2.25 o                         
 -15   3   3          5.89         14.59         2.64 o                         
 -14   3   3          1.30          2.00         1.92 o                         
 -13   3   3         52.65         57.21         3.78 o                         
 -12   3   3         16.76         23.16         2.50 o                         
 -11   3   3         16.76         18.10         2.31 o                         
 -10   3   3          1.20          1.84         1.50 o                         
  -9   3   3          0.07          2.06         1.35 o                         
  -8   3   3         29.85         33.81         1.84 o                         
  -7   3   3          4.22          3.50         1.07 o                         
  -6   3   3          7.07          8.49         1.07 o                         
  -5   3   3         35.51         34.61         1.79 o                         
  -4   3   3         22.82         23.17         1.28 o                         
  -3   3   3         31.13         29.64         1.14 o                         
  -2   3   3        524.57        525.93         8.04 o                         
  -1   3   3         34.44         37.53         1.57 o                         
   0   3   3          0.00         -0.24         0.65 o                         
   1   3   3        610.42        616.41         6.45 o                         
   2   3   3          0.49          0.35         0.65 o                         
   3   3   3         47.73         52.23         1.63 o                         
   4   3   3         25.59         28.91         1.41 o                         
   5   3   3         79.26         71.80         2.26 o                         
   6   3   3          9.94          8.91         0.86 o                         
   7   3   3         12.39         12.88         1.74 o                         
   8   3   3         62.68         69.75         3.60 o                         
   9   3   3          0.01         -1.59         1.93 o                         
  10   3   3         27.05         30.79         4.86 o                         
  11   3   3         13.09         15.48         2.35 o                         
  12   3   3          7.55         10.24         3.48 o                         
  13   3   3          0.15         -2.27         2.27 o                         
  14   3   3          8.00          4.94         2.27 o                         
  15   3   3         19.21         20.08         3.54 o                         
  16   3   3          0.57          1.75         3.51 o                         
 -15   4   3          3.75         10.83         6.15 o                         
 -14   4   3          2.13          2.65         2.58 o                         
 -13   4   3         11.63         22.45         2.97 o                         
 -12   4   3         33.39         33.45         3.16 o                         
 -11   4   3          0.08          0.21         2.14 o                         
 -10   4   3          1.98          0.72         1.97 o                         
  -9   4   3         53.71         50.30         3.15 o                         
  -8   4   3         51.77         49.16         3.20 o                         
  -7   4   3          3.17          2.23         1.32 o                         
  -6   4   3         31.80         33.11         2.76 o                         
  -5   4   3          1.16         -0.33         1.90 o                         
  -4   4   3          5.03          2.65         1.37 o                         
  -3   4   3          4.71          7.14         1.22 o                         
  -2   4   3          1.50          1.38         1.00 o                         
  -1   4   3         14.37         14.81         1.63 o                         
   0   4   3          2.15          3.82         1.59 o                         
   1   4   3          5.31          6.62         1.10 o                         
   2   4   3         14.23         16.48         1.25 o                         
   3   4   3         16.52         19.61         2.00 o                         
   4   4   3          0.25         -0.91         0.91 o                         
   5   4   3          7.45          5.60         2.22 o                         
   6   4   3          4.72          1.74         1.79 o                         
   7   4   3          1.91         -0.72         1.63 o                         
   8   4   3         42.13         40.15         3.56 o                         
   9   4   3         22.48         25.25         3.40 o                         
  10   4   3          0.46         -0.73         2.06 o                         
  11   4   3          2.81          1.96         1.92 o                         
  12   4   3          0.01         -0.90         2.15 o                         
  13   4   3         14.75         17.42         3.25 o                         
 -11   5   3          2.48          9.91         6.94 o                         
 -10   5   3          9.45          9.96         3.10 o                         
  -9   5   3          2.28          3.01         1.94 o                         
  -8   5   3          0.02         -0.78         2.05 o                         
  -7   5   3          4.14          6.91         2.43 o                         
  -6   5   3          9.68         11.30         2.64 o                         
  -5   5   3         57.96         61.58         4.18 o                         
  -4   5   3         34.22         33.39         2.57 o                         
  -3   5   3          4.37          4.54         1.65 o                         
  -2   5   3        111.40        114.32         4.58 o                         
  -1   5   3         14.24         16.85         2.78 o                         
   0   5   3         32.56         34.49         3.10 o                         
   1   5   3          7.92          8.64         1.96 o                         
   2   5   3          0.37          1.38         1.66 o                         
   3   5   3          0.50         -0.94         1.64 o                         
   4   5   3          5.80          3.61         2.04 o                         
   5   5   3          0.08         -2.37         2.37 o                         
   6   5   3          8.12          8.57         2.76 o                         
   7   5   3          4.02          6.76         2.74 o                         
   8   5   3          6.21          8.13         2.96 o                         
   9   5   3          3.00          2.42         2.53 o                         
  10   5   3          8.16          5.56         2.93 o                         
  -1   6   3         21.11         24.72         7.10 o                         
 -20   0   4          0.43          4.76         5.17 o                         
 -19   0   4          0.00         -1.32         2.26 o                         
 -18   0   4          1.48         -1.42         2.36 o                         
 -17   0   4          3.83          2.26         2.36 o                         
 -16   0   4        454.97        464.37        13.68 o                         
 -15   0   4        182.01        184.10         6.24 o                         
 -14   0   4        621.12        631.93        12.94 o                         
 -13   0   4        164.43        176.98         5.25 o                         
 -12   0   4        801.92        831.20        16.62 o                         
 -11   0   4         51.98         58.57         3.84 o                         
 -10   0   4        155.20        167.52         3.78 o                         
  -9   0   4       1209.70       1269.47        15.08 o                         
  -8   0   4          4.30          5.25         0.95 o                         
  -7   0   4        349.52        338.75         4.51 o                         
  -6   0   4        639.42        683.25         7.32 o                         
  -5   0   4       2280.47       2076.62        16.95 o                         
  -4   0   4       2189.93       2110.81        15.56 o                         
  -3   0   4      10599.76      10201.27        63.02 o                         
  -2   0   4        674.93        696.99         7.40 o                         
  -1   0   4      11621.32      11275.93        82.27 o                         
   0   0   4       6982.60       6438.76        40.64 o                         
   1   0   4       9297.59       8643.45        52.11 o                         
   2   0   4        719.33        710.89         5.88 o                         
   3   0   4        703.66        706.47         9.56 o                         
   4   0   4       4010.84       4135.41        32.93 o                         
   5   0   4        248.43        224.57         3.11 o                         
   6   0   4       1110.27       1112.85        11.62 o                         
   7   0   4        123.46         97.81         2.42 o                         
   8   0   4          9.75         14.20         1.31 o                         
   9   0   4        378.17        402.51         7.52 o                         
  10   0   4          3.44         -1.81         1.81 o                         
  11   0   4        463.11        457.89         9.06 o                         
  12   0   4        461.97        445.82        23.15 o                         
  13   0   4         75.79         62.03         5.03 o                         
  14   0   4        207.61        207.99        15.52 o                         
  15   0   4        210.14        197.17        17.53 o                         
  16   0   4         16.59         12.47         3.63 o                         
  17   0   4         39.21         47.27         5.11 o                         
  18   0   4          1.81         -2.53         3.04 o                         
 -20   1   4          1.24          2.46         4.76 o                         
 -19   1   4          3.36          3.07         3.45 o                         
 -18   1   4          1.72         -2.46         3.45 o                         
 -17   1   4          1.64          3.89         2.49 o                         
 -16   1   4         15.50         13.58         2.18 o                         
 -15   1   4         58.85         53.08         2.55 o                         
 -14   1   4         63.92         54.08         2.62 o                         
 -13   1   4          3.95          2.91         1.48 o                         
 -12   1   4         50.11         50.53         2.05 o                         
 -11   1   4        130.20        136.72         2.91 o                         
 -10   1   4         71.66         72.54         1.71 o                         
  -9   1   4         30.53         28.48         1.49 o                         
  -8   1   4         25.72         16.07         1.18 o                         
  -7   1   4       2000.16       2059.77        16.75 o                         
  -6   1   4        197.20        182.10         2.81 o                         
  -5   1   4       4187.40       4239.02        22.51 o                         
  -4   1   4       2117.47       2135.52        10.74 o                         
  -3   1   4       2333.51       2392.47        12.99 o                         
  -1   1   4        908.47        875.10         4.77 o                         
   0   1   4       1068.11       1054.24         6.18 o                         
   1   1   4        638.45        668.20         4.50 o                         
   2   1   4        459.91        464.29         3.15 o                         
   3   1   4        602.64        624.20         4.37 o                         
   4   1   4        150.46        149.19         2.18 o                         
   5   1   4        478.17        482.29         5.20 o                         
   6   1   4       2500.84       2690.30        23.16 o                         
   7   1   4        477.01        455.13         5.68 o                         
   8   1   4        193.79        221.78         3.82 o                         
   9   1   4        406.33        386.65         5.78 o                         
  10   1   4         42.83         47.56         3.13 o                         
  11   1   4         53.11         51.57         2.64 o                         
  12   1   4        623.45        608.71        10.32 o                         
  13   1   4         29.20         22.59         2.22 o                         
  14   1   4         20.88         17.58         2.41 o                         
  15   1   4          2.22          1.77         1.54 o                         
  16   1   4         18.58         22.21         2.87 o                         
  17   1   4          0.02          0.17         2.05 o                         
  18   1   4          6.08          6.17         3.01 o                         
 -19   2   4          0.46         -0.93         2.07 o                         
 -18   2   4         20.34         22.42         4.62 o                         
 -17   2   4          1.80          2.48         2.39 o                         
 -16   2   4         18.60         28.70         3.44 o                         
 -15   2   4         26.26         28.93         2.99 o                         
 -14   2   4          9.47         14.30         2.19 o                         
 -13   2   4         48.22         45.36         3.23 o                         
 -12   2   4         33.27         23.68         2.25 o                         
 -11   2   4         17.99         18.65         2.14 o                         
 -10   2   4         48.45         58.28         3.28 o                         
  -9   2   4          0.05          0.71         1.18 o                         
  -8   2   4        166.47        176.11         3.04 o                         
  -7   2   4        277.85        288.63         4.24 o                         
  -6   2   4        191.40        180.13         2.86 o                         
  -5   2   4        246.57        253.89         3.62 o                         
  -4   2   4        596.19        576.03         5.83 o                         
  -3   2   4          8.36          6.64         0.51 o                         
  -2   2   4        179.85        186.03         2.07 o                         
  -1   2   4          0.68          0.88         0.44 o                         
   0   2   4          7.43          9.44         1.43 o                         
   1   2   4        330.59        372.67         3.50 o                         
   2   2   4         17.33         19.25         0.73 o                         
   3   2   4        511.92        501.43         7.59 o                         
   4   2   4        262.70        270.97         4.16 o                         
   5   2   4         47.52         52.66         1.53 o                         
   6   2   4          7.34          4.67         1.12 o                         
   7   2   4         12.02         14.19         1.49 o                         
   8   2   4         28.33         31.05         2.01 o                         
   9   2   4         50.77         45.74         2.09 o                         
  10   2   4        367.35        340.60         6.45 o                         
  11   2   4          7.13         10.06         1.71 o                         
  12   2   4         48.28         49.36         3.59 o                         
  13   2   4          0.07          0.04         1.20 o                         
  14   2   4         12.59         11.42         5.21 o                         
  15   2   4          0.52          1.71         2.03 o                         
  16   2   4          0.21         -0.78         2.45 o                         
  17   2   4          0.00         -1.10         2.55 o                         
 -17   3   4          0.77         -1.10         2.23 o                         
 -16   3   4          2.24          2.25         2.48 o                         
 -15   3   4         10.23         10.66         2.50 o                         
 -14   3   4          0.75         -1.44         1.68 o                         
 -13   3   4          0.02         -0.16         1.48 o                         
 -12   3   4        199.56        200.95         6.34 o                         
 -11   3   4         28.47         24.85         2.57 o                         
 -10   3   4          0.10         -1.04         1.39 o                         
  -9   3   4        141.74        138.54         4.35 o                         
  -8   3   4         88.14         84.80         2.70 o                         
  -7   3   4         31.37         30.27         1.67 o                         
  -6   3   4         11.26         11.70         1.35 o                         
  -5   3   4         98.33         99.07         2.55 o                         
  -4   3   4          0.41          0.73         0.79 o                         
  -3   3   4        187.71        184.54         4.06 o                         
  -2   3   4         60.56         60.20         1.47 o                         
  -1   3   4          0.09          0.09         0.73 o                         
   0   3   4        142.27        149.67         2.54 o                         
   1   3   4         11.69         16.99         1.17 o                         
   2   3   4        185.11        169.03         3.91 o                         
   3   3   4        853.46        843.95        11.30 o                         
   4   3   4        219.34        212.47         5.50 o                         
   5   3   4         14.40         16.91         1.16 o                         
   6   3   4        179.57        172.72         3.73 o                         
   7   3   4        187.46        179.11         5.00 o                         
   8   3   4         52.68         58.04         4.25 o                         
   9   3   4        174.77        180.03         6.22 o                         
  10   3   4        162.27        176.09         5.93 o                         
  11   3   4          5.91          5.71         2.19 o                         
  12   3   4         79.16         82.12         4.47 o                         
  13   3   4         13.53         10.44         3.55 o                         
  14   3   4          2.52          3.90         2.50 o                         
  15   3   4         17.64         25.68         3.83 o                         
 -15   4   4          6.76          7.05         3.16 o                         
 -14   4   4          3.17          3.20         2.44 o                         
 -13   4   4         12.81         22.40         3.06 o                         
 -12   4   4          7.28         15.20         3.70 o                         
 -11   4   4          9.01         15.83         3.44 o                         
 -10   4   4          3.32          1.00         1.68 o                         
  -9   4   4          7.22          7.29         2.09 o                         
  -8   4   4          1.94          3.54         1.76 o                         
  -7   4   4          1.13          0.20         1.09 o                         
  -6   4   4          0.07          0.47         1.33 o                         
  -5   4   4        497.52        489.09        12.07 o                         
  -4   4   4         32.19         34.32         3.44 o                         
  -3   4   4          1.06          1.31         1.07 o                         
  -2   4   4          0.51          1.16         1.12 o                         
  -1   4   4         25.23         25.72         1.72 o                         
   0   4   4        116.47        119.32         2.92 o                         
   1   4   4        144.52        143.33         3.46 o                         
   2   4   4          0.83          3.05         0.90 o                         
   3   4   4          5.89          5.92         1.52 o                         
   4   4   4         13.06         14.41         3.15 o                         
   5   4   4          2.09          2.51         1.88 o                         
   6   4   4         12.86         17.20         2.73 o                         
   7   4   4          0.97          1.31         1.67 o                         
   8   4   4          4.78          6.21         2.81 o                         
   9   4   4        141.23        144.33         6.00 o                         
  10   4   4          7.72         14.02         2.83 o                         
  11   4   4          3.87          7.96         2.80 o                         
  12   4   4          0.37          1.39         2.08 o                         
  13   4   4          0.02         -0.47         2.25 o                         
 -11   5   4         10.91         11.58         3.26 o                         
 -10   5   4          0.20         -3.62         3.62 o                         
  -9   5   4          1.77          2.97         2.15 o                         
  -8   5   4          8.65          6.65         2.49 o                         
  -7   5   4         49.72         44.90         4.11 o                         
  -6   5   4          8.66          5.82         2.56 o                         
  -5   5   4         17.33         23.72         3.65 o                         
  -4   5   4         12.38         17.30         2.27 o                         
  -3   5   4         32.66         33.22         3.17 o                         
  -2   5   4         19.65         19.87         2.48 o                         
  -1   5   4          0.34          0.16         1.72 o                         
   0   5   4         16.89         21.75         2.58 o                         
   1   5   4         20.13         21.38         2.54 o                         
   2   5   4          0.79          8.82         5.24 o                         
   3   5   4         33.58         35.40         3.26 o                         
   4   5   4          8.73         19.90         3.57 o                         
   5   5   4          5.53         -0.72         2.14 o                         
   6   5   4          0.49          3.63         2.21 o                         
   7   5   4          6.88         10.45         3.64 o                         
   8   5   4          0.42          3.48         2.57 o                         
   9   5   4          0.82         -1.07         2.34 o                         
 -20   1   5          5.48          8.54         6.16 o                         
 -19   1   5          0.76          4.68         4.76 o                         
 -18   1   5          1.03         -0.39         2.58 o                         
 -17   1   5         14.01         17.28         3.05 o                         
 -16   1   5         76.42         76.96         5.24 o                         
 -15   1   5        105.14         93.21         5.60 o                         
 -14   1   5        120.53        115.80         6.14 o                         
 -13   1   5         12.87         14.21         1.82 o                         
 -12   1   5        199.35        192.70         6.16 o                         
 -11   1   5         84.35         81.33         1.91 o                         
 -10   1   5         16.91         19.90         1.03 o                         
  -9   1   5          4.70          6.06         0.67 o                         
  -8   1   5         14.09          9.87         1.53 o                         
  -7   1   5          7.03         11.18         1.51 o                         
  -6   1   5        796.14        835.18         5.95 o                         
  -5   1   5         59.34         57.07         0.96 o                         
  -4   1   5        839.62        839.01         5.10 o                         
  -3   1   5       1781.52       1665.36        13.14 o                         
  -2   1   5        135.22        123.54         1.68 o                         
  -1   1   5       2811.61       2858.25        14.32 o                         
   0   1   5       1053.46       1053.52         6.08 o                         
   1   1   5        558.87        537.68         3.77 o                         
   2   1   5        144.55        133.35         1.47 o                         
   3   1   5        157.89        146.25         1.54 o                         
   4   1   5         73.56         75.78         1.27 o                         
   5   1   5        605.76        605.63         5.55 o                         
   6   1   5         27.02         20.96         1.61 o                         
   7   1   5         36.14         31.41         1.87 o                         
   8   1   5         27.45         29.43         2.00 o                         
   9   1   5         61.54         73.07         2.57 o                         
  10   1   5        189.29        198.48         4.43 o                         
  11   1   5        173.05        155.95         4.48 o                         
  12   1   5         53.93         50.76         2.96 o                         
  13   1   5          8.32         10.18         1.89 o                         
  14   1   5         13.76         10.26         1.97 o                         
  15   1   5          0.49          1.73         1.66 o                         
  16   1   5          1.40          1.87         1.74 o                         
  17   1   5          0.18         -0.14         2.12 o                         
 -19   2   5          0.16         -2.93         3.33 o                         
 -18   2   5         36.16         32.62         4.19 o                         
 -17   2   5         15.03         15.78         3.99 o                         
 -16   2   5          0.55         -2.62         2.62 o                         
 -15   2   5          6.85          8.94         2.36 o                         
 -14   2   5         15.90         18.18         3.78 o                         
 -13   2   5         18.65         16.37         2.34 o                         
 -12   2   5        148.71        152.40         4.88 o                         
 -11   2   5        169.88        179.45         4.56 o                         
 -10   2   5          0.23         -0.24         0.87 o                         
  -9   2   5          0.34         -0.89         0.89 o                         
  -8   2   5         35.35         27.54         1.52 o                         
  -7   2   5        367.86        326.63         6.53 o                         
  -6   2   5        139.17        107.91         2.25 o                         
  -5   2   5        482.87        479.67         5.39 o                         
  -4   2   5        650.75        683.98         6.81 o                         
  -3   2   5        475.43        486.46         4.15 o                         
  -2   2   5          2.13          1.33         0.52 o                         
  -1   2   5         16.10         19.78         0.72 o                         
   0   2   5         41.62         36.90         0.98 o                         
   1   2   5          0.68          0.81         0.48 o                         
   2   2   5         62.38         68.19         1.62 o                         
   3   2   5         84.16         84.61         1.77 o                         
   4   2   5          4.77          3.73         0.84 o                         
   5   2   5          5.49          8.06         0.96 o                         
   6   2   5         66.81         54.78         1.87 o                         
   7   2   5        173.01        172.58         3.37 o                         
   8   2   5         90.47         83.29         2.56 o                         
   9   2   5        257.23        240.00         4.73 o                         
  10   2   5          0.96         -0.32         1.06 o                         
  11   2   5          1.15          1.57         1.42 o                         
  12   2   5          0.98          0.38         1.63 o                         
  13   2   5          1.03          0.97         1.44 o                         
  14   2   5         12.75         14.20         2.72 o                         
  15   2   5          1.41          0.58         1.86 o                         
  16   2   5          3.17          6.61         6.28 o                         
 -17   3   5          0.34         -2.83         2.83 o                         
 -16   3   5          7.77          9.66         2.58 o                         
 -15   3   5         39.56         36.64         3.92 o                         
 -14   3   5         14.04         12.77         2.44 o                         
 -13   3   5          2.00          4.00         1.92 o                         
 -12   3   5          8.05         11.77         2.05 o                         
 -11   3   5         10.52         15.70         3.62 o                         
 -10   3   5         81.41         74.53         3.39 o                         
  -9   3   5        217.28        208.46         6.29 o                         
  -8   3   5         12.01         14.91         1.55 o                         
  -7   3   5          2.35          2.86         1.07 o                         
  -6   3   5         34.10         35.17         2.00 o                         
  -5   3   5         44.27         42.10         1.93 o                         
  -4   3   5         73.58         72.31         2.04 o                         
  -3   3   5          1.92          2.14         1.14 o                         
  -2   3   5         44.73         44.59         1.94 o                         
  -1   3   5        110.18        114.29         2.22 o                         
   0   3   5         26.01         23.99         1.20 o                         
   1   3   5          5.93          7.73         1.17 o                         
   2   3   5         55.94         56.76         1.58 o                         
   3   3   5        100.88        100.38         3.56 o                         
   4   3   5          5.48          5.07         0.71 o                         
   5   3   5          5.79          5.63         1.01 o                         
   6   3   5         19.49         16.48         1.36 o                         
   7   3   5          5.48          7.60         1.20 o                         
   8   3   5         89.60         93.45         4.15 o                         
   9   3   5         42.61         45.60         3.50 o                         
  10   3   5          6.59         12.83         2.72 o                         
  11   3   5         11.41         13.74         3.05 o                         
  12   3   5          3.05          3.34         1.93 o                         
  13   3   5          1.32          0.17         1.72 o                         
  14   3   5          5.89          7.40         2.92 o                         
  15   3   5          0.00          0.14         1.83 o                         
 -15   4   5          0.52         -0.16         2.15 o                         
 -14   4   5          0.01          1.70         2.29 o                         
 -13   4   5          0.70         -0.63         1.70 o                         
 -12   4   5         22.14         28.04         3.05 o                         
 -11   4   5         10.80         17.98         2.99 o                         
 -10   4   5          2.04          4.27         1.89 o                         
  -9   4   5          4.02          4.67         1.78 o                         
  -8   4   5          0.12          0.77         1.20 o                         
  -7   4   5          2.07          2.25         1.12 o                         
  -6   4   5         57.88         60.64         2.89 o                         
  -5   4   5          0.13         -0.20         1.38 o                         
  -4   4   5         95.43        102.91         3.35 o                         
  -3   4   5        103.48        108.52         3.14 o                         
  -2   4   5          2.85          2.44         2.17 o                         
  -1   4   5          7.69         11.13         1.39 o                         
   0   4   5         10.65         11.80         1.44 o                         
   1   4   5         22.56         26.32         1.63 o                         
   2   4   5          4.76          4.57         1.01 o                         
   3   4   5          0.01          0.71         0.70 o                         
   4   4   5         16.00         19.27         2.50 o                         
   5   4   5          8.50         10.28         3.77 o                         
   6   4   5         44.42         48.19         3.71 o                         
   7   4   5          4.60          5.31         2.15 o                         
   8   4   5          5.99          6.62         2.57 o                         
   9   4   5          0.91          3.23         2.32 o                         
  10   4   5         38.16         43.69         3.98 o                         
  11   4   5         14.80         20.84         3.27 o                         
  12   4   5          3.41          2.03         2.29 o                         
  13   4   5          0.58          0.88         2.21 o                         
 -11   5   5          3.33          3.17         2.28 o                         
 -10   5   5          3.23          6.41         7.59 o                         
  -9   5   5          4.48          4.08         2.44 o                         
  -8   5   5         15.94         20.64         3.14 o                         
  -7   5   5          2.11          0.76         1.98 o                         
  -6   5   5          8.32          6.80         3.06 o                         
  -5   5   5         27.54         28.30         2.81 o                         
  -4   5   5         64.52         65.01         3.65 o                         
  -3   5   5          0.27          1.63         1.33 o                         
  -2   5   5          0.01          1.07         1.39 o                         
  -1   5   5        142.08        126.40         5.73 o                         
   0   5   5         33.01         28.83         3.28 o                         
   1   5   5         31.29         26.59         2.73 o                         
   2   5   5         57.02         61.98         6.48 o                         
   3   5   5          7.07          8.53         2.69 o                         
   4   5   5          0.65          3.55         2.34 o                         
   5   5   5         22.97         29.31         3.51 o                         
   6   5   5         24.46         24.83         3.45 o                         
   7   5   5          6.53          3.33         2.53 o                         
   8   5   5          0.36          2.42         2.50 o                         
   9   5   5          1.97          4.69         2.79 o                         
 -20   0   6         16.27         24.79         5.66 o                         
 -19   0   6          0.11          2.79         4.27 o                         
 -18   0   6          0.64          1.64         3.86 o                         
 -17   0   6          3.91          5.57         2.62 o                         
 -16   0   6         27.04         26.65         3.40 o                         
 -15   0   6         80.89         78.81         4.27 o                         
 -14   0   6        171.94        171.61         5.84 o                         
 -13   0   6         22.56         24.05         2.44 o                         
 -12   0   6          4.58          8.54         1.66 o                         
 -11   0   6         48.82         61.51         4.52 o                         
 -10   0   6         31.55         37.71         2.90 o                         
  -9   0   6       2240.56       2345.25        26.14 o                         
  -8   0   6        421.15        419.09         6.00 o                         
  -7   0   6       1837.25       1928.78        19.39 o                         
  -6   0   6          0.27          0.53         0.71 o                         
  -5   0   6         17.08         31.39         1.26 o                         
  -4   0   6       1005.82        928.58        18.12 o                         
  -3   0   6       4185.38       4101.44        28.57 o                         
  -2   0   6         14.14          9.49         1.46 o                         
  -1   0   6         52.57         55.68         1.32 o                         
   0   0   6        634.22        561.47         4.59 o                         
   1   0   6        172.73        159.11         2.04 o                         
   2   0   6        556.14        597.48         5.87 o                         
   3   0   6         94.25         95.74         1.96 o                         
   4   0   6          1.50          9.82         1.35 o                         
   5   0   6       3960.82       4462.37        43.05 o                         
   6   0   6        830.09       1012.81        20.36 o                         
   7   0   6         26.91         37.29         1.94 o                         
   8   0   6          7.23         13.86         1.51 o                         
   9   0   6         25.08         26.35         4.08 o                         
  10   0   6         55.35         62.72         3.10 o                         
  11   0   6          0.19         -0.73         1.90 o                         
  12   0   6         71.14         82.73        11.00 o                         
  13   0   6         43.96         32.92         4.33 o                         
  14   0   6         11.04          6.35         3.41 o                         
  15   0   6          1.31          0.19         2.36 o                         
  16   0   6          0.85          0.88         2.62 o                         
  17   0   6          0.31         -0.69         2.58 o                         
 -20   1   6          0.97          1.03         2.66 o                         
 -19   1   6          6.27         16.43         3.82 o                         
 -18   1   6          4.70          1.99         2.05 o                         
 -17   1   6         29.18         37.62         3.66 o                         
 -16   1   6         19.83         21.27         2.84 o                         
 -15   1   6         60.12         58.91         2.73 o                         
 -14   1   6        296.62        306.30         8.24 o                         
 -13   1   6         55.48         50.04         1.89 o                         
 -12   1   6        136.99        151.89         2.92 o                         
 -11   1   6        682.96        694.30         9.28 o                         
 -10   1   6        266.08        282.29         3.61 o                         
  -9   1   6        109.66        109.09         1.88 o                         
  -8   1   6        232.82        224.50         3.30 o                         
  -7   1   6        944.48       1069.19         8.20 o                         
  -6   1   6        172.68        180.06         2.48 o                         
  -5   1   6        119.52        139.86         1.57 o                         
  -4   1   6        336.89        336.33         2.63 o                         
  -3   1   6       1714.07       1752.18        19.91 o                         
  -2   1   6       5244.81       5247.54        25.27 o                         
  -1   1   6       2326.63       2191.62        14.45 o                         
   0   1   6        462.13        436.72         3.04 o                         
   1   1   6       2481.44       2553.21        14.86 o                         
   2   1   6        481.53        484.22         3.70 o                         
   3   1   6         11.04         15.49         1.30 o                         
   4   1   6        486.70        514.98         4.17 o                         
   5   1   6        169.50        185.91         2.10 o                         
   6   1   6         12.48         15.43         1.26 o                         
   7   1   6          5.80          8.12         2.75 o                         
   8   1   6         26.53         21.24         2.01 o                         
   9   1   6          0.28          0.76         1.47 o                         
  10   1   6          0.08         -0.69         1.17 o                         
  11   1   6         96.04         96.16         3.56 o                         
  12   1   6         43.14         42.79         3.07 o                         
  13   1   6         22.18         17.30         2.14 o                         
  14   1   6          4.31          4.80         1.90 o                         
  15   1   6          1.41          4.86         2.15 o                         
  16   1   6         17.71         23.67         2.99 o                         
  17   1   6         10.26         12.38         3.48 o                         
 -19   2   6          3.29         12.63         3.67 o                         
 -18   2   6          7.79          9.90         3.51 o                         
 -17   2   6         11.16         16.10         3.31 o                         
 -16   2   6          1.75         -0.42         1.60 o                         
 -15   2   6          0.57          0.07         1.38 o                         
 -14   2   6          0.99          0.27         1.52 o                         
 -13   2   6         36.28         35.27         2.91 o                         
 -12   2   6         81.37         69.45         3.47 o                         
 -11   2   6          2.19          4.14         1.69 o                         
 -10   2   6         38.24         33.30         1.82 o                         
  -9   2   6          2.47          1.82         0.92 o                         
  -8   2   6        154.31        165.31         3.27 o                         
  -7   2   6        180.67        181.38         3.52 o                         
  -6   2   6         91.28         89.90         2.00 o                         
  -5   2   6          0.00          1.36         1.28 o                         
  -4   2   6         60.05         49.87         1.10 o                         
  -3   2   6       1127.98       1109.00         8.21 o                         
  -2   2   6         27.70         29.79         1.17 o                         
  -1   2   6          2.46          0.06         0.73 o                         
   0   2   6        126.59        119.82         1.75 o                         
   1   2   6        269.83        299.25         3.17 o                         
   2   2   6       1003.69       1093.71         8.89 o                         
   3   2   6        409.26        444.67         6.19 o                         
   4   2   6         33.84         33.82         0.99 o                         
   5   2   6        575.23        572.07         6.94 o                         
   6   2   6        758.56        752.92         9.26 o                         
   7   2   6         94.93         84.16         2.71 o                         
   8   2   6        358.18        350.77         6.27 o                         
   9   2   6        399.60        412.12         7.51 o                         
  10   2   6          5.15          6.30         2.39 o                         
  11   2   6         51.57         48.76         3.49 o                         
  12   2   6        131.33        130.32         4.55 o                         
  13   2   6          2.40          2.42         1.49 o                         
  14   2   6         47.80         53.47         4.00 o                         
  15   2   6          1.25          0.17         2.05 o                         
  16   2   6          1.73         -0.65         2.13 o                         
 -17   3   6          0.52         -0.08         1.68 o                         
 -16   3   6         11.46          6.19         2.67 o                         
 -15   3   6          0.95          1.72         2.08 o                         
 -14   3   6         13.78         13.12         2.73 o                         
 -13   3   6        101.41        101.04         4.62 o                         
 -12   3   6         19.08         17.68         2.28 o                         
 -11   3   6          0.00         -1.55         1.55 o                         
 -10   3   6        273.58        252.99         7.77 o                         
  -9   3   6         78.97         63.16         2.64 o                         
  -8   3   6         36.35         39.52         2.02 o                         
  -7   3   6         66.09         62.78         2.26 o                         
  -6   3   6        142.19        137.60         3.24 o                         
  -5   3   6         30.17         32.20         1.72 o                         
  -4   3   6        268.12        268.87         4.47 o                         
  -3   3   6        201.14        191.37         3.99 o                         
  -2   3   6          7.36          7.39         0.92 o                         
  -1   3   6        149.23        148.31         2.61 o                         
   0   3   6          9.36          8.75         1.70 o                         
   1   3   6          0.03          2.16         0.91 o                         
   2   3   6          2.17          3.16         0.72 o                         
   3   3   6        222.84        208.74         5.48 o                         
   4   3   6        231.04        215.52         6.19 o                         
   5   3   6         14.70         15.12         1.37 o                         
   6   3   6        224.95        215.20         4.88 o                         
   7   3   6        444.65        436.80        11.47 o                         
   8   3   6         11.16          7.66         1.57 o                         
   9   3   6         59.04         68.26         4.20 o                         
  10   3   6        244.88        236.22         7.56 o                         
  11   3   6         14.91         18.72         4.03 o                         
  12   3   6          5.83          6.10         2.54 o                         
  13   3   6          1.06         -2.18         2.18 o                         
  14   3   6          3.12          0.11         1.94 o                         
  15   3   6          0.15          0.65         2.24 o                         
 -15   4   6          0.02          0.30         1.71 o                         
 -14   4   6         23.44         25.45         3.17 o                         
 -13   4   6          0.85          0.81         1.90 o                         
 -12   4   6         53.34         54.63         4.13 o                         
 -11   4   6         16.63         20.64         3.21 o                         
 -10   4   6          1.12          2.46         1.63 o                         
  -9   4   6          1.03         -1.14         1.58 o                         
  -8   4   6         25.50         26.12         2.06 o                         
  -7   4   6         31.63         33.29         2.27 o                         
  -6   4   6         30.11         32.47         2.46 o                         
  -5   4   6          1.15         -1.09         1.28 o                         
  -4   4   6        609.15        628.66         9.90 o                         
  -3   4   6         32.86         34.17         2.04 o                         
  -2   4   6        112.09        112.91         3.38 o                         
  -1   4   6         27.52         29.54         1.76 o                         
   0   4   6         90.16         92.69         2.72 o                         
   1   4   6         23.60         24.55         1.80 o                         
   2   4   6         36.47         34.91         1.64 o                         
   3   4   6         16.90         16.74         1.34 o                         
   4   4   6          3.94          3.99         2.04 o                         
   5   4   6         80.45         76.80         4.29 o                         
   6   4   6        118.55        124.52         5.80 o                         
   7   4   6          3.41          6.91         2.33 o                         
   8   4   6         83.22         84.91         4.71 o                         
   9   4   6        109.58        110.90         5.42 o                         
  10   4   6          0.41         -2.44         2.44 o                         
  11   4   6          0.33          2.38         2.24 o                         
  12   4   6          1.96          3.11         2.41 o                         
 -11   5   6          3.80         12.04         5.21 o                         
 -10   5   6          0.65          1.79         2.06 o                         
  -9   5   6          0.40          4.91         2.51 o                         
  -8   5   6          2.42          1.12         1.88 o                         
  -7   5   6         15.70         12.30         2.56 o                         
  -6   5   6         19.00         20.35         3.13 o                         
  -5   5   6         15.02         15.61         2.63 o                         
  -4   5   6          7.10         10.44         3.95 o                         
  -3   5   6          1.44          1.18         1.43 o                         
  -2   5   6         28.39         29.83         2.53 o                         
  -1   5   6         16.65         17.16         2.10 o                         
   0   5   6         21.51         22.94         3.04 o                         
   1   5   6         56.17         54.09         4.54 o                         
   2   5   6          2.16         -0.17         2.00 o                         
   3   5   6          1.31          0.74         1.88 o                         
   4   5   6         25.12         31.29         3.80 o                         
   5   5   6          5.81          4.48         2.63 o                         
   6   5   6          1.53          4.17         2.94 o                         
   7   5   6          0.18          0.44         2.07 o                         
   8   5   6          1.35         -1.89         3.54 o                         
 -20   1   7          5.14          6.29         3.74 o                         
 -19   1   7          0.00         -0.35         3.90 o                         
 -18   1   7          7.72          9.56         3.60 o                         
 -17   1   7         17.37         24.19         3.65 o                         
 -16   1   7         83.84         85.45         6.16 o                         
 -15   1   7          1.00          1.40         1.20 o                         
 -14   1   7         43.01         39.20         3.56 o                         
 -13   1   7         30.40         29.19         1.55 o                         
 -12   1   7         30.95         25.23         1.85 o                         
 -11   1   7          9.00         13.32         1.43 o                         
 -10   1   7         44.09         46.64         2.15 o                         
  -9   1   7         62.72         70.49         2.34 o                         
  -8   1   7        246.11        276.99         3.30 o                         
  -7   1   7       1024.04       1051.37         8.28 o                         
  -6   1   7         75.33         83.94         1.41 o                         
  -5   1   7        294.91        276.18         2.54 o                         
  -4   1   7        839.48        881.88         5.88 o                         
  -3   1   7          0.18          0.18         0.43 o                         
  -2   1   7       2877.51       2889.26        16.72 o                         
  -1   1   7       3015.26       3074.54        14.70 o                         
   0   1   7        354.10        356.14         2.74 o                         
   1   1   7         39.87         38.20         1.30 o                         
   2   1   7          0.07          0.20         0.47 o                         
   3   1   7        212.98        197.78         2.22 o                         
   4   1   7        295.76        325.63         3.53 o                         
   5   1   7          1.49          2.00         0.55 o                         
   6   1   7        133.08        142.91         1.99 o                         
   7   1   7        667.75        667.07         8.54 o                         
   8   1   7         56.52         47.88         2.29 o                         
   9   1   7         40.62         41.44         2.37 o                         
  10   1   7          9.23         12.24         1.72 o                         
  11   1   7         54.78         53.82         3.01 o                         
  12   1   7          5.52          7.26         1.83 o                         
  13   1   7         28.22         24.81         2.51 o                         
  14   1   7          4.55          2.16         1.79 o                         
  15   1   7          0.49          0.49         1.65 o                         
  16   1   7          1.96          2.98         2.06 o                         
  17   1   7          7.46          6.54         3.59 o                         
 -19   2   7          2.63          4.04         2.97 o                         
 -18   2   7          2.76          6.31         3.18 o                         
 -17   2   7         65.37         71.30         5.34 o                         
 -16   2   7          6.19          7.23         2.76 o                         
 -15   2   7         30.98         29.93         2.93 o                         
 -14   2   7         13.23         13.15         2.06 o                         
 -13   2   7        243.59        245.49         6.60 o                         
 -12   2   7          1.74          3.99         2.30 o                         
 -11   2   7         82.93         81.03         2.60 o                         
 -10   2   7        231.73        242.85         4.57 o                         
  -9   2   7          0.08          0.07         0.74 o                         
  -8   2   7        256.86        280.55         4.52 o                         
  -7   2   7         52.13         52.97         2.22 o                         
  -6   2   7          2.65          3.56         1.88 o                         
  -5   2   7        222.55        232.45         3.36 o                         
  -4   2   7       5291.47       5346.66        34.87 o                         
  -3   2   7        179.50        161.11         2.15 o                         
  -2   2   7        656.60        655.82         6.90 o                         
  -1   2   7        841.88        957.33         7.68 o                         
   0   2   7        145.71        146.23         2.16 o                         
   1   2   7       1848.67       1982.31        15.13 o                         
   2   2   7        103.66        102.55         1.82 o                         
   3   2   7        338.65        355.30         5.63 o                         
   4   2   7         14.55         16.64         1.02 o                         
   5   2   7        103.19         94.10         2.39 o                         
   6   2   7         92.45         91.24         2.96 o                         
   7   2   7        288.61        293.52         5.42 o                         
   8   2   7         25.07         22.41         2.02 o                         
   9   2   7         87.90         73.61         3.34 o                         
  10   2   7        654.72        637.93        11.06 o                         
  11   2   7          8.44          5.80         2.38 o                         
  12   2   7          0.22          0.52         1.34 o                         
  13   2   7         21.93         21.97         2.58 o                         
  14   2   7          7.94         11.57         3.07 o                         
  15   2   7          0.64          0.43         2.17 o                         
  16   2   7          1.95          2.44         2.90 o                         
 -17   3   7          0.16          2.40         2.39 o                         
 -16   3   7         11.00         15.59         3.18 o                         
 -15   3   7          2.25          7.51         4.54 o                         
 -14   3   7          1.43          4.99         2.39 o                         
 -13   3   7        109.49        105.51         4.43 o                         
 -12   3   7          9.93         13.04         2.11 o                         
 -11   3   7         29.59         25.59         2.82 o                         
 -10   3   7          0.22         -0.45         1.28 o                         
  -9   3   7          1.95          0.44         0.98 o                         
  -8   3   7         27.07         24.54         1.79 o                         
  -7   3   7        516.07        501.76         7.67 o                         
  -6   3   7          9.30         13.12         2.05 o                         
  -5   3   7        169.84        175.19         3.59 o                         
  -4   3   7          9.79          7.81         1.09 o                         
  -3   3   7         94.43         91.49         2.30 o                         
  -2   3   7         91.05        103.74         2.40 o                         
  -1   3   7         32.53         30.57         1.42 o                         
   0   3   7         21.79         26.92         1.98 o                         
   1   3   7          4.26          3.74         0.89 o                         
   2   3   7          2.48          3.90         0.75 o                         
   3   3   7         19.10         16.36         1.75 o                         
   4   3   7          9.21         10.48         1.47 o                         
   5   3   7         75.93         79.15         2.71 o                         
   6   3   7          9.32         11.68         1.57 o                         
   7   3   7        263.41        255.85         5.84 o                         
   8   3   7          3.40          3.86         1.73 o                         
   9   3   7        128.31        125.85         5.44 o                         
  10   3   7         20.28         19.93         3.12 o                         
  11   3   7          1.72          3.71         2.33 o                         
  12   3   7          0.05         -0.83         2.05 o                         
  13   3   7          2.80          0.94         2.13 o                         
  14   3   7          2.25          0.66         2.22 o                         
 -15   4   7          7.11          6.87         2.44 o                         
 -14   4   7          0.90          3.92         2.36 o                         
 -13   4   7         34.76         31.69         6.43 o                         
 -12   4   7          0.12          0.29         2.37 o                         
 -11   4   7          3.76          6.47         1.98 o                         
 -10   4   7         41.92         38.55         3.11 o                         
  -9   4   7          3.37          3.21         1.53 o                         
  -8   4   7         13.30         12.88         1.89 o                         
  -7   4   7        192.17        183.93         4.85 o                         
  -6   4   7         12.76         17.17         2.50 o                         
  -5   4   7         52.88         55.65         2.55 o                         
  -4   4   7          8.70          8.60         1.57 o                         
  -3   4   7         34.64         35.00         2.53 o                         
  -2   4   7          0.00          1.27         1.16 o                         
  -1   4   7          0.50          1.60         1.02 o                         
   0   4   7          5.00          5.64         1.30 o                         
   1   4   7         68.12         68.37         2.37 o                         
   2   4   7         23.80         19.61         1.52 o                         
   3   4   7         86.93         78.97         3.42 o                         
   4   4   7         76.49         72.51         3.05 o                         
   5   4   7          0.06          1.64         1.93 o                         
   6   4   7         16.00         13.84         2.70 o                         
   7   4   7        128.22        125.74         6.09 o                         
   8   4   7         13.37         13.31         3.14 o                         
   9   4   7          1.01          1.44         2.23 o                         
  10   4   7          3.26          1.27         2.31 o                         
  11   4   7          4.67          2.60         2.50 o                         
  12   4   7          0.51          1.98         2.38 o                         
 -11   5   7          4.99          0.54         4.88 o                         
 -10   5   7         10.69         12.50         3.65 o                         
  -9   5   7          7.33          2.71         4.76 o                         
  -8   5   7          3.13          3.36         2.09 o                         
  -7   5   7         41.28         52.13         4.12 o                         
  -6   5   7          2.00          0.17         1.51 o                         
  -5   5   7          7.42          5.68         2.07 o                         
  -4   5   7         13.75         14.18         2.37 o                         
  -3   5   7          1.94          6.43         3.87 o                         
  -2   5   7          0.00          3.32         2.94 o                         
  -1   5   7         24.62         24.23         2.35 o                         
   0   5   7          0.58          0.96         1.30 o                         
   1   5   7          7.69          6.82         2.56 o                         
   2   5   7          0.65          0.26         2.05 o                         
   3   5   7          0.45          7.81         4.10 o                         
   4   5   7          5.35          4.20         2.26 o                         
   5   5   7          7.27          4.71         2.34 o                         
   6   5   7          4.01          4.76         2.94 o                         
   7   5   7         16.26         24.58         3.95 o                         
   8   5   7          0.01          4.34         2.63 o                         
 -20   0   8          0.82          3.04         4.52 o                         
 -19   0   8          4.48          1.09         2.30 o                         
 -18   0   8         11.39         11.51         3.00 o                         
 -17   0   8          0.05         -1.64         1.76 o                         
 -16   0   8        109.54        111.57         5.14 o                         
 -15   0   8         80.63         81.92         4.27 o                         
 -14   0   8         89.74         95.15         4.18 o                         
 -13   0   8         98.50        114.20         4.16 o                         
 -12   0   8        103.61        112.60         5.45 o                         
 -11   0   8         12.28         12.08         1.77 o                         
 -10   0   8        161.54        180.96         4.50 o                         
  -9   0   8        256.98        256.17         5.04 o                         
  -8   0   8        102.45        107.23         2.85 o                         
  -7   0   8        760.87        758.18         9.11 o                         
  -6   0   8        412.64        389.57         4.97 o                         
  -5   0   8        395.67        375.46         4.61 o                         
  -4   0   8       3643.14       3686.17        30.16 o                         
  -3   0   8         10.76         15.55         1.64 o                         
  -2   0   8        105.13        105.57         1.55 o                         
  -1   0   8        399.01        425.89         4.08 o                         
   0   0   8       1053.56       1020.02        24.07 o                         
   1   0   8        196.11        187.85         2.63 o                         
   2   0   8        402.48        352.36         4.39 o                         
   3   0   8       2177.43       2262.41        34.84 o                         
   4   0   8        812.72        884.76        19.07 o                         
   5   0   8        362.15        369.90         5.41 o                         
   6   0   8        402.13        475.85         7.02 o                         
   7   0   8        383.42        401.05         6.41 o                         
   8   0   8          0.58         -1.64         1.64 o                         
   9   0   8          1.34          3.14         1.43 o                         
  10   0   8         96.31         94.59         4.06 o                         
  11   0   8          0.05          0.66         2.17 o                         
  12   0   8         16.22         16.10         3.65 o                         
  13   0   8         64.49         62.15         5.66 o                         
  14   0   8          4.68          6.33         3.27 o                         
  15   0   8          5.41          5.70         3.44 o                         
  16   0   8         11.67         21.18         4.78 o                         
 -20   1   8          1.27          6.13         3.69 o                         
 -19   1   8         31.70         35.66         4.88 o                         
 -18   1   8         22.49         30.40         4.34 o                         
 -17   1   8          5.05          0.21         2.13 o                         
 -16   1   8        109.06        116.06         5.07 o                         
 -15   1   8          3.64          2.89         1.14 o                         
 -14   1   8        180.08        173.83         4.96 o                         
 -13   1   8          7.70          6.77         1.31 o                         
 -12   1   8        105.19         98.45         2.36 o                         
 -11   1   8        173.79        161.18         4.56 o                         
 -10   1   8         65.32         76.90         2.02 o                         
  -9   1   8         27.44         24.26         1.20 o                         
  -8   1   8        493.32        511.12         5.04 o                         
  -7   1   8         56.94         55.12         1.27 o                         
  -6   1   8        563.77        599.47         4.92 o                         
  -5   1   8        385.87        375.44         3.23 o                         
  -4   1   8        171.36        169.87         1.73 o                         
  -3   1   8        259.99        267.54         3.08 o                         
  -2   1   8       2845.13       3012.60        22.22 o                         
  -1   1   8        353.79        340.42         3.78 o                         
   0   1   8       1385.17       1428.50         9.74 o                         
   1   1   8        453.59        471.05         3.92 o                         
   2   1   8         89.26        103.97         2.16 o                         
   3   1   8        142.27        150.01         2.01 o                         
   4   1   8        302.53        309.17         4.39 o                         
   5   1   8         61.44         72.11         1.51 o                         
   6   1   8         67.42         73.77         2.26 o                         
   7   1   8          0.81          0.23         0.93 o                         
   8   1   8         13.11         12.53         1.58 o                         
   9   1   8         72.59         75.88         3.21 o                         
  10   1   8        203.41        193.94         4.95 o                         
  11   1   8        161.15        149.31         4.90 o                         
  12   1   8         36.26         32.89         3.22 o                         
  13   1   8         28.74         27.15         2.72 o                         
  14   1   8          2.58          2.76         2.01 o                         
  15   1   8         12.13         20.58         3.58 o                         
  16   1   8          0.49          0.22         2.36 o                         
 -19   2   8          3.93          3.82         3.02 o                         
 -18   2   8         25.49         28.86         3.83 o                         
 -17   2   8          5.33         -0.51         2.36 o                         
 -16   2   8          0.21          2.41         2.14 o                         
 -15   2   8         10.73         12.94         2.37 o                         
 -14   2   8         15.87         24.98         2.69 o                         
 -13   2   8          1.40          6.83         2.71 o                         
 -12   2   8         10.14         10.84         1.56 o                         
 -11   2   8         57.89         57.12         2.53 o                         
 -10   2   8          0.04          0.01         0.89 o                         
  -9   2   8        246.36        257.16         4.52 o                         
  -8   2   8        150.85        153.80         3.11 o                         
  -7   2   8        158.70        151.70         3.99 o                         
  -6   2   8         35.91         40.41         1.80 o                         
  -5   2   8        972.88        937.52         8.51 o                         
  -4   2   8       1696.31       1663.53        12.54 o                         
  -3   2   8        417.69        413.97         4.08 o                         
  -2   2   8        153.69        164.84         5.31 o                         
  -1   2   8        226.89        214.54         2.67 o                         
   0   2   8       1157.00       1191.60         9.90 o                         
   1   2   8         12.63         14.79         1.59 o                         
   2   2   8        451.54        472.50         4.87 o                         
   3   2   8        375.30        355.37         4.04 o                         
   4   2   8        142.55        150.40         2.81 o                         
   5   2   8         26.28         29.86         2.58 o                         
   6   2   8         14.03         11.72         1.45 o                         
   7   2   8         70.03         60.42         2.70 o                         
   8   2   8        158.95        162.18         4.26 o                         
   9   2   8        246.40        242.62         5.75 o                         
  10   2   8          0.19         -1.57         1.57 o                         
  11   2   8          0.01          1.57         1.58 o                         
  12   2   8          0.04         -0.08         1.39 o                         
  13   2   8         17.66         18.84         2.47 o                         
  14   2   8          1.67          4.25         2.42 o                         
  15   2   8          2.79          2.16         2.60 o                         
 -17   3   8          3.58         10.44         4.90 o                         
 -16   3   8          0.39         -0.35         1.69 o                         
 -15   3   8          1.15          1.75         2.14 o                         
 -14   3   8          1.41         -1.59         1.93 o                         
 -13   3   8        117.30        115.80         4.66 o                         
 -12   3   8         10.41         11.97         2.16 o                         
 -11   3   8         18.70         12.74         1.72 o                         
 -10   3   8         60.15         61.96         2.69 o                         
  -9   3   8         16.60         18.69         1.69 o                         
  -8   3   8         13.41          8.66         1.36 o                         
  -7   3   8         92.95         92.54         4.01 o                         
  -6   3   8          2.25          2.91         2.15 o                         
  -5   3   8         13.20         10.70         1.24 o                         
  -4   3   8        168.96        177.75         3.54 o                         
  -3   3   8          3.41          1.43         0.73 o                         
  -2   3   8        153.50        151.60         2.81 o                         
  -1   3   8          1.80          0.68         0.93 o                         
   0   3   8          5.40          6.90         1.49 o                         
   1   3   8         81.18         77.28         2.09 o                         
   2   3   8         21.11         24.33         1.77 o                         
   3   3   8        235.19        233.34         6.27 o                         
   4   3   8        151.49        145.34         3.82 o                         
   5   3   8          0.40         -0.16         1.00 o                         
   6   3   8         37.99         37.07         2.51 o                         
   7   3   8        384.20        370.21         7.53 o                         
   8   3   8          6.51          7.62         2.74 o                         
   9   3   8          0.22         -1.70         1.70 o                         
  10   3   8          1.71          2.03         2.12 o                         
  11   3   8          9.33         19.56         3.08 o                         
  12   3   8         24.07         41.81         4.04 o                         
  13   3   8          0.60         -1.95         2.45 o                         
  14   3   8          1.24          5.26         3.45 o                         
 -15   4   8          0.63          2.99         3.57 o                         
 -14   4   8         21.78         21.65         4.37 o                         
 -13   4   8          3.98          2.05         2.00 o                         
 -12   4   8         24.61         24.11         2.93 o                         
 -11   4   8          0.01          0.43         1.49 o                         
 -10   4   8         14.92         14.71         2.02 o                         
  -9   4   8         20.55         21.06         2.19 o                         
  -8   4   8          2.01          0.50         1.08 o                         
  -7   4   8         40.80         36.95         2.54 o                         
  -6   4   8          0.85         -1.05         1.26 o                         
  -5   4   8          5.45          8.01         1.65 o                         
  -4   4   8         10.66         10.72         1.46 o                         
  -3   4   8         96.12         96.17         3.95 o                         
  -2   4   8         46.49         45.53         2.64 o                         
  -1   4   8        298.73        291.07         5.34 o                         
   0   4   8        268.83        253.76         5.85 o                         
   1   4   8         50.98         44.92         2.28 o                         
   2   4   8         59.16         56.67         2.96 o                         
   3   4   8        150.15        145.47         4.52 o                         
   4   4   8         24.06         24.87         2.20 o                         
   5   4   8         17.92         19.54         2.80 o                         
   6   4   8          4.55          2.76         2.02 o                         
   7   4   8         40.16         41.02         3.99 o                         
   8   4   8         55.44         60.42         4.33 o                         
   9   4   8          2.12          0.35         1.79 o                         
  10   4   8         52.27         46.38         4.35 o                         
  11   4   8         26.74         23.15         3.58 o                         
 -11   5   8          4.29          4.86         3.52 o                         
 -10   5   8          4.26          7.46        10.14 o                         
  -9   5   8          5.52         13.20        10.67 o                         
  -8   5   8          6.75          5.07         2.99 o                         
  -7   5   8          5.61         12.13         7.84 o                         
  -6   5   8          0.36         -0.96         2.26 o                         
  -5   5   8          0.00         -0.85         1.74 o                         
  -4   5   8          5.79          5.41         2.12 o                         
  -3   5   8         40.01         38.66         5.88 o                         
  -2   5   8         18.49         20.82         2.25 o                         
  -1   5   8         11.80         14.80         2.05 o                         
   0   5   8         17.81         17.80         2.39 o                         
   1   5   8         95.88         95.94        11.41 o                         
   2   5   8         17.86         18.69         4.09 o                         
   3   5   8         16.16         16.40         4.01 o                         
   4   5   8          0.17          0.41         3.33 o                         
   5   5   8          1.55          0.34         2.16 o                         
   6   5   8          0.03         -0.52         2.24 o                         
   7   5   8         16.75         23.43         6.20 o                         
 -20   1   9          1.39          5.05         3.54 o                         
 -19   1   9          6.80          7.34         5.34 o                         
 -18   1   9          0.85         -2.25         2.25 o                         
 -17   1   9          3.26          4.98         2.14 o                         
 -16   1   9          7.92         10.40         3.39 o                         
 -15   1   9         21.07         25.57         1.90 o                         
 -14   1   9        180.48        168.04         4.60 o                         
 -13   1   9         19.03         20.26         2.53 o                         
 -12   1   9          8.34          8.90         1.72 o                         
 -11   1   9          1.37         -0.07         0.81 o                         
 -10   1   9         94.61         87.94         2.16 o                         
  -9   1   9         90.60         97.26         2.00 o                         
  -8   1   9          8.48          6.13         0.82 o                         
  -7   1   9         37.77         45.54         1.60 o                         
  -6   1   9        475.42        479.09         4.31 o                         
  -5   1   9       1541.83       1582.78        10.81 o                         
  -4   1   9         55.13         53.65         0.81 o                         
  -3   1   9        130.28        117.97         2.80 o                         
  -2   1   9         44.05         52.53         4.10 o                         
  -1   1   9         74.89         77.61         2.13 o                         
   0   1   9       1365.81       1478.69         9.66 o                         
   1   1   9         47.62         61.97         2.05 o                         
   2   1   9        192.92        213.62         2.84 o                         
   3   1   9          0.60          2.41         1.14 o                         
   4   1   9        300.45        321.22         3.67 o                         
   5   1   9        109.67        127.76         2.19 o                         
   6   1   9        411.73        421.72         5.28 o                         
   7   1   9          7.72          8.47         1.56 o                         
   8   1   9         12.08         11.18         1.64 o                         
   9   1   9         90.17         86.28         3.33 o                         
  10   1   9          2.81          0.55         1.42 o                         
  11   1   9          7.42          8.31         2.01 o                         
  12   1   9          0.03         -1.76         1.76 o                         
  13   1   9          1.98          0.85         1.86 o                         
  14   1   9          1.27          5.41         2.16 o                         
  15   1   9          1.11          1.35         2.05 o                         
  16   1   9          2.54         11.76         4.60 o                         
 -19   2   9          6.49          2.49         2.78 o                         
 -18   2   9          0.00          1.69         2.56 o                         
 -17   2   9        118.62        122.79         5.49 o                         
 -16   2   9         21.81         18.77         2.51 o                         
 -15   2   9         28.28         36.46         2.92 o                         
 -14   2   9          4.34         -0.89         2.01 o                         
 -13   2   9          0.22          0.65         1.15 o                         
 -12   2   9         54.68         56.03         2.72 o                         
 -11   2   9        151.87        155.38         3.93 o                         
 -10   2   9         52.12         53.67         2.17 o                         
  -9   2   9         12.93          8.91         1.20 o                         
  -8   2   9         77.23         73.66         2.12 o                         
  -7   2   9         20.16         11.14         1.14 o                         
  -6   2   9        352.59        348.02         6.97 o                         
  -5   2   9        422.81        431.75         5.93 o                         
  -4   2   9          4.55          2.09         0.87 o                         
  -3   2   9       3750.55       3828.99        32.97 o                         
  -2   2   9       1622.72       1640.87        14.31 o                         
  -1   2   9         31.04         29.95         1.18 o                         
   0   2   9        229.39        257.67         3.22 o                         
   1   2   9        344.64        369.61         4.41 o                         
   2   2   9          8.37         13.24         1.21 o                         
   3   2   9        224.74        232.61         3.26 o                         
   4   2   9         44.23         45.72         2.40 o                         
   5   2   9         28.31         25.47         1.65 o                         
   6   2   9        176.52        159.39         4.08 o                         
   7   2   9         64.46         64.25         3.05 o                         
   8   2   9         70.93         71.40         3.20 o                         
   9   2   9        206.35        198.25         5.63 o                         
  10   2   9          5.55          4.75         2.01 o                         
  11   2   9         18.80         22.50         2.79 o                         
  12   2   9         22.72         23.44         2.53 o                         
  13   2   9          0.41          2.15         1.84 o                         
  14   2   9          9.23         15.08         3.79 o                         
  15   2   9          1.72         -3.05         3.05 o                         
 -17   3   9          0.18          3.01         2.29 o                         
 -16   3   9          0.45          5.77         2.70 o                         
 -15   3   9          5.75          7.97         3.50 o                         
 -14   3   9         14.18         19.33         3.00 o                         
 -13   3   9         23.69         31.49         6.44 o                         
 -12   3   9         14.65         13.69         2.32 o                         
 -11   3   9         52.14         46.72         2.79 o                         
 -10   3   9         48.62         41.01         2.41 o                         
  -9   3   9         17.93         25.10         3.39 o                         
  -8   3   9        283.73        265.91         5.19 o                         
  -7   3   9         20.59         20.98         1.68 o                         
  -6   3   9        644.98        625.97         9.09 o                         
  -5   3   9          3.76          2.83         1.01 o                         
  -4   3   9         11.94         14.27         1.57 o                         
  -3   3   9        124.40        115.35         2.59 o                         
  -2   3   9          2.78          1.24         0.91 o                         
  -1   3   9          1.24          2.55         1.48 o                         
   0   3   9          9.53          8.29         1.15 o                         
   1   3   9         37.36         37.45         1.64 o                         
   2   3   9         39.66         35.95         2.24 o                         
   3   3   9         49.39         43.06         1.60 o                         
   4   3   9          8.28          9.62         1.56 o                         
   5   3   9          0.68          1.90         1.27 o                         
   6   3   9         27.75         27.79         2.17 o                         
   7   3   9         82.11         79.69         3.65 o                         
   8   3   9          7.15          9.40         2.66 o                         
   9   3   9          6.25          5.40         1.64 o                         
  10   3   9         11.16         12.73         2.92 o                         
  11   3   9         27.64         26.90         3.59 o                         
  12   3   9         15.36         25.17         3.84 o                         
  13   3   9          0.09         -0.10         2.37 o                         
 -15   4   9          0.49          3.11         3.57 o                         
 -14   4   9          2.66         17.05         4.60 o                         
 -13   4   9         11.17          9.35         2.22 o                         
 -12   4   9          7.57          7.54         3.07 o                         
 -11   4   9         25.96         33.73         3.70 o                         
 -10   4   9         23.23         18.66         2.68 o                         
  -9   4   9         56.93         51.60         2.70 o                         
  -8   4   9         43.29         37.12         2.32 o                         
  -7   4   9          0.39          5.66         1.61 o                         
  -6   4   9        229.05        235.92         5.75 o                         
  -5   4   9         11.69         14.05         1.70 o                         
  -4   4   9         41.58         35.69         2.97 o                         
  -3   4   9        123.87        127.09         4.23 o                         
  -2   4   9        226.18        219.56         7.75 o                         
  -1   4   9         19.02         20.25         1.85 o                         
   0   4   9        208.01        209.87         6.29 o                         
   1   4   9        110.42        113.05         3.30 o                         
   2   4   9         20.82         19.57         1.63 o                         
   3   4   9         83.86         74.68         4.11 o                         
   4   4   9         85.33         71.12         5.42 o                         
   5   4   9          2.09          1.16         2.01 o                         
   6   4   9          0.22          1.53         1.91 o                         
   7   4   9          4.63          2.72         2.18 o                         
   8   4   9         31.21         30.43         6.11 o                         
   9   4   9          3.47          3.01         2.51 o                         
  10   4   9          0.25         -1.50         2.43 o                         
  11   4   9         21.09         28.68         4.60 o                         
 -11   5   9          0.57          1.10         3.20 o                         
 -10   5   9          2.21          3.12         2.90 o                         
  -9   5   9          4.66         -0.82         2.72 o                         
  -8   5   9          4.27          3.76         2.09 o                         
  -7   5   9          1.89          1.98         1.67 o                         
  -6   5   9          4.73          5.30         2.20 o                         
  -5   5   9          1.33          1.27         1.90 o                         
  -4   5   9          4.60          3.15         1.95 o                         
  -3   5   9          0.50         -1.40         1.80 o                         
  -2   5   9          2.44          0.70         1.57 o                         
  -1   5   9          7.35          5.35         1.74 o                         
   0   5   9         16.58         18.15         3.94 o                         
   1   5   9          1.04          5.66         4.60 o                         
   2   5   9          9.08         11.24         3.98 o                         
   3   5   9          1.73         -1.64         2.79 o                         
   4   5   9          8.28          9.83         3.05 o                         
   5   5   9          0.06          2.17         5.25 o                         
   6   5   9         12.29         14.15         3.78 o                         
 -20   0  10          0.03          4.76         4.76 o                         
 -19   0  10         29.79         33.00         6.81 o                         
 -18   0  10         26.98         27.33         3.79 o                         
 -17   0  10         29.12         25.64         4.46 o                         
 -16   0  10        181.14        189.60         7.48 o                         
 -15   0  10        231.06        236.21         8.38 o                         
 -14   0  10          5.85          1.76         1.52 o                         
 -13   0  10        406.11        406.52         9.85 o                         
 -12   0  10        343.63        355.39         8.37 o                         
 -11   0  10         66.44         65.10         3.26 o                         
 -10   0  10          5.08          4.96         1.50 o                         
  -9   0  10       2990.69       3153.54        36.67 o                         
  -8   0  10         15.14         12.54         1.90 o                         
  -7   0  10        724.18        715.40         8.96 o                         
  -6   0  10        865.98        912.05        10.47 o                         
  -5   0  10        369.60        401.36         4.89 o                         
  -4   0  10        546.89        510.54         9.72 o                         
  -3   0  10        380.01        366.95         5.81 o                         
  -2   0  10       2157.40       2224.87        29.07 o                         
  -1   0  10        198.36        198.82         2.90 o                         
   0   0  10         68.45         65.24         1.72 o                         
   1   0  10         22.83         32.70         2.17 o                         
   2   0  10        219.31        234.23         3.83 o                         
   3   0  10         28.82         31.35         1.82 o                         
   4   0  10        162.91        170.65         3.59 o                         
   5   0  10        470.45        503.24         7.78 o                         
   6   0  10        112.36        100.00         4.07 o                         
   7   0  10         53.53         55.75         3.73 o                         
   8   0  10          0.01          3.15         2.41 o                         
   9   0  10         83.16         83.28         4.41 o                         
  10   0  10        234.40        228.68         9.94 o                         
  11   0  10         15.66         17.24         3.96 o                         
  12   0  10         33.92         25.04         4.48 o                         
  13   0  10         15.50         13.77         4.06 o                         
  14   0  10          0.18         -2.60         2.60 o                         
  15   0  10          6.70         20.00         4.86 o                         
 -20   1  10          0.07          1.35         2.72 o                         
 -19   1  10          0.49          2.71         2.82 o                         
 -18   1  10          4.73         14.01         3.53 o                         
 -17   1  10         60.85         61.89         5.19 o                         
 -16   1  10         19.50         20.03         2.30 o                         
 -15   1  10         78.35         76.30         3.27 o                         
 -14   1  10         15.62         12.36         1.38 o                         
 -13   1  10         45.17         42.19         1.85 o                         
 -12   1  10         34.76         33.92         1.86 o                         
 -11   1  10        131.11        129.57         2.86 o                         
 -10   1  10          0.46          0.23         0.70 o                         
  -9   1  10         48.57         48.60         1.49 o                         
  -8   1  10          0.00          1.51         1.37 o                         
  -7   1  10        135.33        148.34         2.08 o                         
  -6   1  10        422.38        428.33         4.05 o                         
  -5   1  10         42.57         39.35         1.12 o                         
  -4   1  10         75.18         84.19         1.87 o                         
  -3   1  10       1581.18       1747.98        15.05 o                         
  -2   1  10         15.96         20.36         1.69 o                         
  -1   1  10        363.66        422.28         4.81 o                         
   0   1  10       1257.52       1337.82        11.72 o                         
   1   1  10       1154.82       1248.51         9.45 o                         
   2   1  10        258.56        235.14         2.84 o                         
   3   1  10        850.20        913.80        10.96 o                         
   4   1  10         44.24         46.71         1.43 o                         
   5   1  10        368.43        364.13         4.44 o                         
   6   1  10          0.70          0.35         1.20 o                         
   7   1  10         94.57         98.58         3.17 o                         
   8   1  10          1.40         -0.92         1.48 o                         
   9   1  10         80.48         79.45         3.89 o                         
  10   1  10        115.03        123.51         5.08 o                         
  11   1  10          1.64          2.27         1.56 o                         
  12   1  10         83.77         86.42         3.67 o                         
  13   1  10         33.09         36.86         3.74 o                         
  14   1  10          6.44         10.23         2.86 o                         
  15   1  10          0.38         -0.59         1.98 o                         
 -19   2  10          1.22          0.16         2.71 o                         
 -18   2  10          1.12         -0.64         2.19 o                         
 -17   2  10         11.25         13.84         5.10 o                         
 -16   2  10          2.13          0.81         1.89 o                         
 -15   2  10         42.91         43.00         3.24 o                         
 -14   2  10         23.88         20.00         2.12 o                         
 -13   2  10          3.73          1.96         1.25 o                         
 -12   2  10          0.03          1.26         1.18 o                         
 -11   2  10         20.30         24.04         1.96 o                         
 -10   2  10        269.43        281.51         5.07 o                         
  -9   2  10         87.00         83.12         2.60 o                         
  -8   2  10        684.89        642.61        13.83 o                         
  -7   2  10        256.40        261.92         5.62 o                         
  -6   2  10        130.35        122.51         2.05 o                         
  -5   2  10         38.00         31.09         1.28 o                         
  -4   2  10       1081.83       1035.24        12.65 o                         
  -3   2  10         65.86         61.76         2.96 o                         
  -2   2  10         29.68         26.30         1.05 o                         
  -1   2  10          0.22         -0.79         0.79 o                         
   0   2  10          0.17          0.34         0.59 o                         
   1   2  10          8.49         10.02         0.88 o                         
   2   2  10        199.07        212.38         3.34 o                         
   3   2  10        147.19        153.08         3.62 o                         
   4   2  10        123.70        131.78         2.46 o                         
   5   2  10          1.28         -0.86         1.14 o                         
   6   2  10        180.05        179.02         4.71 o                         
   7   2  10         58.71         58.99         2.92 o                         
   8   2  10          6.26          7.73         1.74 o                         
   9   2  10         10.47         15.10         2.26 o                         
  10   2  10         14.45         14.24         2.34 o                         
  11   2  10          1.88          1.22         1.59 o                         
  12   2  10          0.45         -0.28         1.41 o                         
  13   2  10          1.58          2.76         2.47 o                         
  14   2  10          3.48          1.25         2.33 o                         
 -17   3  10         16.60         18.33         3.44 o                         
 -16   3  10          2.38          5.57         2.38 o                         
 -15   3  10          2.01          0.53         1.47 o                         
 -14   3  10         11.33         11.56         2.22 o                         
 -13   3  10         13.86         12.65         2.15 o                         
 -12   3  10         12.25          7.37         1.68 o                         
 -11   3  10         17.55         14.30         1.95 o                         
 -10   3  10         87.91         72.46         2.91 o                         
  -9   3  10        267.48        257.70         6.02 o                         
  -8   3  10          0.00          0.90         0.93 o                         
  -7   3  10         54.09         55.89         2.45 o                         
  -6   3  10       1753.03       1739.28        26.93 o                         
  -5   3  10          1.92         -0.47         0.96 o                         
  -4   3  10          0.69         -0.15         0.92 o                         
  -3   3  10        153.67        157.22         3.80 o                         
  -2   3  10          2.55          2.72         0.96 o                         
  -1   3  10         45.43         47.55         1.80 o                         
   0   3  10          0.79          3.46         1.53 o                         
   1   3  10         78.36         85.20         2.35 o                         
   2   3  10        175.39        165.55         4.17 o                         
   3   3  10          6.22          5.81         0.93 o                         
   4   3  10        131.75        137.78         4.08 o                         
   5   3  10          0.56          2.77         1.44 o                         
   6   3  10          2.72          4.54         1.63 o                         
   7   3  10        110.27        111.10         4.22 o                         
   8   3  10        178.79        180.17         5.72 o                         
   9   3  10         15.16         14.97         2.20 o                         
  10   3  10          0.22          5.07         4.95 o                         
  11   3  10         23.39         31.50         4.70 o                         
  12   3  10         21.01         32.58         7.30 o                         
  13   3  10          1.11         30.75        17.46 o                         
 -15   4  10          1.03          1.68         3.37 o                         
 -14   4  10         20.23         26.63         5.75 o                         
 -13   4  10         37.76         37.14         4.82 o                         
 -12   4  10          0.10         -0.58         2.32 o                         
 -11   4  10          0.38         -0.45         1.35 o                         
 -10   4  10          0.76         -1.62         1.62 o                         
  -9   4  10          9.43          8.25         1.81 o                         
  -8   4  10          2.17          2.47         1.32 o                         
  -7   4  10         71.19         71.19         3.29 o                         
  -6   4  10         19.39         17.69         1.82 o                         
  -5   4  10          1.45          0.28         0.99 o                         
  -4   4  10         45.91         46.75         2.87 o                         
  -3   4  10         91.08         86.52         3.69 o                         
  -2   4  10          3.57          1.23         1.27 o                         
  -1   4  10          6.81          5.82         1.32 o                         
   0   4  10         71.49         69.39         2.78 o                         
   1   4  10         27.42         26.10         1.95 o                         
   2   4  10         12.05         12.76         1.93 o                         
   3   4  10         54.06         56.15         3.08 o                         
   4   4  10         19.55         15.14         1.97 o                         
   5   4  10          0.91          2.45         1.85 o                         
   6   4  10         10.75         10.31         2.77 o                         
   7   4  10         29.91         32.62         4.42 o                         
   8   4  10         26.49         27.07         3.98 o                         
   9   4  10          1.84          0.44         2.04 o                         
  10   4  10          3.09          0.49         2.37 o                         
 -10   5  10          0.07          1.86         1.73 o                         
  -9   5  10          0.53          2.21         2.08 o                         
  -8   5  10          2.35          2.36         2.92 o                         
  -7   5  10          0.01          1.23         1.81 o                         
  -6   5  10          3.04          3.01         2.15 o                         
  -5   5  10          2.22          6.46         2.33 o                         
  -4   5  10          3.64          6.68         3.35 o                         
  -3   5  10         26.54         24.52         2.98 o                         
  -2   5  10         42.07         39.17         3.27 o                         
  -1   5  10          0.24         -0.63         1.97 o                         
   0   5  10         83.93         79.70         6.36 o                         
   1   5  10         11.59         12.22         3.78 o                         
   2   5  10         15.71         14.62         3.60 o                         
   3   5  10          8.70          8.20         6.36 o                         
   4   5  10         26.59         28.00         4.06 o                         
   5   5  10          1.31          3.08         3.22 o                         
   6   5  10         10.75          5.15         3.12 o                         
 -20   1  11          4.18         12.23         9.20 o                         
 -19   1  11         15.85         22.91         4.08 o                         
 -18   1  11         16.98         21.89         3.97 o                         
 -17   1  11          0.33         -2.43         2.43 o                         
 -16   1  11          9.24          7.40         2.85 o                         
 -15   1  11         53.54         51.80         3.62 o                         
 -14   1  11          5.78          8.44         1.43 o                         
 -13   1  11         59.28         63.40         2.89 o                         
 -12   1  11          8.40          7.64         1.29 o                         
 -11   1  11          0.04          1.59         1.72 o                         
 -10   1  11         72.04         75.50         2.55 o                         
  -9   1  11         31.08         27.21         2.55 o                         
  -8   1  11         56.30         51.89         1.42 o                         
  -7   1  11        379.83        397.19         4.11 o                         
  -6   1  11         49.16         48.69         1.40 o                         
  -5   1  11        136.98        134.17         2.40 o                         
  -4   1  11        166.50        179.74         2.85 o                         
  -3   1  11         14.53         11.25         1.00 o                         
  -2   1  11        132.17        159.16         2.71 o                         
  -1   1  11        522.17        581.26         7.32 o                         
   0   1  11        208.77        205.16         2.92 o                         
   1   1  11         55.49         61.59         1.49 o                         
   2   1  11        120.09        127.20         2.34 o                         
   3   1  11          4.05          3.56         1.04 o                         
   4   1  11        123.84        130.18         2.45 o                         
   5   1  11         63.66         60.38         1.77 o                         
   6   1  11         47.52         42.76         2.96 o                         
   7   1  11        142.02        143.27         3.80 o                         
   8   1  11        254.92        250.47         5.35 o                         
   9   1  11          3.65          3.72         1.56 o                         
  10   1  11         37.79         39.24         2.99 o                         
  11   1  11          3.42          2.49         1.84 o                         
  12   1  11          5.41          3.49         2.28 o                         
  13   1  11          1.34          1.00         1.91 o                         
  14   1  11          2.27          2.34         2.25 o                         
  15   1  11          0.55          4.66         4.45 o                         
 -19   2  11          2.70          6.16         4.95 o                         
 -18   2  11         39.59         36.30         4.20 o                         
 -17   2  11         21.03         21.50         3.48 o                         
 -16   2  11         21.28         20.33         3.39 o                         
 -15   2  11         81.45         87.74         4.83 o                         
 -14   2  11          0.16          0.41         1.65 o                         
 -13   2  11          1.67          4.28         1.49 o                         
 -12   2  11          1.61          3.64         2.51 o                         
 -11   2  11          1.74          1.62         1.12 o                         
 -10   2  11          9.20          5.06         1.15 o                         
  -9   2  11        307.89        304.70         5.00 o                         
  -8   2  11         31.76         26.33         1.35 o                         
  -7   2  11         34.11         21.78         1.97 o                         
  -6   2  11        228.92        223.43         3.51 o                         
  -5   2  11         23.68         21.15         1.82 o                         
  -4   2  11       1223.32       1249.07        13.28 o                         
  -3   2  11          6.87          1.70         1.08 o                         
  -2   2  11         40.19         37.59         1.69 o                         
  -1   2  11          1.36          0.05         1.16 o                         
   0   2  11         61.76         64.97         2.03 o                         
   1   2  11         29.75         29.15         1.77 o                         
   2   2  11         67.12         58.29         1.64 o                         
   3   2  11          2.09          2.68         1.21 o                         
   4   2  11         10.29          8.27         0.99 o                         
   5   2  11        873.66        911.56        12.69 o                         
   6   2  11        111.10        109.74         3.79 o                         
   7   2  11         28.79         28.69         2.58 o                         
   8   2  11          0.03          1.16         1.42 o                         
   9   2  11         10.00         14.25         2.21 o                         
  10   2  11         74.33         68.96         3.75 o                         
  11   2  11         12.23          9.86         2.24 o                         
  12   2  11          1.86         -0.76         1.65 o                         
  13   2  11          9.42         11.81         4.93 o                         
  14   2  11          1.01          0.81         2.83 o                         
 -17   3  11          0.25         -0.99         3.15 o                         
 -16   3  11          0.44          2.34         2.89 o                         
 -15   3  11          2.19          2.04         2.07 o                         
 -14   3  11          5.05          4.37         1.97 o                         
 -13   3  11          3.57          5.37         1.69 o                         
 -12   3  11         31.27         37.14         3.33 o                         
 -11   3  11         17.49         18.16         1.83 o                         
 -10   3  11          0.04          0.51         1.04 o                         
  -9   3  11         26.84         23.89         1.95 o                         
  -8   3  11         34.00         29.32         3.92 o                         
  -7   3  11          9.19          9.09         1.66 o                         
  -6   3  11        419.10        407.81        12.92 o                         
  -5   3  11         66.57         60.77         3.57 o                         
  -4   3  11         28.91         24.92         3.24 o                         
  -3   3  11         16.83         15.68         2.07 o                         
  -2   3  11         13.65         11.48         1.59 o                         
  -1   3  11        154.15        160.92         3.72 o                         
   0   3  11         33.54         36.69         1.93 o                         
   1   3  11         61.98         52.36         2.86 o                         
   2   3  11          2.86          5.09         1.23 o                         
   3   3  11          2.29          2.31         0.84 o                         
   4   3  11         68.60         63.28         2.84 o                         
   5   3  11         29.21         31.30         2.32 o                         
   6   3  11          3.74          2.21         1.54 o                         
   7   3  11         40.36         33.70         2.86 o                         
   8   3  11        299.80        278.91         7.14 o                         
   9   3  11          1.03          0.25         1.41 o                         
  10   3  11          1.32          1.31         2.31 o                         
  11   3  11          0.12          1.05         2.36 o                         
  12   3  11          1.32          1.56         2.77 o                         
 -15   4  11          0.08          4.06         3.64 o                         
 -14   4  11         16.08         16.47         4.97 o                         
 -13   4  11          1.92         -0.98         5.42 o                         
 -12   4  11          0.39          2.96         2.71 o                         
 -11   4  11          3.20          6.06         3.24 o                         
 -10   4  11          0.37         -1.82         2.21 o                         
  -9   4  11         12.20         18.67         4.87 o                         
  -8   4  11          7.44          3.54         1.93 o                         
  -7   4  11         48.84         52.00         3.41 o                         
  -6   4  11         39.62         45.47         3.69 o                         
  -5   4  11          6.54          4.45         1.88 o                         
  -4   4  11         28.57         32.32         2.86 o                         
  -3   4  11         17.06         16.46         2.30 o                         
  -2   4  11          7.42          8.73         2.03 o                         
  -1   4  11         32.93         25.91         2.34 o                         
   0   4  11          7.14          4.29         1.22 o                         
   1   4  11          0.41          0.29         1.34 o                         
   2   4  11          0.04         -0.05         1.32 o                         
   3   4  11         22.62         19.95         2.38 o                         
   4   4  11         16.63         14.68         2.18 o                         
   5   4  11          0.80          0.39         2.80 o                         
   6   4  11          6.68          4.28         2.56 o                         
   7   4  11          6.98         13.87         4.49 o                         
   8   4  11         16.31         23.57         7.66 o                         
   9   4  11          0.32         -0.34         2.42 o                         
 -10   5  11          2.00          3.88         2.43 o                         
  -9   5  11          5.03          8.96         2.51 o                         
  -8   5  11          0.27          3.11         3.06 o                         
  -7   5  11          0.13         -1.09         1.89 o                         
  -6   5  11          0.33          2.01         1.92 o                         
  -5   5  11          0.00         -1.98         1.98 o                         
  -4   5  11          0.83          2.53         1.95 o                         
  -3   5  11          7.63          9.78         2.33 o                         
  -2   5  11          3.80          1.46         1.85 o                         
  -1   5  11         13.44         20.43         3.01 o                         
   0   5  11         12.36          9.44         5.25 o                         
   1   5  11          0.92          1.01         2.18 o                         
   2   5  11         15.24         14.53         3.67 o                         
   3   5  11          4.41         -1.75         2.58 o                         
   4   5  11          0.14         -0.64         2.76 o                         
   5   5  11         41.81         50.56         5.64 o                         
 -20   0  12          2.24         -0.41         3.69 o                         
 -19   0  12          0.26         -1.40         3.86 o                         
 -18   0  12          0.53          1.34         2.78 o                         
 -17   0  12         79.15         85.39         7.11 o                         
 -16   0  12        356.20        368.24        14.08 o                         
 -15   0  12          1.09          1.17         3.04 o                         
 -14   0  12        190.47        193.27         7.18 o                         
 -13   0  12        477.76        516.90        11.91 o                         
 -12   0  12          7.91         10.18         2.14 o                         
 -11   0  12         66.19         65.19         3.27 o                         
 -10   0  12        107.01        103.76         3.62 o                         
  -9   0  12         27.00         25.97         3.14 o                         
  -8   0  12       1285.93       1334.64        16.59 o                         
  -7   0  12          3.92          5.75         1.76 o                         
  -6   0  12        620.67        662.50         8.36 o                         
  -5   0  12       1015.29       1152.60        12.47 o                         
  -4   0  12        256.26        259.81         3.99 o                         
  -3   0  12        151.73        141.81         2.27 o                         
  -2   0  12        562.09        606.35         6.75 o                         
  -1   0  12         64.81         65.44         2.49 o                         
   0   0  12        218.57        233.18         3.86 o                         
   1   0  12        106.75         96.64         2.92 o                         
   2   0  12         21.63         15.36         1.48 o                         
   3   0  12         34.99         34.56         1.98 o                         
   4   0  12        584.97        568.04         8.86 o                         
   5   0  12         22.58         17.81         1.77 o                         
   6   0  12         64.93         63.00         3.03 o                         
   7   0  12          0.74          2.79         1.38 o                         
   8   0  12        208.81        201.16         5.20 o                         
   9   0  12         93.76         89.48         6.25 o                         
  10   0  12         65.90         57.83         5.42 o                         
  11   0  12        109.19        103.51         9.89 o                         
  12   0  12          8.20          6.65         3.73 o                         
  13   0  12         21.82         32.19         5.53 o                         
  14   0  12         25.69         26.16         6.12 o                         
 -20   1  12          8.68          7.15         3.63 o                         
 -19   1  12          3.58          3.50         2.82 o                         
 -18   1  12         21.92         18.02         3.77 o                         
 -17   1  12          9.61         16.78         4.85 o                         
 -16   1  12         25.64         30.05         3.14 o                         
 -15   1  12          8.86         12.38         2.88 o                         
 -14   1  12         36.90         35.76         2.77 o                         
 -13   1  12         35.94         38.04         2.08 o                         
 -12   1  12         27.43         19.70         1.59 o                         
 -11   1  12          0.00         -0.38         0.89 o                         
 -10   1  12         49.31         42.25         1.74 o                         
  -9   1  12        289.00        280.99         3.94 o                         
  -8   1  12         13.83          9.93         0.90 o                         
  -7   1  12        139.11        135.62         2.01 o                         
  -6   1  12         70.28         59.25         1.31 o                         
  -5   1  12         50.12         48.24         1.62 o                         
  -4   1  12          0.00         -0.88         0.88 o                         
  -3   1  12         57.96         65.46         1.79 o                         
  -2   1  12        283.32        262.72         3.89 o                         
  -1   1  12          6.84          8.99         1.47 o                         
   0   1  12        174.70        166.51         2.92 o                         
   1   1  12        274.21        271.37         4.21 o                         
   2   1  12        455.95        467.20         5.19 o                         
   3   1  12        521.41        532.93         8.75 o                         
   4   1  12          1.64          2.05         1.03 o                         
   5   1  12         82.36         68.84         2.10 o                         
   6   1  12        442.88        442.34        10.81 o                         
   7   1  12         14.37          9.57         1.63 o                         
   8   1  12          1.71          2.46         1.44 o                         
   9   1  12          5.09         12.07         3.71 o                         
  10   1  12          4.60          5.56         1.70 o                         
  11   1  12         39.40         40.32         3.02 o                         
  12   1  12          3.66          2.45         2.13 o                         
  13   1  12          0.65         -0.02         2.00 o                         
  14   1  12          0.01         -0.09         2.11 o                         
 -19   2  12          2.75          1.91         3.59 o                         
 -18   2  12          1.50          1.83         2.31 o                         
 -17   2  12          4.91          2.86         2.09 o                         
 -16   2  12         30.38         31.07         3.01 o                         
 -15   2  12          6.03          8.30         2.72 o                         
 -14   2  12          0.40         -0.87         1.44 o                         
 -13   2  12          2.93          8.03         1.75 o                         
 -12   2  12         46.94         40.46         2.71 o                         
 -11   2  12        164.76        155.68         3.98 o                         
 -10   2  12          1.46          1.13         1.23 o                         
  -9   2  12         57.85         48.80         1.91 o                         
  -8   2  12         23.72         23.35         1.77 o                         
  -7   2  12        604.19        567.28        13.95 o                         
  -6   2  12         43.30         42.20         2.72 o                         
  -5   2  12         29.41         27.00         1.67 o                         
  -4   2  12          2.72          2.73         1.57 o                         
  -3   2  12        322.38        345.90         5.28 o                         
  -2   2  12         42.60         48.08         1.98 o                         
  -1   2  12          0.15          0.32         0.87 o                         
   0   2  12          2.15          4.63         2.06 o                         
   1   2  12          4.94          8.65         1.72 o                         
   2   2  12          1.61          0.65         0.73 o                         
   3   2  12          8.14         13.33         1.11 o                         
   4   2  12         51.20         45.55         3.26 o                         
   5   2  12         60.27         66.24         3.10 o                         
   6   2  12         47.80         39.93         2.54 o                         
   7   2  12          6.65          4.37         1.82 o                         
   8   2  12          5.56         13.16         2.66 o                         
   9   2  12          0.47         -0.69         1.80 o                         
  10   2  12          0.24         -0.49         1.65 o                         
  11   2  12          2.47          5.26         2.13 o                         
  12   2  12          7.86         12.56         2.79 o                         
  13   2  12          9.96          6.29         3.25 o                         
 -17   3  12          0.54          2.17         3.19 o                         
 -16   3  12          2.66         10.85        11.86 o                         
 -15   3  12          0.55          1.27         2.68 o                         
 -14   3  12          2.12          2.10         1.72 o                         
 -13   3  12          0.43         -1.06         1.36 o                         
 -12   3  12         12.85          9.87         2.11 o                         
 -11   3  12         72.81         66.92         3.81 o                         
 -10   3  12          0.04          2.71         2.77 o                         
  -9   3  12        371.21        352.91        10.74 o                         
  -8   3  12        248.26        255.59         7.04 o                         
  -7   3  12         31.24         26.86         2.70 o                         
  -6   3  12        379.87        370.10         8.53 o                         
  -5   3  12       1490.59       1496.82        22.97 o                         
  -4   3  12         93.76         89.81         5.21 o                         
  -3   3  12        288.19        292.88         6.38 o                         
  -2   3  12        474.35        492.36        10.39 o                         
  -1   3  12         15.36         16.85         2.64 o                         
   0   3  12          9.33         10.17         1.55 o                         
   1   3  12        136.39        130.94         3.60 o                         
   2   3  12          0.06          2.01         1.02 o                         
   3   3  12         36.87         37.27         2.73 o                         
   4   3  12          8.24          9.88         1.80 o                         
   5   3  12          4.15          7.30         1.68 o                         
   6   3  12         66.66         74.00         3.64 o                         
   7   3  12          2.72          3.72         2.24 o                         
   8   3  12          7.69          7.90         2.24 o                         
   9   3  12          0.34          5.05         3.12 o                         
  10   3  12         15.98         24.15         3.93 o                         
  11   3  12         18.72         20.08         4.36 o                         
 -14   4  12          0.39          0.85         2.99 o                         
 -13   4  12         22.90         25.51         4.97 o                         
 -12   4  12          0.20         -0.60         4.02 o                         
 -11   4  12          0.19          0.85         3.98 o                         
 -10   4  12          6.68          9.35         3.18 o                         
  -9   4  12          0.07         -1.47         1.73 o                         
  -8   4  12         65.68         67.74         4.22 o                         
  -7   4  12         20.37         17.01         2.39 o                         
  -6   4  12          0.07          3.42         1.90 o                         
  -5   4  12          0.81         -1.55         1.61 o                         
  -4   4  12          3.87          2.32         1.62 o                         
  -3   4  12          8.96          9.68         1.98 o                         
  -2   4  12         46.07         49.76         3.31 o                         
  -1   4  12         30.94         34.54         2.40 o                         
   0   4  12          4.21          6.24         1.48 o                         
   1   4  12          0.15         -1.00         1.16 o                         
   2   4  12         63.19         69.53         3.57 o                         
   3   4  12         24.13         28.02         3.29 o                         
   4   4  12          0.29          1.05         1.64 o                         
   5   4  12         33.10         35.22         4.53 o                         
   6   4  12          1.01         -2.61         2.73 o                         
   7   4  12          0.13         -0.25         2.27 o                         
   8   4  12         13.50         18.42         3.71 o                         
   9   4  12          0.17          0.83         2.35 o                         
  -9   5  12          4.34          5.09         2.47 o                         
  -8   5  12          0.73          0.61         2.06 o                         
  -7   5  12          6.44          4.22         3.14 o                         
  -6   5  12          0.00         -0.38         2.00 o                         
  -5   5  12         33.68         43.77         3.93 o                         
  -4   5  12          6.17          7.59         2.43 o                         
  -3   5  12          2.38          2.04         2.68 o                         
  -2   5  12         22.95         19.84         2.60 o                         
  -1   5  12          3.37          1.58         3.14 o                         
   0   5  12          0.76          0.49         2.76 o                         
   1   5  12          0.45          1.50         2.73 o                         
   2   5  12          0.18          1.89         2.12 o                         
   3   5  12          8.52          9.64         5.21 o                         
   4   5  12          0.05         -0.52         4.84 o                         
 -20   1  13          0.07          1.40         2.93 o                         
 -19   1  13          4.72          9.25         3.86 o                         
 -18   1  13         14.52         18.24         3.64 o                         
 -17   1  13          3.13          0.98         1.95 o                         
 -16   1  13          0.00          1.21         1.89 o                         
 -15   1  13        148.32        154.18         5.28 o                         
 -14   1  13         12.55         11.11         1.72 o                         
 -13   1  13         30.78         30.44         2.02 o                         
 -12   1  13         73.83         73.76         2.57 o                         
 -11   1  13        378.51        370.11         5.76 o                         
 -10   1  13         16.97         17.35         1.24 o                         
  -9   1  13        202.88        190.44         3.08 o                         
  -8   1  13         27.13         27.85         2.84 o                         
  -7   1  13         35.62         34.16         2.06 o                         
  -6   1  13         80.96         82.50         2.30 o                         
  -5   1  13        505.62        538.51         6.50 o                         
  -4   1  13         51.14         57.85         2.22 o                         
  -3   1  13        345.14        368.30         4.90 o                         
  -2   1  13         16.60         14.52         1.78 o                         
  -1   1  13         10.20         11.69         1.16 o                         
   0   1  13          7.75          3.43         1.15 o                         
   1   1  13        151.07        161.64         3.06 o                         
   2   1  13         53.96         53.82         1.66 o                         
   3   1  13          0.02         -0.84         0.91 o                         
   4   1  13          2.56          4.87         2.47 o                         
   5   1  13        269.14        250.63         4.59 o                         
   6   1  13        120.95        109.60         4.35 o                         
   7   1  13        260.71        257.51         5.86 o                         
   8   1  13         76.26         71.19         3.58 o                         
   9   1  13         41.52         41.67         2.81 o                         
  10   1  13         37.79         37.97         2.87 o                         
  11   1  13         24.38         23.40         3.99 o                         
  12   1  13          0.33          1.93         2.33 o                         
  13   1  13         17.07         23.54         3.85 o                         
 -19   2  13          4.25          6.44         4.43 o                         
 -18   2  13         23.33         27.59         5.52 o                         
 -17   2  13          8.41         14.39         3.99 o                         
 -16   2  13          3.63          2.64         2.21 o                         
 -15   2  13          0.42         -1.11         1.66 o                         
 -14   2  13          4.61          5.99         1.65 o                         
 -13   2  13         87.28         84.40         3.66 o                         
 -12   2  13         53.73         49.31         2.61 o                         
 -11   2  13         70.90         66.01         3.60 o                         
 -10   2  13        190.68        184.62         5.90 o                         
  -9   2  13          0.01          0.78         0.89 o                         
  -8   2  13        891.61        873.09        23.92 o                         
  -7   2  13          3.00          3.91         1.17 o                         
  -6   2  13          5.54          5.10         1.60 o                         
  -5   2  13        136.15        132.74         3.03 o                         
  -4   2  13        137.91        137.43         3.34 o                         
  -3   2  13         29.29         23.52         1.65 o                         
  -2   2  13        307.73        301.39         5.23 o                         
  -1   2  13         62.19         66.97         2.41 o                         
   0   2  13          2.85          0.97         1.03 o                         
   1   2  13         63.07         65.97         2.63 o                         
   2   2  13          5.70          4.31         1.09 o                         
   3   2  13        258.79        242.74         6.59 o                         
   4   2  13          1.04          1.15         1.07 o                         
   5   2  13         27.85         20.26         2.21 o                         
   6   2  13         93.42         94.97         3.57 o                         
   7   2  13          0.15          0.32         1.31 o                         
   8   2  13         23.50         24.09         3.27 o                         
   9   2  13         69.98         63.59         3.69 o                         
  10   2  13         45.16         50.92         3.45 o                         
  11   2  13          0.71          1.55         1.68 o                         
  12   2  13          0.01         -1.52         2.37 o                         
  13   2  13          1.03         -2.49         3.66 o                         
 -17   3  13          7.33          9.05         4.05 o                         
 -16   3  13         15.12         16.78         4.73 o                         
 -15   3  13          0.66         -0.85         2.81 o                         
 -14   3  13          3.06          2.26         2.60 o                         
 -13   3  13         18.77         28.02         4.08 o                         
 -12   3  13         15.67         17.54         3.33 o                         
 -11   3  13         21.04         23.45         2.91 o                         
 -10   3  13          3.51          1.58         1.75 o                         
  -9   3  13        110.02         97.02         5.85 o                         
  -8   3  13         32.12         30.22         3.18 o                         
  -7   3  13         53.60         59.45         4.09 o                         
  -6   3  13          0.58         -2.39         2.39 o                         
  -5   3  13        227.55        207.70         5.80 o                         
  -4   3  13          0.16         -1.28         1.28 o                         
  -3   3  13         57.54         51.51         3.17 o                         
  -2   3  13        154.15        144.67         4.03 o                         
  -1   3  13          0.06          0.54         1.20 o                         
   0   3  13          0.68          1.11         1.15 o                         
   1   3  13          5.10          9.48         1.57 o                         
   2   3  13          7.00          7.11         2.06 o                         
   3   3  13         17.31         16.00         2.42 o                         
   4   3  13          9.67         11.56         2.83 o                         
   5   3  13          9.69          8.85         2.56 o                         
   6   3  13          0.25          0.10         1.40 o                         
   7   3  13         20.32         24.07         2.84 o                         
   8   3  13          4.87          9.47         2.60 o                         
   9   3  13          0.21          0.17         2.26 o                         
  10   3  13          1.81          3.85         3.05 o                         
  11   3  13          0.04          1.79         3.45 o                         
 -14   4  13         20.93         29.52         8.17 o                         
 -13   4  13          5.13          8.67         5.02 o                         
 -12   4  13          1.91          1.25         2.23 o                         
 -11   4  13          6.54          5.20         2.90 o                         
 -10   4  13          0.91          1.87         1.81 o                         
  -9   4  13         15.62         13.97         2.78 o                         
  -8   4  13          2.18          1.50         1.81 o                         
  -7   4  13         55.15         42.49         3.40 o                         
  -6   4  13          3.27          3.34         3.11 o                         
  -5   4  13         23.60         25.65         2.78 o                         
  -4   4  13          2.14          0.02         1.38 o                         
  -3   4  13          6.39          9.92         1.93 o                         
  -2   4  13          2.14          1.47         1.61 o                         
  -1   4  13         15.34         15.46         2.07 o                         
   0   4  13         50.20         41.74         3.12 o                         
   1   4  13          9.80          8.34         2.63 o                         
   2   4  13          9.72          7.00         2.18 o                         
   3   4  13          2.86          3.52         2.21 o                         
   4   4  13          3.39          1.33         1.39 o                         
   5   4  13          0.05          1.74         2.40 o                         
   6   4  13          0.05         -1.01         2.61 o                         
   7   4  13          2.87          4.93         3.25 o                         
   8   4  13          1.74          8.39         6.02 o                         
  -9   5  13          4.28          3.35         2.52 o                         
  -8   5  13          8.28          7.42         2.45 o                         
  -7   5  13          1.82          4.93         2.40 o                         
  -6   5  13         11.28         16.42         3.07 o                         
  -5   5  13         17.47         26.28         3.36 o                         
  -4   5  13         19.83         22.01         2.91 o                         
  -3   5  13          1.35          3.74         2.97 o                         
  -2   5  13          0.40          3.45         2.40 o                         
  -1   5  13         10.89         17.67         4.35 o                         
   0   5  13         16.53         29.54         5.27 o                         
   1   5  13          1.27         -0.94         2.55 o                         
   2   5  13         13.70          9.00         4.72 o                         
   3   5  13          1.76         -2.90         3.08 o                         
 -20   0  14          0.00          1.64         3.78 o                         
 -19   0  14         12.34          4.10         4.10 o                         
 -18   0  14         50.22         49.21         4.13 o                         
 -17   0  14         12.55         11.64         3.15 o                         
 -16   0  14         64.31         72.68         6.27 o                         
 -15   0  14         40.55         39.51         6.63 o                         
 -14   0  14          0.82          1.37         2.01 o                         
 -13   0  14         22.03         26.35         5.79 o                         
 -12   0  14         23.76         22.00         3.02 o                         
 -11   0  14          4.83          4.17         1.91 o                         
 -10   0  14         60.12         63.58         2.81 o                         
  -9   0  14         71.38         70.96         3.44 o                         
  -8   0  14        353.57        362.06        11.05 o                         
  -7   0  14         93.49         96.87         4.71 o                         
  -6   0  14        171.34        189.27         4.61 o                         
  -5   0  14        648.05        668.35        13.26 o                         
  -4   0  14          0.00          3.74         3.12 o                         
  -3   0  14       1691.01       1800.64        57.33 o                         
  -2   0  14          9.50         11.76         1.12 o                         
  -1   0  14        162.86        191.67         4.00 o                         
   0   0  14         21.54         27.06         1.95 o                         
   1   0  14         65.39         60.57         2.40 o                         
   2   0  14          9.76         17.17         2.19 o                         
   3   0  14        211.91        221.57         4.93 o                         
   4   0  14          6.48          3.42         1.46 o                         
   5   0  14        577.65        554.24        10.18 o                         
   6   0  14        308.93        283.00         7.30 o                         
   7   0  14         17.71         19.93         2.21 o                         
   8   0  14         80.23         76.66         3.60 o                         
   9   0  14        241.36        239.33        11.12 o                         
  10   0  14          0.71          0.83         4.68 o                         
  11   0  14          4.81         11.78         3.65 o                         
  12   0  14          6.48          4.28         3.79 o                         
  13   0  14          3.23          3.09         3.08 o                         
 -19   1  14          2.68          2.41         2.69 o                         
 -18   1  14         21.68         18.99         3.64 o                         
 -17   1  14        122.35        120.32        12.00 o                         
 -16   1  14          2.61          3.10         2.04 o                         
 -15   1  14         69.05         69.50         3.73 o                         
 -14   1  14        145.32        144.99         4.22 o                         
 -13   1  14          4.10          4.16         1.29 o                         
 -12   1  14          1.12          0.09         1.06 o                         
 -11   1  14        733.28        717.17         9.20 o                         
 -10   1  14          4.44          6.54         2.02 o                         
  -9   1  14         28.03         27.68         1.40 o                         
  -8   1  14         99.12         96.95         2.76 o                         
  -7   1  14         71.96         84.69         2.57 o                         
  -6   1  14          1.70          1.77         0.93 o                         
  -5   1  14         39.16         33.80         2.18 o                         
  -4   1  14          3.04          2.66         0.93 o                         
  -3   1  14          0.20         -1.00         1.00 o                         
  -2   1  14         21.43         19.59         1.90 o                         
  -1   1  14          2.88          3.62         1.04 o                         
   0   1  14         25.81         27.34         1.57 o                         
   1   1  14         70.47         63.40         2.31 o                         
   2   1  14          1.26          1.01         0.95 o                         
   3   1  14        555.64        543.81         8.30 o                         
   4   1  14        136.32        139.23         3.87 o                         
   5   1  14         18.08         16.19         2.36 o                         
   6   1  14         20.37         15.87         1.49 o                         
   7   1  14         15.29         18.25         2.24 o                         
   8   1  14          1.43          2.35         1.55 o                         
   9   1  14          6.11          4.44         1.70 o                         
  10   1  14         16.80         15.25         2.30 o                         
  11   1  14          2.09         -1.13         2.18 o                         
  12   1  14         16.89         17.91         3.79 o                         
  13   1  14          1.82          3.92         2.83 o                         
 -18   2  14          0.32          1.09         2.18 o                         
 -17   2  14          0.35          3.20         2.60 o                         
 -16   2  14          0.74          0.24         1.77 o                         
 -15   2  14         18.41         17.99         2.42 o                         
 -14   2  14         21.90         30.42         5.28 o                         
 -13   2  14         58.12         52.76         2.61 o                         
 -12   2  14         26.74         28.87         1.90 o                         
 -11   2  14          0.87          0.10         1.71 o                         
 -10   2  14         24.22         21.20         2.21 o                         
  -9   2  14        335.48        339.90         7.29 o                         
  -8   2  14         19.71         14.68         1.77 o                         
  -7   2  14          0.03          0.22         0.98 o                         
  -6   2  14         42.44         40.14         1.91 o                         
  -5   2  14          1.46          0.86         1.15 o                         
  -4   2  14         23.41         24.54         1.70 o                         
  -3   2  14        132.98        136.94         3.60 o                         
  -2   2  14          0.96         -0.59         1.08 o                         
  -1   2  14          0.25          3.03         1.26 o                         
   0   2  14        148.90        141.88         3.54 o                         
   1   2  14         79.25         77.55         3.26 o                         
   2   2  14         65.00         61.29         2.75 o                         
   3   2  14         51.89         51.77         3.35 o                         
   4   2  14         54.50         45.59         2.07 o                         
   5   2  14        374.49        367.93         7.39 o                         
   6   2  14         16.66         20.22         2.29 o                         
   7   2  14        167.37        155.17         5.14 o                         
   8   2  14         98.28        105.88         4.38 o                         
   9   2  14          0.64          1.28         1.62 o                         
  10   2  14         21.98         24.21         3.06 o                         
  11   2  14         11.34         11.42         2.62 o                         
  12   2  14          1.29          3.22         3.31 o                         
 -17   3  14          2.22          1.41         3.37 o                         
 -16   3  14          0.21          0.34         2.48 o                         
 -15   3  14          0.92         -0.84         3.37 o                         
 -14   3  14          1.85          1.58         2.09 o                         
 -13   3  14          0.90          2.08         2.00 o                         
 -12   3  14         32.07         27.12         2.84 o                         
 -11   3  14         10.12          9.62         2.40 o                         
 -10   3  14         14.27         18.84         2.70 o                         
  -9   3  14        112.74        115.33         4.36 o                         
  -8   3  14          3.49          4.45         1.95 o                         
  -7   3  14         20.39         21.22         2.55 o                         
  -6   3  14        252.20        239.32         6.40 o                         
  -5   3  14         41.02         47.49         9.76 o                         
  -4   3  14        142.47        135.69         4.06 o                         
  -3   3  14        315.54        304.84         6.12 o                         
  -2   3  14          0.08          3.02         2.42 o                         
  -1   3  14         73.26         74.67         3.07 o                         
   0   3  14        254.60        251.97         5.78 o                         
   1   3  14          9.27          6.53         1.59 o                         
   2   3  14         25.50         26.74         2.90 o                         
   3   3  14         73.66         77.38         4.82 o                         
   4   3  14          0.50         -1.36         1.97 o                         
   5   3  14          0.56          2.19         1.79 o                         
   6   3  14         11.95          9.59         2.70 o                         
   7   3  14         24.19         26.39         3.19 o                         
   8   3  14         19.04         30.06         4.92 o                         
   9   3  14         28.54         39.14         4.65 o                         
  10   3  14          9.28         13.30         3.38 o                         
 -14   4  14         14.41         12.51         6.98 o                         
 -13   4  14          2.45          3.09         3.22 o                         
 -12   4  14          0.66          1.86         2.30 o                         
 -11   4  14          3.26          3.48         2.31 o                         
 -10   4  14          5.52          4.01         2.21 o                         
  -9   4  14          2.29          6.21         3.06 o                         
  -8   4  14         53.72         55.22         4.14 o                         
  -7   4  14         32.06         33.10         3.17 o                         
  -6   4  14          1.42          2.88         1.91 o                         
  -5   4  14          2.67          0.23         2.12 o                         
  -4   4  14          0.22         -0.24         1.41 o                         
  -3   4  14          3.14          4.37         2.45 o                         
  -2   4  14          0.62         -1.75         1.75 o                         
  -1   4  14         10.46         10.82         1.83 o                         
   0   4  14          2.69          3.51         3.18 o                         
   1   4  14          6.95          3.36         1.88 o                         
   2   4  14          0.02         -0.74         1.68 o                         
   3   4  14          8.89          8.28         2.16 o                         
   4   4  14          5.16          5.24         2.20 o                         
   5   4  14          6.22          7.59         3.40 o                         
   6   4  14         45.56         51.52         4.83 o                         
   7   4  14          3.20          4.16         4.20 o                         
  -8   5  14          4.93          0.03         1.98 o                         
  -7   5  14          0.81          3.39         4.17 o                         
  -6   5  14         21.62         19.81         3.71 o                         
  -5   5  14          0.14         -2.18         2.18 o                         
  -4   5  14         30.12         37.77         3.64 o                         
  -3   5  14          4.15          8.54         5.07 o                         
  -2   5  14          1.59          2.65         2.38 o                         
  -1   5  14         20.59         23.22         5.14 o                         
   0   5  14          1.39          0.77         2.67 o                         
   1   5  14          0.23          6.43         3.55 o                         
 -19   1  15          9.59          5.74         2.97 o                         
 -18   1  15          0.30          0.15         2.82 o                         
 -17   1  15          1.53          3.90         2.09 o                         
 -16   1  15          1.96          3.37         1.87 o                         
 -15   1  15         20.50         21.38         4.11 o                         
 -14   1  15        102.70        102.84         3.42 o                         
 -13   1  15          0.17         -1.02         1.12 o                         
 -12   1  15         61.07         59.23         2.41 o                         
 -11   1  15          0.00         -0.94         0.94 o                         
 -10   1  15          3.03          0.88         1.14 o                         
  -9   1  15          2.42          5.34         1.95 o                         
  -8   1  15         20.29         18.39         1.67 o                         
  -7   1  15          6.98          7.81         1.72 o                         
  -6   1  15        286.69        291.65         4.85 o                         
  -5   1  15         14.84         18.92         1.65 o                         
  -4   1  15          0.42         -0.45         0.86 o                         
  -3   1  15          6.85         10.01         1.13 o                         
  -2   1  15         22.17         26.55         2.45 o                         
  -1   1  15          2.79          1.42         1.06 o                         
   0   1  15          6.27          6.51         1.98 o                         
   1   1  15         87.90         72.18         2.50 o                         
   2   1  15         25.95         27.67         2.75 o                         
   3   1  15         93.39         86.36         3.34 o                         
   4   1  15        310.85        272.08         6.20 o                         
   5   1  15         78.46         79.51         2.58 o                         
   6   1  15         15.79         18.20         2.04 o                         
   7   1  15         10.12          8.56         1.85 o                         
   8   1  15        120.67        111.35         4.41 o                         
   9   1  15          5.99         10.01         2.48 o                         
  10   1  15          0.77          3.66         2.44 o                         
  11   1  15          3.37          7.22         2.88 o                         
  12   1  15          0.90         -1.11         2.25 o                         
 -18   2  15          0.09          5.89         4.56 o                         
 -17   2  15          3.88          2.97         3.49 o                         
 -16   2  15          0.52         -0.50         2.62 o                         
 -15   2  15          2.25          2.26         2.11 o                         
 -14   2  15          2.06          0.50         1.59 o                         
 -13   2  15          6.84          5.05         2.16 o                         
 -12   2  15          1.21          1.60         2.63 o                         
 -11   2  15         55.09         56.82         3.64 o                         
 -10   2  15          5.53          4.52         1.81 o                         
  -9   2  15         24.56         15.36         2.17 o                         
  -8   2  15         23.06         21.50         2.40 o                         
  -7   2  15        181.02        177.75         4.09 o                         
  -6   2  15          4.95          5.37         1.35 o                         
  -5   2  15         96.85         92.82         2.94 o                         
  -4   2  15          6.92          8.68         1.50 o                         
  -3   2  15         36.17         36.74         2.16 o                         
  -2   2  15         24.76         28.62         2.16 o                         
  -1   2  15         35.65         28.91         2.17 o                         
   0   2  15         47.57         48.40         2.54 o                         
   1   2  15         12.17         13.94         1.78 o                         
   2   2  15         63.38         67.53         2.77 o                         
   3   2  15         80.57         74.35         2.87 o                         
   4   2  15         58.10         59.44         3.67 o                         
   5   2  15         66.39         66.51         3.80 o                         
   6   2  15        270.98        257.55         7.54 o                         
   7   2  15         32.91         31.34         4.69 o                         
   8   2  15         12.77         12.89         2.32 o                         
   9   2  15          6.54          6.78         2.24 o                         
  10   2  15          1.56          0.25         1.69 o                         
  11   2  15          0.64          0.45         2.13 o                         
 -16   3  15          0.31         -0.23         2.56 o                         
 -15   3  15          4.81          6.53         3.60 o                         
 -14   3  15          6.53          5.18         2.39 o                         
 -13   3  15          3.58          3.24         2.00 o                         
 -12   3  15          5.70          6.95         2.35 o                         
 -11   3  15          0.20          2.52         1.79 o                         
 -10   3  15          0.12         -0.51         2.16 o                         
  -9   3  15          0.19         -0.54         1.67 o                         
  -8   3  15         14.09         12.36         2.20 o                         
  -7   3  15          4.22          3.01         2.11 o                         
  -6   3  15        129.97        137.93         8.12 o                         
  -5   3  15         14.17         15.42         2.14 o                         
  -4   3  15         41.07         37.62         2.73 o                         
  -3   3  15          0.52         -0.30         1.16 o                         
  -2   3  15         51.27         45.79         2.74 o                         
  -1   3  15          0.45         -0.21         1.30 o                         
   0   3  15         30.52         30.54         2.20 o                         
   1   3  15         12.40          8.81         2.46 o                         
   2   3  15         80.54         68.22         3.86 o                         
   3   3  15         33.38         41.51         3.33 o                         
   4   3  15          2.66          2.98         1.93 o                         
   5   3  15         16.40         20.81         2.84 o                         
   6   3  15         27.09         25.13         3.17 o                         
   7   3  15          5.01          3.98         2.23 o                         
   8   3  15         13.98         12.71         3.03 o                         
   9   3  15         15.00         11.72         5.72 o                         
 -13   4  15          5.18          7.09         3.83 o                         
 -12   4  15          7.40          4.75         2.48 o                         
 -11   4  15          0.49          0.93         1.90 o                         
 -10   4  15          4.74          8.34         2.46 o                         
  -9   4  15          0.09          1.72         1.81 o                         
  -8   4  15         31.63         19.01         3.10 o                         
  -7   4  15          0.62         -2.23         2.23 o                         
  -6   4  15          0.60         -0.81         1.82 o                         
  -5   4  15          0.67          1.46         2.08 o                         
  -4   4  15          1.62         -0.48         1.48 o                         
  -3   4  15          8.79          8.01         3.84 o                         
  -2   4  15          2.47          0.81         1.66 o                         
  -1   4  15          1.88          2.30         1.60 o                         
   0   4  15         16.48         14.15         2.49 o                         
   1   4  15          0.63          0.45         1.70 o                         
   2   4  15         11.72          9.84         2.99 o                         
   3   4  15          0.00         -1.95         1.96 o                         
   4   4  15         11.95         11.32         2.75 o                         
   5   4  15          0.01          1.74         3.81 o                         
   6   4  15          3.20          5.11         3.36 o                         
  -6   5  15          0.01         -1.33         2.06 o                         
  -5   5  15          5.81          8.62         2.68 o                         
  -4   5  15          4.07          4.33         2.63 o                         
  -3   5  15          6.07          3.70         2.52 o                         
  -2   5  15          1.39          3.29         3.57 o                         
  -1   5  15          0.01          0.68         2.52 o                         
 -19   0  16          5.61         10.08         9.40 o                         
 -18   0  16         19.38         16.74         4.25 o                         
 -17   0  16         52.41         50.98         5.02 o                         
 -16   0  16        121.40        121.98         6.74 o                         
 -15   0  16        197.62        197.12         7.69 o                         
 -14   0  16         24.71         28.90         3.35 o                         
 -13   0  16          0.10          1.06         1.74 o                         
 -12   0  16         12.44         16.43         3.54 o                         
 -11   0  16         43.09         44.31         2.95 o                         
 -10   0  16        121.91        128.83         3.96 o                         
  -9   0  16         69.34         72.25         2.77 o                         
  -8   0  16        155.74        161.63         3.76 o                         
  -7   0  16        309.72        311.95         6.39 o                         
  -6   0  16        155.38        145.59         4.75 o                         
  -5   0  16        235.07        239.08         6.95 o                         
  -4   0  16        205.83        210.45         8.33 o                         
  -3   0  16         25.57         27.99         3.41 o                         
  -2   0  16       1747.40       1776.80        32.25 o                         
  -1   0  16       2134.55       2130.74        25.39 o                         
   0   0  16         25.13         23.53         2.53 o                         
   1   0  16       1267.07       1241.88        37.11 o                         
   2   0  16        179.57        183.52         5.59 o                         
   3   0  16        253.36        234.53         9.76 o                         
   4   0  16       1167.97       1177.28        25.92 o                         
   5   0  16        141.42        141.10         5.27 o                         
   6   0  16         93.30         87.46         4.12 o                         
   7   0  16        197.18        190.10        10.77 o                         
   8   0  16         28.08         28.56         4.75 o                         
   9   0  16         53.62         53.09         6.10 o                         
  10   0  16         20.17         10.39         6.49 o                         
  11   0  16         10.43         15.42         4.90 o                         
  12   0  16          0.56          2.30         4.35 o                         
 -19   1  16          0.87          5.28         2.88 o                         
 -18   1  16         62.19         65.75         5.88 o                         
 -17   1  16         23.00         20.62         3.49 o                         
 -16   1  16          0.01          1.07         1.86 o                         
 -15   1  16          9.02         15.47         3.92 o                         
 -14   1  16          0.24         -0.39         1.46 o                         
 -13   1  16          2.96          2.62         1.33 o                         
 -12   1  16          2.33          0.46         0.99 o                         
 -11   1  16          0.03          0.09         0.99 o                         
 -10   1  16        829.87        824.62        12.07 o                         
  -9   1  16          0.21         -0.79         1.21 o                         
  -8   1  16         38.95         40.10         2.11 o                         
  -7   1  16         38.27         36.79         1.88 o                         
  -6   1  16         98.56         94.39         3.89 o                         
  -5   1  16         71.04         65.67         2.23 o                         
  -4   1  16        467.45        486.73         6.92 o                         
  -3   1  16         38.06         38.89         1.71 o                         
  -2   1  16          0.67          4.17         1.55 o                         
  -1   1  16         51.80         47.51         2.22 o                         
   0   1  16         86.31         81.57         2.88 o                         
   1   1  16         40.05         46.36         2.53 o                         
   2   1  16         11.73         17.77         1.87 o                         
   3   1  16         33.22         31.33         2.09 o                         
   4   1  16        139.51        125.34         5.10 o                         
   5   1  16          4.56          4.10         1.17 o                         
   6   1  16         31.38         33.40         2.57 o                         
   7   1  16         13.49         12.96         2.34 o                         
   8   1  16          7.19          6.58         2.13 o                         
   9   1  16          9.85         13.46         2.19 o                         
  10   1  16         20.08         35.63         9.15 o                         
  11   1  16          0.01          5.79         2.70 o                         
  12   1  16          1.48          5.99         4.22 o                         
 -18   2  16          2.72          0.74         2.52 o                         
 -17   2  16          3.12         -0.88         2.94 o                         
 -16   2  16          8.54          9.83         2.85 o                         
 -15   2  16          0.33          0.30         1.63 o                         
 -14   2  16          1.32          0.79         1.71 o                         
 -13   2  16         67.68         62.40         3.87 o                         
 -12   2  16        156.12        147.08         5.69 o                         
 -11   2  16          9.65         10.91         2.05 o                         
 -10   2  16        283.43        272.26         7.02 o                         
  -9   2  16         36.23         29.13         2.14 o                         
  -8   2  16         43.09         38.50         2.41 o                         
  -7   2  16        118.61        113.73         3.54 o                         
  -6   2  16         40.61         33.21         2.08 o                         
  -5   2  16         15.80         18.08         1.73 o                         
  -4   2  16        134.07        138.73         3.93 o                         
  -3   2  16          5.90          9.62         2.43 o                         
  -2   2  16          5.75          7.04         1.59 o                         
  -1   2  16        180.77        181.86         4.82 o                         
   0   2  16         54.53         49.33         2.74 o                         
   1   2  16          0.94         -0.01         1.09 o                         
   2   2  16         21.28         20.60         2.14 o                         
   3   2  16        135.21        132.96         4.50 o                         
   4   2  16         29.54         21.94         2.62 o                         
   5   2  16          0.52         -1.28         1.78 o                         
   6   2  16          9.74         13.13         2.62 o                         
   7   2  16         25.82         23.86         2.85 o                         
   8   2  16          2.95          2.77         2.02 o                         
   9   2  16          7.55          7.63         2.47 o                         
  10   2  16          4.11          1.20         2.01 o                         
 -16   3  16          9.11         10.55         4.26 o                         
 -15   3  16          3.11         11.89         7.47 o                         
 -14   3  16          1.41          2.43         2.07 o                         
 -13   3  16          6.03          3.62         2.10 o                         
 -12   3  16          0.36         -0.78         1.60 o                         
 -11   3  16          7.67          9.84         2.23 o                         
 -10   3  16          2.05         -0.90         2.88 o                         
  -9   3  16         14.53         11.20         2.21 o                         
  -8   3  16         25.99         20.97         2.42 o                         
  -7   3  16         35.20         37.12         2.99 o                         
  -6   3  16          4.43          0.30         1.26 o                         
  -5   3  16         55.22         50.77         3.33 o                         
  -4   3  16         77.76         83.66         3.33 o                         
  -3   3  16          0.65         -0.08         1.14 o                         
  -2   3  16         59.69         63.01         3.59 o                         
  -1   3  16          2.74          8.69         5.03 o                         
   0   3  16          1.40          3.03         1.40 o                         
   1   3  16         46.48         45.90         2.79 o                         
   2   3  16         27.34         28.35         3.26 o                         
   3   3  16          5.43          5.30         2.20 o                         
   4   3  16          7.45          7.90         2.41 o                         
   5   3  16         59.30         58.61         4.16 o                         
   6   3  16         12.96         15.22         2.98 o                         
   7   3  16         21.06         19.80         3.30 o                         
   8   3  16          1.30          1.07         2.04 o                         
   9   3  16         24.40         30.12         4.71 o                         
 -13   4  16          1.56          1.58         2.48 o                         
 -12   4  16          8.06          6.68         2.95 o                         
 -11   4  16          4.59          1.36         2.03 o                         
 -10   4  16         15.01         20.16         3.04 o                         
  -9   4  16         44.38         48.83         3.97 o                         
  -8   4  16          1.49         -1.45         2.14 o                         
  -7   4  16        252.95        283.33         9.76 o                         
  -6   4  16         15.74         20.92         2.84 o                         
  -5   4  16          0.46          0.03         1.45 o                         
  -4   4  16         27.43         18.99         2.67 o                         
  -3   4  16          8.79         11.00         2.23 o                         
  -2   4  16          7.59          8.02         1.92 o                         
  -1   4  16         12.34         13.66         2.62 o                         
   0   4  16          1.18          0.93         2.74 o                         
   1   4  16         30.89         25.31         3.31 o                         
   2   4  16         12.08         10.67         2.53 o                         
   3   4  16          2.58          4.48         2.57 o                         
   4   4  16          0.02          8.83         6.42 o                         
   5   4  16          5.81          2.55         6.93 o                         
 -19   1  17         12.09          7.80         4.20 o                         
 -18   1  17          0.12          3.18         3.40 o                         
 -17   1  17          0.18          0.36         2.03 o                         
 -16   1  17         18.08         16.17         3.19 o                         
 -15   1  17          0.34          0.74         1.77 o                         
 -14   1  17         45.91         47.26         3.45 o                         
 -13   1  17         81.53         78.76         3.54 o                         
 -12   1  17         20.47         24.57         2.21 o                         
 -11   1  17          1.27         -0.88         1.58 o                         
 -10   1  17        297.78        306.83         6.10 o                         
  -9   1  17         16.28         17.39         1.92 o                         
  -8   1  17          0.00          6.91         3.03 o                         
  -7   1  17         23.38         25.24         1.81 o                         
  -6   1  17         96.58         93.99         2.73 o                         
  -5   1  17        187.14        188.13         3.97 o                         
  -4   1  17         68.34         68.13         3.90 o                         
  -3   1  17         11.49         12.58         1.36 o                         
  -2   1  17         47.60         49.70         2.47 o                         
  -1   1  17          1.88          4.28         1.61 o                         
   0   1  17         83.36         81.49         3.14 o                         
   1   1  17        677.41        690.77        10.48 o                         
   2   1  17          2.57          3.26         1.46 o                         
   3   1  17         21.42         27.85         5.50 o                         
   4   1  17        226.28        213.78         7.97 o                         
   5   1  17          0.09          0.60         1.13 o                         
   6   1  17         32.54         28.73         2.66 o                         
   7   1  17          1.45          0.67         2.44 o                         
   8   1  17         37.25         38.70         3.41 o                         
   9   1  17          0.00         -0.23         1.94 o                         
  10   1  17          0.46         -0.02         2.08 o                         
  11   1  17          0.36          1.59         2.77 o                         
 -18   2  17          3.45          2.88         3.01 o                         
 -17   2  17         16.50         15.54         3.62 o                         
 -16   2  17         12.26         12.23         2.77 o                         
 -15   2  17          0.51         -0.88         2.02 o                         
 -14   2  17          0.07         -0.04         1.94 o                         
 -13   2  17        118.13        114.21         6.91 o                         
 -12   2  17          5.85          3.88         2.08 o                         
 -11   2  17         91.88         89.40         4.55 o                         
 -10   2  17         38.03         32.13         3.01 o                         
  -9   2  17          1.82          1.45         1.22 o                         
  -8   2  17         27.24         20.98         1.97 o                         
  -7   2  17         71.80         76.77         3.11 o                         
  -6   2  17        115.66        115.02         3.60 o                         
  -5   2  17          0.87          1.42         1.20 o                         
  -4   2  17        170.35        155.11         4.30 o                         
  -3   2  17        116.90        116.31         4.28 o                         
  -2   2  17         74.07         76.40         3.46 o                         
  -1   2  17          1.06         -0.99         1.42 o                         
   0   2  17         34.42         36.89         2.63 o                         
   1   2  17        170.37        159.96         4.38 o                         
   2   2  17          0.51          4.22         2.87 o                         
   3   2  17          1.64          1.76         1.28 o                         
   4   2  17          4.43          8.38         2.31 o                         
   5   2  17         28.25         30.93         3.02 o                         
   6   2  17         10.58          7.06         2.22 o                         
   7   2  17          1.59         -0.43         1.88 o                         
   8   2  17          1.53          4.08         2.20 o                         
   9   2  17          0.81          0.16         1.76 o                         
  10   2  17         12.85          7.75         3.31 o                         
 -16   3  17         13.00         12.14         3.29 o                         
 -15   3  17         16.93         15.23         3.49 o                         
 -14   3  17          0.39          2.33         2.24 o                         
 -13   3  17          0.14         -0.57         1.91 o                         
 -12   3  17          5.76         11.57         3.25 o                         
 -11   3  17          5.71          6.28         2.24 o                         
 -10   3  17          0.88          1.76         1.70 o                         
  -9   3  17          0.13         -0.71         1.53 o                         
  -8   3  17          4.01          1.05         1.55 o                         
  -7   3  17         15.22         14.69         2.24 o                         
  -6   3  17         54.19         47.46         3.26 o                         
  -5   3  17          1.47          3.49         3.01 o                         
  -4   3  17         10.64         15.86         3.98 o                         
  -3   3  17          0.09          2.74         2.09 o                         
  -2   3  17         61.35         52.75         3.19 o                         
  -1   3  17         49.08         48.78         2.87 o                         
   0   3  17          1.33          0.85         1.35 o                         
   1   3  17         17.73         20.20         3.40 o                         
   2   3  17          2.87          5.32         2.52 o                         
   3   3  17          0.64         -1.51         1.98 o                         
   4   3  17          2.73          2.78         1.93 o                         
   5   3  17          0.09         -0.45         1.96 o                         
   6   3  17          0.00          0.47         1.77 o                         
   7   3  17         10.86         14.54         3.12 o                         
   8   3  17          3.70          2.36         2.83 o                         
 -12   4  17          4.96          2.74         2.61 o                         
 -11   4  17          0.01          0.63         2.90 o                         
 -10   4  17          1.53          0.12         1.99 o                         
  -9   4  17          4.46          3.67         2.36 o                         
  -8   4  17         12.11          5.65         2.43 o                         
  -7   4  17          0.01         -0.53         1.91 o                         
  -6   4  17          0.94         -1.23         1.99 o                         
  -5   4  17         26.48         21.40         2.92 o                         
  -4   4  17         13.36         18.66         2.45 o                         
  -3   4  17          3.97          4.76         2.82 o                         
  -2   4  17          2.98          7.74         3.67 o                         
  -1   4  17          2.61          1.01         1.95 o                         
   0   4  17          8.12          4.44         2.61 o                         
   1   4  17          0.92         -1.04         2.06 o                         
   2   4  17          0.70          1.68         2.12 o                         
   3   4  17          0.00         -1.26         2.09 o                         
   4   4  17          0.48         -1.13         2.95 o                         
 -19   0  18        134.43        126.84        17.82 o                         
 -18   0  18         28.82         36.29        11.25 o                         
 -17   0  18          1.69          6.49         4.76 o                         
 -16   0  18         26.43         29.85         6.71 o                         
 -15   0  18         50.61         52.91         4.39 o                         
 -14   0  18         65.23         66.42         4.31 o                         
 -13   0  18        147.25        138.20         5.52 o                         
 -12   0  18         35.83         34.13         4.06 o                         
 -11   0  18         47.33         46.36         2.76 o                         
 -10   0  18          6.04          7.78         3.20 o                         
  -9   0  18         72.58         68.17         5.29 o                         
  -8   0  18         61.10         73.42         4.75 o                         
  -7   0  18         39.39         46.79         4.38 o                         
  -6   0  18         82.12         69.60         4.88 o                         
  -5   0  18        322.32        350.77        10.94 o                         
  -4   0  18         10.29         17.56         3.08 o                         
  -3   0  18        236.32        225.16         7.76 o                         
  -2   0  18        335.66        322.90        10.07 o                         
  -1   0  18         20.32         23.35         4.06 o                         
   0   0  18         12.71          6.01         2.64 o                         
   1   0  18       1064.08       1117.26        24.65 o                         
   2   0  18         41.97         26.83         3.85 o                         
   3   0  18          1.02          1.37         1.62 o                         
   4   0  18         14.23         12.58         2.51 o                         
   5   0  18         33.92         31.67         2.92 o                         
   6   0  18        193.72        201.59         7.07 o                         
   7   0  18         53.71         49.45         7.72 o                         
   8   0  18          0.09         -4.27         4.27 o                         
   9   0  18          2.06         -1.40         3.94 o                         
  10   0  18         19.43         15.35         5.99 o                         
 -18   1  18          3.58          6.73         3.16 o                         
 -17   1  18         54.98         56.91         4.92 o                         
 -16   1  18         40.57         45.78         4.07 o                         
 -15   1  18          2.44          2.44         2.07 o                         
 -14   1  18          2.82          2.33         1.79 o                         
 -13   1  18         19.92         17.90         2.21 o                         
 -12   1  18         36.83         32.48         2.68 o                         
 -11   1  18         42.02         43.15         2.81 o                         
 -10   1  18          9.31          8.53         1.58 o                         
  -9   1  18        144.70        139.24         3.86 o                         
  -8   1  18          0.83          1.18         1.08 o                         
  -7   1  18          6.61          8.91         1.61 o                         
  -6   1  18          4.12          4.11         1.31 o                         
  -5   1  18         26.62         26.37         1.84 o                         
  -4   1  18         16.55         13.12         1.46 o                         
  -3   1  18         41.30         41.65         2.87 o                         
  -2   1  18         28.96         18.14         1.85 o                         
  -1   1  18         86.97         90.29         3.18 o                         
   0   1  18        280.89        273.15         5.93 o                         
   1   1  18         51.90         58.46         5.64 o                         
   2   1  18          8.16          9.47         1.76 o                         
   3   1  18        572.74        570.95        10.56 o                         
   4   1  18        206.66        191.36         7.53 o                         
   5   1  18          2.29          4.70         2.00 o                         
   6   1  18          9.74          8.60         2.26 o                         
   7   1  18         18.93         14.35         2.48 o                         
   8   1  18          0.38         -0.42         2.14 o                         
   9   1  18          0.12          1.89         2.40 o                         
  10   1  18          0.06         -1.84         5.09 o                         
 -17   2  18          0.06         -0.25         2.19 o                         
 -16   2  18          9.13          7.53         2.83 o                         
 -15   2  18          0.31          0.62         1.94 o                         
 -14   2  18          2.34          2.11         2.10 o                         
 -13   2  18          1.77          0.95         1.84 o                         
 -12   2  18          0.98          1.84         1.86 o                         
 -11   2  18        123.15        123.92         5.24 o                         
 -10   2  18         11.72         14.24         2.23 o                         
  -9   2  18          0.02          4.90         2.55 o                         
  -8   2  18        166.73        160.81         4.68 o                         
  -7   2  18        156.33        153.10         4.49 o                         
  -6   2  18          0.10         -1.24         1.38 o                         
  -5   2  18        270.17        245.75         5.44 o                         
  -4   2  18        130.27        120.56         4.10 o                         
  -3   2  18         18.13         18.16         1.98 o                         
  -2   2  18         62.31         63.63         3.18 o                         
  -1   2  18         37.61         31.12         2.60 o                         
   0   2  18         24.85         16.46         2.19 o                         
   1   2  18          8.68          9.08         3.39 o                         
   2   2  18          3.76          4.97         2.75 o                         
   3   2  18         22.63         20.90         2.89 o                         
   4   2  18          6.41          3.36         2.07 o                         
   5   2  18         10.93         20.91         3.02 o                         
   6   2  18          0.40          2.69         2.03 o                         
   7   2  18          0.38         -0.16         1.70 o                         
   8   2  18          0.97          0.27         1.78 o                         
   9   2  18         24.50         31.31         4.77 o                         
 -15   3  18          0.83          0.24         1.95 o                         
 -14   3  18          0.30          0.95         2.18 o                         
 -13   3  18          0.69          0.00         2.07 o                         
 -12   3  18          7.58          8.88         2.40 o                         
 -11   3  18          3.01          2.91         1.81 o                         
 -10   3  18         14.02         24.75         2.90 o                         
  -9   3  18          0.36          3.23         1.90 o                         
  -8   3  18         19.36         20.93         2.74 o                         
  -7   3  18          4.90          7.20         2.12 o                         
  -6   3  18         23.87         23.32         2.57 o                         
  -5   3  18          0.68         -1.60         1.63 o                         
  -4   3  18          2.34          4.04         2.92 o                         
  -3   3  18         23.17         15.53         2.05 o                         
  -2   3  18          4.51          3.54         1.69 o                         
  -1   3  18          0.18         -0.53         1.44 o                         
   0   3  18          5.90          7.10         1.75 o                         
   1   3  18          0.24          4.07         2.13 o                         
   2   3  18          0.37          1.24         2.08 o                         
   3   3  18          2.64          0.28         1.79 o                         
   4   3  18          4.18          4.96         2.55 o                         
   5   3  18          1.36          4.88         2.56 o                         
   6   3  18          1.12         -0.19         1.95 o                         
   7   3  18          2.33          0.66         2.16 o                         
 -11   4  18         12.17          9.25         2.99 o                         
 -10   4  18          0.89          0.92         2.03 o                         
  -9   4  18          0.07          1.76         2.64 o                         
  -8   4  18        127.71        133.08         5.80 o                         
  -7   4  18         38.44         41.44         4.09 o                         
  -6   4  18         35.51         45.49         4.98 o                         
  -5   4  18         43.34         48.14         4.95 o                         
  -4   4  18         11.06         11.85         2.28 o                         
  -3   4  18          1.79          1.43         1.67 o                         
  -2   4  18          7.97          7.50         2.69 o                         
  -1   4  18          1.18          2.36         2.42 o                         
   0   4  18          6.32         12.32         3.25 o                         
   1   4  18          6.76          5.29         2.79 o                         
   2   4  18          0.13         -0.30         1.97 o                         
   3   4  18          0.54         -0.88         3.23 o                         
 -18   1  19         19.68         17.10         5.47 o                         
 -17   1  19          1.22         -0.09         1.94 o                         
 -16   1  19         21.83         17.16         3.20 o                         
 -15   1  19          9.13         15.76         3.74 o                         
 -14   1  19          0.00         -1.87         1.87 o                         
 -13   1  19         45.94         39.62         2.84 o                         
 -12   1  19         78.01         75.13         3.41 o                         
 -11   1  19          0.17         -0.48         1.27 o                         
 -10   1  19          4.49          7.08         1.73 o                         
  -9   1  19        203.85        202.74         4.91 o                         
  -8   1  19        139.93        135.99         3.77 o                         
  -7   1  19          7.30          6.29         1.34 o                         
  -6   1  19         79.84         81.44         3.38 o                         
  -5   1  19         72.96         70.86         3.91 o                         
  -4   1  19         70.58         68.50         2.53 o                         
  -3   1  19         96.13         87.23         4.14 o                         
  -2   1  19        214.65        217.66         5.26 o                         
  -1   1  19          0.23         -0.78         1.26 o                         
   0   1  19         21.93         16.46         1.99 o                         
   1   1  19          0.05          0.97         2.14 o                         
   2   1  19          7.44          8.38         1.77 o                         
   3   1  19          1.74          0.83         1.29 o                         
   4   1  19          6.29          5.94         1.93 o                         
   5   1  19          0.13          0.64         1.87 o                         
   6   1  19          0.69          1.29         1.77 o                         
   7   1  19         10.59         10.78         3.22 o                         
   8   1  19         18.13         20.51         3.91 o                         
   9   1  19          2.61         12.32         9.24 o                         
 -17   2  19          0.23         -0.36         2.27 o                         
 -16   2  19          7.39          4.35         2.54 o                         
 -15   2  19         14.77         20.29         3.19 o                         
 -14   2  19          6.10          4.11         2.13 o                         
 -13   2  19          0.45          2.99         2.01 o                         
 -12   2  19         28.67         26.68         3.07 o                         
 -11   2  19         12.29         11.53         2.79 o                         
 -10   2  19         30.73         28.76         2.83 o                         
  -9   2  19          0.97          2.34         1.41 o                         
  -8   2  19          1.37          0.63         1.41 o                         
  -7   2  19         41.92         40.90         2.48 o                         
  -6   2  19        110.78        110.12         3.88 o                         
  -5   2  19         41.06         43.54         2.74 o                         
  -4   2  19        121.07        123.04         4.15 o                         
  -3   2  19          0.27         -0.18         1.11 o                         
  -2   2  19          0.39         -0.36         1.30 o                         
  -1   2  19         21.00         17.69         2.21 o                         
   0   2  19         41.46         35.81         3.13 o                         
   1   2  19          1.35         -1.27         1.87 o                         
   2   2  19          2.68          2.99         2.17 o                         
   3   2  19         13.12         20.61         2.69 o                         
   4   2  19         50.71         50.91         4.06 o                         
   5   2  19          7.13          8.25         2.37 o                         
   6   2  19          6.10          6.01         5.25 o                         
   7   2  19          6.26          0.10         1.83 o                         
   8   2  19          0.33         -0.27         1.90 o                         
 -15   3  19          9.80          9.05         4.53 o                         
 -14   3  19          0.18          0.10         1.80 o                         
 -13   3  19          0.37          0.89         2.10 o                         
 -12   3  19          3.16          3.76         2.26 o                         
 -11   3  19          1.42          3.19         2.05 o                         
 -10   3  19          0.06          3.43         1.98 o                         
  -9   3  19         12.63         17.26         2.81 o                         
  -8   3  19          4.01          3.10         2.19 o                         
  -7   3  19          3.40          4.45         1.98 o                         
  -6   3  19          2.69          2.39         1.78 o                         
  -5   3  19         20.31         17.46         3.03 o                         
  -4   3  19          1.79          2.16         1.51 o                         
  -3   3  19         20.53         22.98         2.36 o                         
  -2   3  19          1.83          0.42         1.49 o                         
  -1   3  19          0.31         -0.37         1.47 o                         
   0   3  19         40.14         46.05         3.27 o                         
   1   3  19         39.14         36.55         3.69 o                         
   2   3  19          0.44          2.81         2.17 o                         
   3   3  19         15.40         19.70         3.36 o                         
   4   3  19         20.82         19.67         3.59 o                         
   5   3  19          0.01          0.92         2.07 o                         
   6   3  19          8.85          7.34         2.91 o                         
 -10   4  19          0.83          3.31         4.23 o                         
  -9   4  19          0.00          2.38         2.35 o                         
  -8   4  19         41.94         39.56         4.04 o                         
  -7   4  19         10.52          4.59         2.44 o                         
  -6   4  19          0.45          0.44         1.92 o                         
  -5   4  19          7.03         11.99         2.73 o                         
  -4   4  19         12.68         13.57         2.54 o                         
  -3   4  19          0.51          1.69         1.81 o                         
  -2   4  19         18.57         28.00         4.51 o                         
  -1   4  19         10.34         10.35         3.12 o                         
   0   4  19          0.61          1.35         4.46 o                         
   1   4  19          5.01         14.94         6.93 o                         
 -18   0  20          9.72          8.29         7.31 o                         
 -17   0  20          0.74          0.00         4.35 o                         
 -16   0  20          9.44          1.87         3.83 o                         
 -15   0  20          0.03         -1.39         3.32 o                         
 -14   0  20          6.79          5.53         5.87 o                         
 -13   0  20         62.21         73.88         9.36 o                         
 -12   0  20        421.26        466.32        18.55 o                         
 -11   0  20          0.78          0.71         2.79 o                         
 -10   0  20        105.05        103.79         6.60 o                         
  -9   0  20         26.07         28.12         4.44 o                         
  -8   0  20         14.06         14.48         2.83 o                         
  -7   0  20         80.55         68.19         5.52 o                         
  -6   0  20         17.40         25.47         3.88 o                         
  -5   0  20         12.84         16.81         3.48 o                         
  -4   0  20        110.25        111.69         6.56 o                         
  -3   0  20        153.30        167.96         7.16 o                         
  -2   0  20         75.18         71.03         5.71 o                         
  -1   0  20          1.52          3.27         3.37 o                         
   0   0  20         89.40         81.33         5.56 o                         
   1   0  20         21.17         23.82         3.78 o                         
   2   0  20        372.21        364.73        11.87 o                         
   3   0  20         33.81         37.40         4.24 o                         
   4   0  20         23.98         29.57         6.24 o                         
   5   0  20         16.79         21.10         3.52 o                         
   6   0  20         14.67         21.84         5.09 o                         
   7   0  20         23.71         30.29         5.58 o                         
   8   0  20          0.63          4.52         4.93 o                         
   9   0  20          0.54         -1.07         4.19 o                         
 -18   1  20          0.13         -7.14         7.14 o                         
 -17   1  20          5.30          4.62         3.99 o                         
 -16   1  20          0.34          2.94         3.31 o                         
 -15   1  20          1.60         -0.82         2.63 o                         
 -14   1  20         20.28         19.62         2.83 o                         
 -13   1  20          2.73          2.83         1.63 o                         
 -12   1  20         12.66         11.20         2.07 o                         
 -11   1  20          3.34          0.91         1.33 o                         
 -10   1  20         47.98         47.11         2.69 o                         
  -9   1  20          0.88          0.39         2.52 o                         
  -8   1  20         35.22         35.61         2.41 o                         
  -7   1  20        106.28        100.80         4.47 o                         
  -6   1  20        427.60        430.28        13.42 o                         
  -5   1  20        179.73        177.26         7.45 o                         
  -4   1  20         17.35         17.12         1.69 o                         
  -3   1  20        516.14        538.77        14.26 o                         
  -2   1  20        259.52        258.26         6.05 o                         
  -1   1  20          0.00          0.66         1.50 o                         
   0   1  20          5.81          4.73         2.11 o                         
   1   1  20         25.27         29.19         2.56 o                         
   2   1  20        113.80        123.91         4.25 o                         
   3   1  20         92.36         84.22         3.64 o                         
   4   1  20         20.66         23.50         3.05 o                         
   5   1  20        111.34        106.48         4.66 o                         
   6   1  20         44.10         45.12         3.95 o                         
   7   1  20          0.89          2.73         2.72 o                         
   8   1  20          0.29          0.04         4.19 o                         
 -16   2  20          5.90          4.13         2.58 o                         
 -15   2  20          0.02         -0.29         1.70 o                         
 -14   2  20         11.70         11.44         2.59 o                         
 -13   2  20          7.03          4.95         2.13 o                         
 -12   2  20          3.50          2.66         1.90 o                         
 -11   2  20          1.35          1.32         1.57 o                         
 -10   2  20          0.05          0.65         1.44 o                         
  -9   2  20          7.22          9.37         1.89 o                         
  -8   2  20         23.94         21.84         2.88 o                         
  -7   2  20         36.59         31.53         2.53 o                         
  -6   2  20         26.04         29.39         3.28 o                         
  -5   2  20         33.86         27.37         2.36 o                         
  -4   2  20        120.75        103.53         3.84 o                         
  -3   2  20          2.70          3.19         1.48 o                         
  -2   2  20          0.52          2.07         1.53 o                         
  -1   2  20          0.67          2.14         1.70 o                         
   0   2  20          3.84          6.15         2.03 o                         
   1   2  20          5.10          2.50         1.54 o                         
   2   2  20         46.97         52.82         4.21 o                         
   3   2  20          2.08          1.65         1.99 o                         
   4   2  20          0.03         -0.22         1.78 o                         
   5   2  20          4.76          6.88         4.65 o                         
   6   2  20          4.60          8.23         2.87 o                         
   7   2  20          3.34          1.10         2.29 o                         
 -14   3  20          0.30          1.08         2.07 o                         
 -13   3  20          0.92          2.29         2.84 o                         
 -12   3  20          0.30          2.76         2.26 o                         
 -11   3  20          4.18          7.61         3.45 o                         
 -10   3  20          6.23          7.79         2.38 o                         
  -9   3  20         75.76         91.56         4.98 o                         
  -8   3  20          2.37          3.93         2.10 o                         
  -7   3  20         12.97         15.04         2.47 o                         
  -6   3  20         11.19         11.43         2.21 o                         
  -5   3  20          0.84          0.06         1.39 o                         
  -4   3  20          1.11          1.29         1.55 o                         
  -3   3  20          0.00          0.60         1.44 o                         
  -2   3  20          4.12          4.65         1.91 o                         
  -1   3  20          5.92          7.76         2.23 o                         
   0   3  20          0.65         -2.01         2.27 o                         
   1   3  20          0.13          2.51         4.06 o                         
   2   3  20          2.24         13.17         8.03 o                         
   3   3  20          3.46         -0.29         2.01 o                         
   4   3  20          5.22         11.15         2.96 o                         
   5   3  20          7.52          3.70         2.65 o                         
  -9   4  20          0.77          1.17         2.13 o                         
  -8   4  20          7.05          5.09         2.59 o                         
  -7   4  20         41.13         47.76         4.10 o                         
  -6   4  20         53.70         63.81         4.28 o                         
  -5   4  20          0.20          2.32         2.02 o                         
  -4   4  20          4.87          4.14         2.01 o                         
  -3   4  20          0.74          4.43         2.45 o                         
  -2   4  20          3.37          1.55         2.36 o                         
  -1   4  20         12.15         11.47         3.38 o                         
 -17   1  21          3.66          4.57         3.78 o                         
 -16   1  21          4.34          5.56         5.45 o                         
 -15   1  21         19.42         21.99         4.72 o                         
 -14   1  21          0.33          0.61         2.11 o                         
 -13   1  21         69.88         69.71         4.95 o                         
 -12   1  21         26.58         23.56         3.10 o                         
 -11   1  21         42.38         39.65         3.55 o                         
 -10   1  21         35.39         33.85         3.48 o                         
  -9   1  21          8.67         10.04         2.54 o                         
  -8   1  21        167.70        165.90         6.38 o                         
  -7   1  21        100.00         96.18         4.44 o                         
  -6   1  21        118.61        114.63         5.43 o                         
  -5   1  21        137.41        128.02         6.03 o                         
  -4   1  21         18.25         21.16         2.84 o                         
  -3   1  21          0.77          1.56         2.10 o                         
  -2   1  21          1.80          0.76         1.47 o                         
  -1   1  21         89.52         90.41         4.11 o                         
   0   1  21          0.47         -0.76         1.62 o                         
   1   1  21         28.55         35.37         3.29 o                         
   2   1  21          1.02          2.80         1.73 o                         
   3   1  21         12.23         12.43         3.10 o                         
   4   1  21         11.36         17.41         3.50 o                         
   5   1  21          6.98          8.45         2.69 o                         
   6   1  21         19.32         17.04         2.94 o                         
   7   1  21          2.68         10.27         6.12 o                         
 -16   2  21          5.87         10.29         3.87 o                         
 -15   2  21          0.92          2.90         2.96 o                         
 -14   2  21          5.43          5.67         2.33 o                         
 -13   2  21         17.30         17.54         2.93 o                         
 -12   2  21          0.07          0.95         1.80 o                         
 -11   2  21         43.47         57.04         4.29 o                         
 -10   2  21          9.29         14.27         2.40 o                         
  -9   2  21          3.61          3.80         1.87 o                         
  -8   2  21         71.25         69.82         3.43 o                         
  -7   2  21          0.09         -1.11         1.35 o                         
  -6   2  21          5.34          9.01         1.86 o                         
  -5   2  21         19.21         18.42         2.22 o                         
  -4   2  21          2.23          0.53         1.36 o                         
  -3   2  21         15.84         13.15         1.98 o                         
  -2   2  21         11.58         11.05         2.02 o                         
  -1   2  21         92.56         95.15         4.39 o                         
   0   2  21          2.86          5.32         2.37 o                         
   1   2  21         39.16         32.76         2.75 o                         
   2   2  21         30.96         38.04         3.64 o                         
   3   2  21          3.43          5.50         3.60 o                         
   4   2  21          6.79          2.72         2.30 o                         
   5   2  21          2.39          5.48         2.60 o                         
   6   2  21          8.91         14.59         3.40 o                         
 -13   3  21          2.24         -0.61         2.46 o                         
 -12   3  21          0.06         -0.48         2.00 o                         
 -11   3  21          1.93          2.94         2.24 o                         
 -10   3  21          1.35          6.40         2.28 o                         
  -9   3  21          1.36          1.85         1.86 o                         
  -8   3  21         10.28         20.05         2.76 o                         
  -7   3  21          0.01          0.02         1.40 o                         
  -6   3  21          0.90         -0.07         1.62 o                         
  -5   3  21          8.92         11.59         2.50 o                         
  -4   3  21         18.62         20.17         3.17 o                         
  -3   3  21         16.40         18.70         2.46 o                         
  -2   3  21          2.96          4.82         1.96 o                         
  -1   3  21         38.91         39.79         4.36 o                         
   0   3  21          1.88         -0.35         1.98 o                         
   1   3  21          0.27         -2.32         2.32 o                         
   2   3  21          0.16         -0.39         1.88 o                         
   3   3  21          0.73         -1.98         2.58 o                         
  -6   4  21          0.20         -0.95         2.36 o                         
  -5   4  21          0.37         -1.24         2.03 o                         
  -4   4  21          4.52          7.56         3.03 o                         
 -17   0  22          2.39          3.69         6.16 o                         
 -16   0  22          0.61          7.10         4.20 o                         
 -15   0  22        140.12        130.27        10.59 o                         
 -14   0  22         14.13          9.18         4.48 o                         
 -13   0  22         30.97         22.76         4.71 o                         
 -12   0  22          2.53         -2.20         3.37 o                         
 -11   0  22        376.33        383.83        14.52 o                         
 -10   0  22         15.05         23.11         4.69 o                         
  -9   0  22          5.66          9.44         3.67 o                         
  -8   0  22         15.80         18.27         3.69 o                         
  -7   0  22         84.71         81.84         5.92 o                         
  -6   0  22          8.99          7.25         3.20 o                         
  -5   0  22          7.52         19.41         3.94 o                         
  -4   0  22        138.06        128.01        10.84 o                         
  -3   0  22         39.20         39.53         4.30 o                         
  -2   0  22         96.62        105.28         6.20 o                         
  -1   0  22         11.26         13.87         3.65 o                         
   0   0  22          0.19          2.63         2.37 o                         
   1   0  22        196.21        207.11         9.29 o                         
   2   0  22         81.57         72.99         7.47 o                         
   3   0  22         26.66         31.18         3.83 o                         
   4   0  22          7.16          3.52         2.43 o                         
   5   0  22          4.29          6.49         4.93 o                         
   6   0  22          1.30          6.08         5.17 o                         
 -16   1  22          0.33          2.83         2.93 o                         
 -15   1  22          5.12          1.94         2.87 o                         
 -14   1  22          2.62          0.69         2.52 o                         
 -13   1  22         94.87        103.34         6.46 o                         
 -12   1  22         35.88         41.78         3.63 o                         
 -11   1  22         31.24         34.43         3.48 o                         
 -10   1  22          8.30          6.47         2.63 o                         
  -9   1  22         38.56         44.60         3.43 o                         
  -8   1  22         28.97         22.11         3.14 o                         
  -7   1  22          0.17         -2.05         2.05 o                         
  -6   1  22          3.29          3.29         1.97 o                         
  -5   1  22         39.54         37.72         3.25 o                         
  -4   1  22          9.35          8.87         2.08 o                         
  -3   1  22         19.42         20.25         2.50 o                         
  -2   1  22         14.52         16.04         2.58 o                         
  -1   1  22          1.49          3.89         3.22 o                         
   0   1  22          0.11         -0.32         1.41 o                         
   1   1  22          0.12          0.81         1.54 o                         
   2   1  22         34.34         39.94         3.18 o                         
   3   1  22          2.78          2.22         2.73 o                         
   4   1  22         28.12         31.81         3.79 o                         
   5   1  22          7.50          9.95         3.56 o                         
   6   1  22          0.03         -1.09         2.75 o                         
 -15   2  22          0.04         -1.31         2.75 o                         
 -14   2  22          0.07         -0.65         2.31 o                         
 -13   2  22         15.57         19.11         3.85 o                         
 -12   2  22         10.73          9.47         2.91 o                         
 -11   2  22          0.27         -2.38         2.38 o                         
 -10   2  22          2.78          1.63         2.42 o                         
  -9   2  22         80.72         76.05         4.11 o                         
  -8   2  22         17.80         16.58         2.19 o                         
  -7   2  22          2.57          0.61         1.41 o                         
  -6   2  22         13.13         12.33         1.89 o                         
  -5   2  22         10.56          8.86         1.83 o                         
  -4   2  22          4.25          2.64         1.58 o                         
  -3   2  22          0.81          0.44         1.36 o                         
  -2   2  22          3.38          8.22         4.37 o                         
  -1   2  22          0.22         -1.00         1.62 o                         
   0   2  22          4.95          5.60         2.36 o                         
   1   2  22         23.55         29.75         3.97 o                         
   2   2  22          7.96          5.34         3.34 o                         
   3   2  22          4.19          4.51         2.86 o                         
   4   2  22          7.63          9.95         3.27 o                         
   5   2  22         25.38         32.06         4.05 o                         
 -12   3  22         25.82         34.13         4.79 o                         
 -11   3  22         46.19         53.72         4.44 o                         
 -10   3  22          2.91          0.70         1.96 o                         
  -9   3  22         46.64         55.11         4.09 o                         
  -8   3  22          0.65          0.78         1.63 o                         
  -7   3  22          0.52          2.14         1.93 o                         
  -6   3  22          7.70         12.56         3.69 o                         
  -5   3  22          1.59          2.13         1.75 o                         
  -4   3  22          1.22          0.87         1.70 o                         
  -3   3  22          6.74          7.64         2.16 o                         
  -2   3  22          3.54          2.71         1.79 o                         
  -1   3  22          1.98          0.41         2.08 o                         
   0   3  22          0.89         -2.35         2.35 o                         
   1   3  22          7.31         15.27         4.35 o                         
   2   3  22         10.05          9.95         3.33 o                         
 -16   1  23          0.60          2.22         3.19 o                         
 -15   1  23          0.60          1.80         2.55 o                         
 -14   1  23         16.00         19.02         4.18 o                         
 -13   1  23          4.91          2.03         2.56 o                         
 -12   1  23         16.48         12.88         2.94 o                         
 -11   1  23          0.83          0.05         1.81 o                         
 -10   1  23          0.28          0.82         1.75 o                         
  -9   1  23          8.71         12.12         3.95 o                         
  -8   1  23         52.86         63.38         4.43 o                         
  -7   1  23         15.06         18.73         2.98 o                         
  -6   1  23         36.15         38.82         3.45 o                         
  -5   1  23          9.96         12.74         2.49 o                         
  -4   1  23          6.75          6.04         2.14 o                         
  -3   1  23          5.13          9.89         2.83 o                         
  -2   1  23         31.85         30.60         3.17 o                         
  -1   1  23          3.97          5.29         2.09 o                         
   0   1  23         48.61         42.69         4.42 o                         
   1   1  23          0.46          4.53         3.68 o                         
   2   1  23          2.02          0.78         1.64 o                         
   3   1  23          0.23         -1.93         2.82 o                         
   4   1  23          0.10          1.04         2.11 o                         
   5   1  23          2.53          3.14         3.82 o                         
 -14   2  23          3.38          8.52         6.19 o                         
 -13   2  23          0.55         -0.13         2.11 o                         
 -12   2  23          0.00          2.03         2.43 o                         
 -11   2  23         14.91         23.70         5.19 o                         
 -10   2  23          3.45          5.69         2.52 o                         
  -9   2  23         13.02         11.91         3.02 o                         
  -8   2  23          1.14          1.89         2.16 o                         
  -7   2  23          1.09          3.16         2.07 o                         
  -6   2  23         40.29         52.89         3.94 o                         
  -5   2  23         32.75         40.39         4.06 o                         
  -4   2  23         15.53         17.11         5.15 o                         
  -3   2  23          2.97          0.84         1.85 o                         
  -2   2  23          3.41          3.59         2.09 o                         
  -1   2  23         12.40         17.62         2.92 o                         
   0   2  23         19.33         18.45         3.15 o                         
   1   2  23         10.12         10.24         2.79 o                         
   2   2  23          0.74          0.76         2.43 o                         
   3   2  23         15.85         14.36         4.29 o                         
 -11   3  23          2.18          2.38         2.59 o                         
 -10   3  23          3.13         10.46         5.43 o                         
  -9   3  23         25.58         27.89         4.08 o                         
  -8   3  23         30.47         46.39         5.01 o                         
  -7   3  23          3.35          0.19         2.15 o                         
  -6   3  23          6.36         11.24         3.04 o                         
  -5   3  23          1.64          5.91         4.28 o                         
  -4   3  23          0.08         -1.38         2.08 o                         
  -3   3  23          1.19          0.46         2.29 o                         
  -2   3  23          3.16          1.60         2.65 o                         
  -1   3  23          3.99         -1.15         2.90 o                         
   0   3  23          2.68          8.79         3.64 o                         
 -15   0  24         10.08          6.71         4.55 o                         
 -14   0  24         92.75         83.38         7.70 o                         
 -13   0  24          0.93          0.09         2.98 o                         
 -12   0  24         39.47         40.97         9.77 o                         
 -11   0  24          2.12         -1.77         2.87 o                         
 -10   0  24        107.48        109.86         7.61 o                         
  -9   0  24          0.95         -0.20         2.42 o                         
  -8   0  24        184.64        188.40         9.55 o                         
  -7   0  24         70.46         64.98         5.95 o                         
  -6   0  24          7.51         17.46         4.28 o                         
  -5   0  24         51.97         55.81         5.33 o                         
  -4   0  24        112.94        111.04        12.68 o                         
  -3   0  24         19.64         22.33         4.37 o                         
  -2   0  24         15.27         16.73         5.17 o                         
  -1   0  24          0.15         -2.21         3.65 o                         
   0   0  24         39.82         48.28         5.42 o                         
   1   0  24        152.70        158.69         8.74 o                         
   2   0  24          3.91          7.28         3.17 o                         
   3   0  24         34.71         31.28         5.83 o                         
   4   0  24         42.60         48.77         8.21 o                         
 -15   1  24          6.49          5.65         3.24 o                         
 -14   1  24          8.38          9.02         3.78 o                         
 -13   1  24          0.71          2.21         2.70 o                         
 -12   1  24          0.02          3.12         2.68 o                         
 -11   1  24          1.71          3.07         2.21 o                         
 -10   1  24          0.16         -0.17         1.87 o                         
  -9   1  24          6.94         16.55         3.12 o                         
  -8   1  24          0.06         -1.32         2.15 o                         
  -7   1  24          4.91          7.32         2.61 o                         
  -6   1  24         35.43         30.10         3.55 o                         
  -5   1  24         10.27         11.39         2.54 o                         
  -4   1  24          6.53          3.48         2.54 o                         
  -3   1  24          5.61          6.45         2.34 o                         
  -2   1  24          1.95          4.88         2.23 o                         
  -1   1  24         17.53         24.22         3.03 o                         
   0   1  24         13.34         11.79         2.48 o                         
   1   1  24          3.05          4.43         3.27 o                         
   2   1  24         25.78         35.77         3.93 o                         
   3   1  24         38.54         48.99         4.89 o                         
   4   1  24          2.62          2.49         2.99 o                         
 -13   2  24          0.32          1.13         2.50 o                         
 -12   2  24         12.97         13.18         3.31 o                         
 -11   2  24          6.14          6.23         2.87 o                         
 -10   2  24         19.46         18.10         3.70 o                         
  -9   2  24          0.06          0.02         2.05 o                         
  -8   2  24          5.22          5.98         6.17 o                         
  -7   2  24         33.28         32.65         3.29 o                         
  -6   2  24          0.08          1.87         1.83 o                         
  -5   2  24         20.49         19.90         3.02 o                         
  -4   2  24         33.25         33.24         4.12 o                         
  -3   2  24         16.06         23.80         3.13 o                         
  -2   2  24         12.53          9.77         2.96 o                         
  -1   2  24          9.62         10.11         2.71 o                         
   0   2  24         13.35         12.98         3.76 o                         
   1   2  24         41.90         57.58         5.77 o                         
   2   2  24          0.61         -0.66         2.00 o                         
  -8   3  24         13.22          9.42         3.20 o                         
  -7   3  24          0.48         -0.27         2.19 o                         
  -6   3  24          1.05         -1.00         2.36 o                         
  -5   3  24         10.05         13.07         4.20 o                         
  -4   3  24          1.49          1.44         2.07 o                         
  -3   3  24          1.34         -2.25         2.80 o                         
 -14   1  25          1.72          2.36         2.63 o                         
 -13   1  25          7.93         10.43         3.17 o                         
 -12   1  25          0.14          0.63         2.39 o                         
 -11   1  25          1.35          1.19         2.24 o                         
 -10   1  25         12.06         10.66         2.61 o                         
  -9   1  25          0.14         -0.40         3.40 o                         
  -8   1  25          4.30          6.76         2.68 o                         
  -7   1  25         55.54         55.25         4.92 o                         
  -6   1  25         10.34         15.96         3.08 o                         
  -5   1  25         10.79         10.89         2.80 o                         
  -4   1  25         23.98         27.68         3.33 o                         
  -3   1  25          8.52         12.34         2.79 o                         
  -2   1  25          1.84         -0.85         1.87 o                         
  -1   1  25         24.58         29.79         3.44 o                         
   0   1  25         20.14         23.50         3.00 o                         
   1   1  25          0.00          4.66         2.85 o                         
   2   1  25          3.70         12.06         4.38 o                         
 -12   2  25         21.67         24.93         3.79 o                         
 -11   2  25          0.89          1.58         2.17 o                         
 -10   2  25         54.33         65.20         5.26 o                         
  -9   2  25         29.82         25.47         3.56 o                         
  -8   2  25          0.72         -0.82         1.95 o                         
  -7   2  25          4.62          0.81         1.96 o                         
  -6   2  25          5.56          6.01         2.30 o                         
  -5   2  25         15.38         18.72         3.06 o                         
  -4   2  25         17.54         18.05         3.02 o                         
  -3   2  25          8.29          5.97         2.56 o                         
  -2   2  25          8.96         12.48         3.99 o                         
  -1   2  25         33.11         47.41         7.62 o                         
   0   2  25          5.32          4.34         3.02 o                         
 -13   0  26         18.25         27.97         6.04 o                         
 -12   0  26          0.78         -1.88         6.44 o                         
 -11   0  26         70.76         74.36         7.98 o                         
 -10   0  26         63.59         76.38         7.91 o                         
  -9   0  26         39.93         31.40         5.47 o                         
  -8   0  26        108.65        109.56         7.94 o                         
  -7   0  26          0.48         -0.98         3.04 o                         
  -6   0  26         28.08         22.20         4.36 o                         
  -5   0  26        143.80        158.27        10.80 o                         
  -4   0  26         53.58         74.60         7.06 o                         
  -3   0  26          0.05          2.21         2.76 o                         
  -2   0  26          6.17         20.52         5.83 o                         
  -1   0  26          4.95          4.03         3.49 o                         
   0   0  26          0.03         -1.31         2.83 o                         
   1   0  26         17.31         26.32         4.74 o                         
 -12   1  26          1.19          0.04         1.86 o                         
 -11   1  26          0.06         -2.33         2.54 o                         
 -10   1  26          0.80          1.40         2.26 o                         
  -9   1  26          8.35          4.16         2.35 o                         
  -8   1  26          0.17         -0.79         2.28 o                         
  -7   1  26          1.54         -0.56         2.00 o                         
  -6   1  26          2.19          1.90         2.07 o                         
  -5   1  26          0.15          3.35         2.36 o                         
  -4   1  26         17.84         21.22         3.31 o                         
  -3   1  26          0.77          2.21         2.05 o                         
  -2   1  26         29.32         24.62         4.09 o                         
  -1   1  26         79.71         89.02         5.07 o                         
   0   1  26         36.49         39.09         4.87 o                         
  -9   2  26          8.19         11.34         3.17 o                         
  -8   2  26          0.05          0.60         1.81 o                         
  -7   2  26          2.05         -1.30         2.06 o                         
  -6   2  26          2.64          3.32         2.56 o                         
  -5   2  26         12.87         19.05         3.16 o                         
  -4   2  26          0.05          0.11         1.87 o                         
  -3   2  26          0.02          0.25         1.94 o                         
 -10   1  27          1.08         -1.38         2.54 o                         
  -9   1  27          0.61          6.39         2.81 o                         
  -8   1  27          0.02          2.29         2.29 o                         
  -7   1  27          5.00          3.71         2.59 o                         
  -6   1  27          0.12          1.91         2.42 o                         
  -5   1  27          0.25         -1.85         2.23 o                         
  -4   1  27          0.74         -0.10         1.90 o                         
  -3   1  27          2.41          1.88         2.24 o                         
  -2   1  27          3.09          4.26         2.44 o                         
  -8   0  28         49.23         56.54         6.76 o                         
  -7   0  28         92.76        100.77        10.39 o                         
  -6   0  28         26.93         24.63         6.73 o                         
  -5   0  28          0.55         -1.42         3.31 o                         
                                                                                
